# Supplementary material for: An Investigation of the Immune Microenvironment and Genome during Lung Adenocarcinoma Development
Source: J Cancer. 2024 Jan 27;15(6):1687–700. doi: 10.7150/jca.92101 (PMC10869965; doi:10.7150/jca.92101)
Supplement: Supplementary file 1 — Supplementary information, figures and tables. [file jcav15p1687s1.zip]

Archive with 3 entries (3 files):
- Supplementary Materials/Clinical and Genomic Data.xlsx
- Supplementary Materials/Supplementary Tables and Figures.pdf
- Supplementary Materials/Transcriptome Data.xlsx
