# Supplementary material for: An Investigation of the Immune Microenvironment and Genome during Lung Adenocarcinoma Development
Source: J Cancer. 2024 Jan 27;15(6):1687–700. doi: 10.7150/jca.92101 (PMC10869965; doi:10.7150/jca.92101)
Supplement: Supplementary file 1 — Supplementary information, figures and tables. [file jcav15p1687s1.zip › Supplementary Materials/Clinical and Genomic Data.xlsx]

## Sheet: Clinic
Clinical characteristics of samples from Xiangya Hospital
Sample ID	Smoking	Gender	Age	Pathological diagnosis
S22030418	No	female	59	AIS
S22030177	No	male	68	AIS
S22020614	No	female	55	MIA
S22020069	Yes	male	49	MIA
S22010815	No	female	59	MIA
S22010625	No	female	62	MIA
S22010503	No	female	49	MIA
S22010372	NA	male	63	MIA
S22010369	No	male	77	MIA
S22010367	No	female	39	AIS
S22010151	No	female	51	MIA
S22010103	Yes	male	65	MIA
S21121176	No	female	51	MIA
S21120809	No	female	33	MIA
S21120806	No	male	57	MIA
S21120679	Yes	male	65	AIS
S21120351	No	female	30	AIS
S21120316	No	female	58	AIS
S21120315	No	female	51	AIS
S21120313	No	female	71	MIA
S21120285	No	female	36	MIA
S21120279	No	female	56	AIS
S21120075	No	female	59	MIA
S21120070	No	male	55	AIS
S21120025	No	female	58	MIA
S21111125	Yes	male	66	LUAD
S21110942	No	female	72	LUAD
S21110940	No	female	61	AIS
S21110845	No	male	64	LUAD
S21110737	No	male	55	AIS
S21110464	Yes	male	52	AIS
S21110357	No	female	64	LUAD
S21110262	Yes	male	64	LUAD
S21100894	No	female	57	LUAD
S21100893	No	male	47	LUAD
S21100892	No	male	72	LUAD
S21100891	Yes	male	68	LUAD
S21100839	No	female	40	MIA
S21100556	No	male	53	LUAD
S21100063	No	female	55	LUAD
S21100026	No	male	72	LUAD
S21090978	No	male	63	LUAD
S21090975	No	female	57	LUAD
S21090918	No	female	55	LUAD
S21090093	No	male	38	AIS
S21090044	No	male	58	LUAD
S21090042	Yes	male	49	LUAD
S21081127	No	female	46	LUAD
S21081102	No	female	69	AIS
S21081012	Yes	male	63	LUAD
S21080931	No	male	59	LUAD
S21080930	No	male	53	LUAD
S21080926	NA	male	69	LUAD
S21080771	No	female	53	LUAD
S21080764	No	female	44	MIA
S21080621	Yes	male	49	LUAD
S21080453	Yes	female	59	LUAD
S21080409	No	female	64	LUAD
S21080408	Yes	male	55	LUAD
S21080303	No	female	55	LUAD
S21080277	Yes	male	49	LUAD
S21080276	No	female	46	MIA
S21080217	Yes	male	68	AIS
S21080216	No	female	63	LUAD
S21080215	Yes	male	50	LUAD
S21080214	No	female	45	LUAD
S21071223	Yes	male	39	MIA
S21071171	NA	male	50	LUAD
S21071169	No	female	41	LUAD
S21071168	NA	male	69	LUAD
S21071163	No	female	60	LUAD
S21071000	No	female	55	LUAD
S21070959	NA	male	53	LUAD
S21070888	No	female	66	LUAD
S21070798	No	female	63	LUAD
S21070761	No	female	50	LUAD
S21070642	Yes	male	70	LUAD
S21070640	No	female	44	LUAD
S21070630	NA	female	60	LUAD
S21070564	No	female	66	LUAD
S21070560	Yes	male	76	LUAD
S21070558	NA	male	58	LUAD
S21070521	No	female	64	LUAD
S21070520	No	male	42	LUAD
S21070519	No	male	44	LUAD
S21070518	No	female	53	LUAD
S21070515	No	female	53	LUAD
S21070467	Yes	male	55	LUAD
S21070466	No	female	32	MIA
S21070464	No	female	21	LUAD
S21070463	No	female	43	LUAD
S21070406	Yes	male	62	LUAD
S21070389	No	female	59	LUAD
S21070357	Yes	male	44	LUAD
S21070354	Yes	male	67	LUAD
S21070289	No	male	57	MIA
S21070288	No	female	55	LUAD
S21070238	No	female	54	AIS
S21070236	NA	male	54	LUAD
S21070235	No	female	65	MIA
S21070234	Yes	male	84	LUAD
S21070232	No	male	56	LUAD
S21070089	No	female	57	LUAD
S21070087	No	female	67	LUAD
S21070057	No	male	44	MIA
S21070013	Yes	male	70	AIS
S21060915	Yes	male	47	MIA
S21060782	NA	male	54	MIA
S21060560	No	female	35	AIS
S21060237	NA	female	65	MIA
S21050632	No	female	51	MIA
S21050489	No	female	26	AIS
S21040878	Yes	female	50	MIA
S21040848	Yes	male	63	MIA
S21040847	Yes	female	52	AIS
S21040639	No	female	57	AIS
S21040514	Yes	female	48	MIA
S21040513	Yes	female	66	MIA
S21040180	Yes	female	32	MIA
S21031380	Yes	female	40	AIS
S21031229	Yes	female	42	MIA
S21031160	Yes	male	60	MIA
S21031159	Yes	male	51	AIS
S21030909	Yes	male	65	MIA
S21030875	Yes	male	56	MIA
S21030658	NA	female	65	MIA
S21030501	Yes	male	57	MIA
S21030304	Yes	female	51	MIA
S21030196	Yes	female	57	AIS
S21030154	Yes	female	53	MIA
S21030152	Yes	female	49	MIA
S21020307	Yes	female	53	AIS
S21020225	Yes	female	41	AIS
S21011061	Yes	female	25	MIA
S21010809	No	female	44	MIA
S21010804	NA	female	70	AIS
S21010802	Yes	female	46	AIS
S21010614	Yes	female	34	MIA
S21010596	NA	female	54	MIA
NA	NA	female	51	MIA
NA	NA	female	56	MIA
NA	NA	female	44	MIA
NA	NA	female	34	MIA
NA	NA	male	49	MIA
NA	NA	female	59	MIA

## Sheet: Gene mutation
Genomic characteristics of samples from Xiangya Hospital
Sample ID	Pathological diagnosis	Gene mutation	Mutation information	Mutation abundance	TMB
S22010367	AIS	ERBB2	c.2313_2324dup	0.13	0
S21020225	AIS	ERBB2	c.2324_2325ins12	0.1277	0
S21031380	AIS	ERBB2	c.2324_2325ins12	0.1855	0
S21020307	AIS	ERBB2	c.2324_2325ins12	0.0634	0
S21080217	AIS	EGFR	c.2573T>G	0.2431	1.72
S21080217	AIS	BRCA2	c.613A>G	0.2102	1.72
S21080217	AIS	RBM10	c.1100delT	0.5255	1.72
S21100839	MIA	EGFR	c.2237_2255delinsT	0.1788	0
NA	MIA	ERBB2	c.2313_2324dup	NA	0
S21040180	MIA	EGFR	c.2239_2248delinsC	0.0964	0
S21121176	MIA	EGFR	c.2235_2249del	0.0738	1.72
S21121176	MIA	MSH6	c.962C>T	0.0995	1.72
S21121176	MIA	CARD11	c.833C>G	0.0772	1.72
S21070289	MIA	CUL3	c.231_232insTA	0.1735	0.86
S21050632	MIA	EGFR	c.2582T>A	0.1582	1.72
S21050632	MIA	TET2	c.5757C>G	0.1368	1.72
S21050632	MIA	NTRK3	c.2362G>T	0.1413	1.72
S21050632	MIA	GRIN2A	c.1123-3C>T	0.1415	1.72
S21060237	MIA	EGFR	c.2573T>G	NA	0
S21070238	AIS	EGFR	c.2573T>G	0.0739	0
S22020614	MIA	ERBB2	c.2313_2324dup	0.1301	0.86
S22020614	MIA	SPEN	c.3541C>T	0.0777	0.86
S21060915	MIA	NA	NA	NA	0
S22010815	MIA	EGFR	c.2573T>G	0.1542	0.86
S22010815	MIA	PIK3CD	c.3021_3023del	0.0562	0.86
S21040878	MIA	BRAF	c.1780G>A	0.1393	1.72
S21040878	MIA	RAF1	c.776C>T	0.1365	1.72
S21040878	MIA	EP300	c.1878+12G>T	0.0697	1.72
S21040878	MIA	BCOR	c.2889A>G	0.1249	1.72
S21120313	MIA	MET	c.3023_3028+9del	0.1094	1.72
S21120313	MIA	GATA3	c.71C>G	0.0528	1.72
S22010625	MIA	EGFR	c.2573T>G	0.1297	0
S22010625	MIA	CARD11	c.3020-9T>C	0.118	0
S21080764	MIA	EGFR	NA	NA	0
S21110737	AIS	EGFR	c.2573T>G	0.0796	0.86
S21110737	AIS	RBM10	c.771G>A	0.2441	0.86
S21120351	AIS	ERBB2	c.2331_2339dup	0.1084	0.86
S21120351	AIS	KMT2D	c.10691T>G	0.0783	0.86
S21120316	AIS	BRAF	c.1801A>G	0.1306	0
S21040847	AIS	EPAS1	c.1579delG	0.0532	1.72
S21040847	AIS	MAP2K1	c.303_309delinsT	0.111	1.72
S21040847	AIS	STAT3	c.2148G>A	0.2412	1.72
S21120315	AIS	MAP2K1	c.303_308del	0.2983	0.86
S21110464	AIS	ZBTB2	c.876C>T	0.0541	2.59
S21110464	AIS	MAP2K1	c.294A>C	0.065	2.59
S21110464	AIS	MAP2K1	c.303_308del	0.0554	2.59
S21030196	AIS	EGFR	c.2573T>G	0.0555	0
S21030196	AIS	RBM10	c.698-12T>G	0.0611	0
S21110940	AIS	BRAF	c.1742A>G	0.1328	0
S21080764	MIA	EGFR	NA	NA	0
S21120075	MIA	NAA11	c.252C>T	0.1043	0.86
S21120075	MIA	MAP2K1	c.303_308del	0.179	0.86
NA	MIA	ERBB2	c.2326_2331delins9	NA	0.86
S21120070	AIS	ERBB2	c.2313_2324dup	0.2754	0
S21120285	MIA	EGFR	c.2573T>G	0.1962	0.86
S21120285	MIA	RBM10	c.382G>T	0.1714	0.86
S22030418	AIS	EGFR	c.2240_2254del	0.1764	2.59
S21120025	MIA	EGFR	c.2235_2249del	0.0978	0.86
S21120025	MIA	EPHA3	c.1281G>A	0.1043	0.86
S21071000	LUAD	NA	NA	NA	0
S21071163	LUAD	ERBB2	c.2324_2325ins12	0.1936	0
S21070521	LUAD	EGFR	c.2236_2250del15	0.1834	0.86
S21070521	LUAD	NTRK3	c.1397-20G>A	0.0701	0.86
S21070521	LUAD	MUC16	c.39231_39232delinsCA	0.0538	0.86
S21070521	LUAD	DNMT1	c.2896G>A	0.0537	0.86
S21071171	LUAD	EGFR	c.2573T>G	0.1055	0.86
S21071171	LUAD	EGFR	c.2499G>T	0.0546	0.86
S21090918	LUAD	EGFR	c.2239_2248delinsC	0.2086	0.86
S22030418	AIS	SPEN	c.1913C>G	0.1074	2.59
S21090918	LUAD	MCL1	c.317C>T	0.1369	0.86
S22030418	AIS	DDR2	c.2003G>A	0.0652	2.59
S22030418	AIS	RBM10	c.2502del	0.1635	2.59
S21010802	AIS	EGFR	c.2239_2256delinsCAA	0.0855	0.86
S21010802	AIS	TRRAP	c.5453C>T	0.0619	0.86
S21010802	AIS	EGFR	C2239_2256delinsCAA	NA	0.86
S21070087	LUAD	EGFR	c.2240_2257del18	0.1274	1.72
S21070087	LUAD	CARD11	c.3417C>T	0.0948	1.72
S21070087	LUAD	TP53	c.574C>T	0.0935	1.72
S21110942	LUAD	EGFR	c.2573T>G	0.1792	0.86
S21110942	LUAD	AMER1	c.2351C>A	0.1614	0.86
S21070564	LUAD	EGFR	c.2573T>G	0.2406	2.59
S21070564	LUAD	POLE	c.4758T>C	0.2202	2.59
S21070564	LUAD	FANCM	c.759+4A>G	0.0792	2.59
S21070564	LUAD	SMARCA4	c.1834A>T	0.0531	2.59
S21070564	LUAD	ASXL1	c.639C>T	0.1021	2.59
S21070406	LUAD	EGFR	c.2235_2249del15	0.2209	1.72
S21070406	LUAD	ZNF703	c.884C>T	0.1173	1.72
S21070406	LUAD	TP53	c.734G>C	0.2425	1.72
S21100893	LUAD	EGFR	c.2573T>G	0.375	1.72
S21100893	LUAD	KMT2D	c.13058C>T	0.1548	1.72
S21100893	LUAD	TP53	c.993+1G>T	0.3186	1.72
S21100893	LUAD	MUC16	c.25649C>T	0.0764	1.72
S21100893	LUAD	HCK	c.1300C>T	0.0933	1.72
S21080931	LUAD	EGFR	c.2235_2249del15	0.2549	0
S21070515	LUAD	EGFR	c.2236_2250del15	0.3164	1.72
S21070515	LUAD	LATS2	c.2312delA	0.1643	1.72
S21120809	MIA	EGFR	c.2369C>T	0.1182	0
S21070515	LUAD	TP53	c.1031T>C	0.2716	1.72
S21100892	LUAD	EGFR	c.2573T>G	0.0419	0.86
S21100892	LUAD	RBM10	c.2253_2254insA	0.1425	0.86
S21070354	LUAD	LCK	c.850G>T	0.1659	15.52
S21070354	LUAD	NTRK1	c.1449C>A	0.1952	15.52
S21070354	LUAD	PAPPA2	c.4584C>A	0.2392	15.52
S21070354	LUAD	CDC73	c.880G>T	0.2355	15.52
S21070354	LUAD	RANBP2	c.9629G>T	0.1562	15.52
S21070354	LUAD	LRP1B	c.3978T>C	0.3397	15.52
S21070354	LUAD	MLH1	c.1224C>G	0.4737	15.52
S21070354	LUAD	EPHB1	c.688G>T	0.365	15.52
S21070354	LUAD	MAGI2	c.2488G>A	0.3478	15.52
S21070354	LUAD	PGR	c.44C>T	0.2756	15.52
S21070354	LUAD	ATM	c.4582G>T	0.1648	15.52
S21070354	LUAD	FGF6	c.363C>T	0.2	15.52
S21120679	AIS	KRAS	c.34G>T	0.2261	6.03
S21120679	AIS	LRP1B	c.12253A>G	0.1663	6.03
S21120679	AIS	LRP1B	c.3699C>A	0.1692	6.03
S21120679	AIS	SF3B1	c.1868A>G	0.1774	6.03
S21070354	LUAD	HNF1A	c.341G>A	0.1305	15.52
S21070354	LUAD	RB1	c.265-1G>T	0.5251	15.52
S21070354	LUAD	CREBBP	c.6241C>G	0.126	15.52
S21070354	LUAD	GRIN2A	c.3634A>G	0.1721	15.52
S21070354	LUAD	TP53	c.378C>G	0.4519	15.52
S21120679	AIS	APC	c.8040C>A	0.1878	6.03
S21070354	LUAD	MUC16	c.41143delA	0.514	15.52
S21070354	LUAD	KEAP1	c.349G>C	0.2263	15.52
S21080303	LUAD	EGFR	c.2573T>G	0.1224	0.86
S21080303	LUAD	MUC16	c.9729A>G	0.095	0.86
S21080303	LUAD	RBM10	c.1996C>T	0.1114	0.86
S21090044	LUAD	EGFR	c.2573T>G	0.1981	0.86
S21090044	LUAD	RBM10	c.2422G>T	0.3694	0.86
S21070563	LUAD	EGFR	c.2573T>G	0.0938	0.86
S21070563	LUAD	RBM10	c.1112A>T	0.1578	0.86
S21110262	LUAD	PIK3CA	c.1634A>C	0.0196	3.45
S21110262	LUAD	EGFR	c.2236_2250del	0.3705	3.45
S21110262	LUAD	EMSY	c.1150C>T	0.1423	3.45
S21110262	LUAD	EMSY	c.1150C>T	0.1423	3.45
S21110262	LUAD	TP53	c.313G>A	0.317	3.45
S21120809	MIA	EGFR	c.2573T>G	0.1178	0
NA	MIA	ERBB2	c.2313_2324dup	NA	0
S21110262	LUAD	SMARCA4	c.3535A>C	0.3514	3.45
S21110262	LUAD	BRD4	c.96G>C	0.3231	3.45
S21110262	LUAD	PEG3	c.2039A>G	0.2654	3.45
S21110262	LUAD	RBM10	c.1231G>C	0.5318	3.45
S21080926	LUAD	EGFR	c.2573T>G	0.0985	3.45
S21080926	LUAD	KMT2B	c.2665G>C	0.054	3.45
S21080926	LUAD	KMT2B	c.2723-1G>C	0.064	3.45
S21080926	LUAD	KMT2B	c.2801G>A	0.0627	3.45
S21080926	LUAD	KMT2B	c.3002+14G>A	0.06	3.45
S21080926	LUAD	KMT2B	c.6686C>G	0.39	3.45
S21070560	LUAD	KRAS	c.35G>T	0.0788	3.45
S21070560	LUAD	RUNX1T1	c.765A>T	0.0528	3.45
S21030304	MIA	MAP2K1	c.303_308delGGAGAT	0.128	0.86
S21071223	MIA	EGFR	c.2500G>T	0.1385	1.72
S21120679	AIS	TRRAP	c.7764+9G>T	0.1151	6.03
S21120679	AIS	ZFHX4	c.6015G>T	0.1702	6.03
S21120679	AIS	TSC1	c.2294A>C	0.1098	6.03
S21070560	LUAD	RASAL1	c.732-1_740delinsC	0.0522	3.45
S21070560	LUAD	TP53	c.747G>T	0.099	3.45
S21070560	LUAD	STK11	c.667G>T	0.0921	3.45
S21070560	LUAD	MUC16	c.38013C>T	0.0819	3.45
S21070560	LUAD	MUC16	c.38009G>C	0.0906	3.45
S21070560	LUAD	KEAP1	c.1085G>A	0.0868	3.45
S21080771	LUAD	PDGFRA	c.166A>T	0.1023	2.59
S21071223	MIA	EGFR	c.2573T>G	0.1369	1.72
S21071223	MIA	FAT1	c.12623G>A	0.0621	1.72
S21071223	MIA	GATA3	c.987G>A	0.0942	1.72
S21040513	MIA	ERBB2	c.2324_2325ins12	0.085	NA
S21080771	LUAD	TET2	c.3739G>T	0.1042	2.59
S21080771	LUAD	STK11	c.431delC	0.2436	2.59
S21080771	LUAD	PEG3	c.2622G>T	0.1032	2.59
S21080408	LUAD	ERBB2	c.2324_2325ins12	0.3208	1.72
S21080408	LUAD	MYCN	c.796G>A	0.0562	1.72
S21080408	LUAD	ATM	c.4841T>G	0.4353	1.72
S21080621	LUAD	EGFR	c.2573T>G	0.1771	0.86
S21080621	LUAD	EGFR	c.709_710delinsTT	0.1707	0.86
S21070630	LUAD	EGFR	c.2235_2249del15	0.4896	2.59
S21070630	LUAD	PRKDC	c.6920C>T	0.179	2.59
S21070630	LUAD	TP53	c.437G>A	0.5735	2.59
S21070630	LUAD	MED12	c.3785G>C	0.2028	2.59
S21110845	LUAD	ERGFR	c.2573T>G	NA	0.86
S21081127	LUAD	EGFR	c.2326C>T	0.2204	0
S21081127	LUAD	EGFR	c.2573T>G	0.2373	0
S21070959	LUAD	FLT4	c.681C>A	0.162	3.45
S21070959	LUAD	FGF23	c.513C>T	0.1605	3.45
S21070959	LUAD	FGF23	c.495C>T	0.1601	3.45
S21070959	LUAD	KMT2D	c.5210C>T	0.1496	3.45
S21070888	LUAD	EGFR	c.2573T>G	0.1956	0.86
S21070888	LUAD	RBM10	c.720_723delCGTC	0.1482	0.86
S21071169	LUAD	NA	NA	NA	0.86
S21070798	LUAD	EGFR	c.2497T>G	0.1585	0.86
S21070798	LUAD	EGFR	c.2504A>T	0.1532	0.86
S21070798	LUAD	ATM	c.8665G>C	0.1601	0.86
S21080930	LUAD	PIK3CA	c.1258T>C	0.3172	0
S21080930	LUAD	EGFR	c.2318_2320delinsTCA	0.3312	0
S21081012	LUAD	KRAS	c.35G>A	NA	1.72
S21090975	LUAD	EGFR	c.2235_2249del15	0.2198	3.45
S21090975	LUAD	PDGFRA	c.827C>T	0.1209	3.45
S21090975	LUAD	KMT2C	c.9772C>G	0.0691	3.45
S21090975	LUAD	NTRK3	c.2307T>A	0.085	3.45
S21090975	LUAD	TP53	c.404G>T	0.155	3.45
S21080214	LUAD	EGFR	c.2573T>G	0.2405	0.86
S21080214	LUAD	PTPRD	c.2900C>A	0.106	0.86
S21080214	LUAD	MUC16	c.33124G>A	0.1763	0.86
S21070518	LUAD	EGFR	c.2573T>G	0.2082	0.86
S21070518	LUAD	TP53	c.659A>G	0.1937	0.86
S21070236	LUAD	ROBO2	c.1913T>A	0.131	4.31
S21070236	LUAD	SLIT2	c.1320G>T	0.1361	4.31
S21070236	LUAD	PLK2	c.626-14T>C	0.0681	4.31
S21070236	LUAD	SOX17	c.*13C>T	0.0528	4.31
S21070236	LUAD	PALB2	c.3509A>G	0.0731	4.31
S21070236	LUAD	TP53	c.329G>T	0.1359	4.31
S21070236	LUAD	NF1	c.3049C>T	0.1389	4.31
S21070236	LUAD	ARAF	c.651C>A	0.2428	4.31
S21100556	LUAD	EGFR	c.2239_2248delinsC	0.1256	1.72
S21100556	LUAD	FANCI	c.1971G>C	0.1366	1.72
S21100556	LUAD	KDM5C	c.275T>C	0.1588	1.72
S21080453	LUAD	MUTYH	c.348+14G>C	0.0918	0.86
S21080453	LUAD	APC	c.3424A>T	0.0956	0.86
S21080215	LUAD	EGFR	c.2235_2249del15	0.1391	0
S21080215	LUAD	ROS1	c.5642-20T>C	0.1151	0
S21070464	LUAD	EGFR	c.2311_2312ins9	0.2211	0.86
S21070464	LUAD	NUP93	c.1611G>T	0.0581	0.86
S21070389	LUAD	EGFR	c.2573T>G	0.1351	2.59
S21070389	LUAD	FAT1	c.11148C>G	0.1197	2.59
S21070389	LUAD	TP53	c.652delG	0.1555	2.59
S21070389	LUAD	MUC16	c.26618C>G	0.1651	2.59
S21070389	LUAD	ZNF217	c.1352A>T	0.1956	2.59
S21070467	LUAD	KRAS	c.35G>A	0.1586	2.59
S21070467	LUAD	STK11	c.140delG	0.1405	2.59
S21070467	LUAD	DOT1L	c.2050G>T	0.1498	2.59
S21070467	LUAD	KEAP1	c.815G>T	0.1612	2.59
S21100891	LUAD	EGFR	c.2236_2250del	0.1409	0
S21070463	LUAD	NFKBIA	c.352G>T	0.164	1.72
S21070463	LUAD	NFKBIA	c.340C>G	0.1734	1.72
S21030154	MIA	EGFR	c.2573T>G	0.1836	0
S21100894	LUAD	EGFR	c.2235_2249del	0.1766	1.72
S21100894	LUAD	NSD1	c.5940A>C	0.194	1.72
S21100894	LUAD	RBM10	c.2743C>T	0.2026	1.72
S21070519	LUAD	EGFR	c.2239_2248delinsC	0.1794	0
S21070520	LUAD	EGFR	c.2235_2249del15	0.1548	1.72
S21070520	LUAD	PTEN	c.138C>G	0.2004	1.72
S21070520	LUAD	EP300	c.2513G>A	0.1837	1.72
S21070234	LUAD	ARID1A	c.4765G>T	0.2007	8.62
S21070234	LUAD	LRP1B	c.4357C>A	0.0842	8.62
S21070234	LUAD	SETD2	c.5006A>G	0.1169	8.62
S21070234	LUAD	TRRAP	c.2623-17A>G	0.2099	8.62
S21070234	LUAD	PXDNL	c.2314G>T	0.1184	8.62
S21070234	LUAD	ZFHX4	c.9763G>T	0.2263	8.62
S21070234	LUAD	ARID2	c.301G>T	0.2679	8.62
S21070234	LUAD	GLI1	c.1601G>T	0.2114	8.62
S21070234	LUAD	HIF1A	c.372+10A>G	0.2191	8.62
S21070234	LUAD	RPTOR	c.2527G>A	0.2286	8.62
S21070234	LUAD	GATA6	c.1526A>T	0.1006	8.62
S21070234	LUAD	POLD1	c.653G>T	0.2211	8.62
S21070234	LUAD	RBM10	c.698-1G>T	0.4211	8.62
S21100026	LUAD	EGFR	c.2573T>G	NA	0.86
S21070288	LUAD	KRAS	c.35G>T	0.0256	1.72
S21070288	LUAD	RAD50	c.2069C>A	0.1777	1.72
S21070288	LUAD	CHD2	c.4254_4255delGA	0.1636	1.72
S21090042	LUAD	EGFR	c.2573T>G	0.1656	0
S21111125	LUAD	SETD2	c.4905T>A	0.2212	4.31
S21111125	LUAD	RICTOR	c.3507T>C	0.09	4.31
S21111125	LUAD	FGF3	c.109G>A	0.0746	4.31
S21111125	LUAD	MUC16	c.26712T>G	0.1802	4.31
S21111125	LUAD	MUC16	c.978T>C	0.2492	4.31
S21111125	LUAD	KEAP1	c.1651A>T	0.2232	4.31
S21111125	LUAD	PPP2R1A	c.549G>T	0.1231	4.31
S21071168	LUAD	KRAS	c.35G>T	0.0992	2.59
S21071168	LUAD	ARID2	c.419-2A>G	0.0897	2.59
S21010596	MIA	EGFR	c.2235_2249del15	0.2264	0
S21071168	LUAD	NKX2-1	c.636_650del15	0.0791	2.59
S21071168	LUAD	TP53	c.527G>A	0.1423	2.59
S21070232	LUAD	DNMT3A	c.2095G>T	0.0703	1.72
S21120679	AIS	IRS2	c.3481G>T	0.0861	6.03
S21070232	LUAD	NF1	c.2629A>G	0.1196	1.72
S21070642	LUAD	KRAS	c.182A>G	0.1672	4.31
S21070642	LUAD	SF3B1	c.1868A>G	0.1666	4.31
S21070642	LUAD	PXDNL	c.2749C>T	0.1456	4.31
S21070642	LUAD	STK11	c.842delC	0.1561	4.31
S21070642	LUAD	MUC16	c.25741G>A	0.0539	4.31
S21070642	LUAD	KEAP1	c.443G>T	0.1661	4.31
S21070642	LUAD	SMARCA4	c.3479G>T	0.1783	4.31
S22010503	MIA	EGFR	c.2252_2277delinsAT	0.1333	0.86
S22010503	MIA	RBM10	c.1178_1186del	0.148	0.86
S21070089	LUAD	EGFR	c.2573T>G	0.3578	1.72
S21070089	LUAD	TRAF7	c.1189G>A	0.1459	1.72
S21070089	LUAD	TP53	c.722_724delCCT	0.2591	1.72
S21070357	LUAD	EGFR	c.2236_2250del15	0.3271	0.86
S21070357	LUAD	TP53	c.743G>A	0.428	0.86
S21070357	LUAD	MUC16	c.32096C>T	0.0954	0.86
S21080409	LUAD	RET	NA	NA	0
S21080277	LUAD	EGFR	c.2235_2249del	NA	2.59
S21110357	LUAD	EGFR	c.2235_2249del	0.1947	0
S21070761	LUAD	RET	NA	NA	0
S21070558	LUAD	EGFR	c.2573T>G	0.3614	1.72
S21070558	LUAD	ABL2	c.1015G>A	0.083	1.72
S21070558	LUAD	TP53	c.413C>T	0.2512	1.72
S21090978	LUAD	KRAS	c.34G>T	0.1238	1.72
S21090978	LUAD	LRP1B	c.5062A>G	0.1444	1.72
S21090978	LUAD	IGF2	c.547C>T	0.0882	1.72
S21100063	LUAD	EGFR	c.2308_2309ins9	NA	0.86
S21070640	LUAD	EGFR	c.2573T>G	0.1734	0.86
S21070640	LUAD	TP53	c.661G>T	0.191	0.86
S21080216	LUAD	EGFR	c.2573T>G	0.1396	0.86
S21080216	LUAD	RBM10	c.2631_2632insG	0.1573	0.86
NA	MIA	ERBB2	c.2313_2324dup	NA	0
S21120679	AIS	GRIN2A	c.1917C>A	0.2826	6.03
S21120679	AIS	MUC16	c.23306C>T	0.0959	6.03
S22010103	MIA	ERBB2	c.2314_2325dup	0.0888	0.86
S22010103	MIA	INHBA	c.492C>A	0.0935	0.86
S21120279	AIS	NA	NA	NA	0
S21070013	AIS	EGFR	c.2573T>G	0.0378	0
S22010369	MIA	EGFR	c.2573T>G	0.0826	0.86
S22010369	MIA	RBM10	c.1443G>T	0.0544	0.86
S21040848	MIA	EGFR	c.2235_2249del15	0.09	0.86
S21040848	MIA	PAPPA2	c.1022C>T	0.0835	0.86
S21040514	MIA	EGFR	c.2573T>G	0.0921	0.86
S21070013	AIS	RBM10	c.1015C>T	0.0701	0
S21010804	AIS	KRAS	c.35G>C	0.137	4.31
S21040514	MIA	BCR	c.1678T>C	0.0507	0.86
S21060782	MIA	EGFR	c.2240_2257del	NA	0
S21030152	MIA	EGFR	c.2235_2249del15	0.1053	0.86
S21030152	MIA	MST1R	c.3570_3571delinsTT	0.1391	0.86
S22010372	MIA	MET	c.3008A>G	0.1453	0.86
S21030875	MIA	MET	c.3028G>C	0.0956	0
S21010804	AIS	TGFBR2	c.*10G>T	0.097	4.31
S21010804	AIS	SETD2	c.1523G>T	0.0688	4.31
S21010804	AIS	FAT1	c.8146G>T	0.097	4.31
S21010804	AIS	ABL1	c.768G>T	0.0862	4.31
S21010804	AIS	RPS6KB2	c.-6_8del14	0.0725	4.31
S21010804	AIS	KMT2D	c.15588G>T	0.0675	4.31
S21010809	MIA	ERBB2	c.2324_2325ins12	0.0818	0
S21070466	MIA	ERBB2	c.2263_2264delinsCC	0.0222	0
S21120806	MIA	EGFR	c.2573T>G	0.2381	4.31
S21120806	MIA	LRP1B	c.3581G>T	0.0848	4.31
S21010804	AIS	BRD4	c.2187G>C	0.0695	4.31
S21120806	MIA	EGFR	c.2555A>C	0.24	4.31
S21120806	MIA	SCN8A	c.4886G>A	0.2593	4.31
S21120806	MIA	TP53	c.580C>T	0.2331	4.31
S21120806	MIA	RBM10	c.1428del	0.4706	4.31
S21030658	MIA	EGFR	c.2240_2254del15	0.1531	2.59
S21030658	MIA	ZFHX4	c.8110C>A	0.0693	2.59
S21030658	MIA	MGA	c.7387A>T	0.2089	2.59
S21010804	AIS	PEG3	c.4337C>A	0.0989	4.31
S21030658	MIA	CREBBP	c.4221C>T	0.1772	2.59
S21030658	MIA	CALR	c.-2C>T	0.0835	2.59
S21030658	MIA	RBM10	c.2026G>T	0.3988	2.59
S21070235	MIA	TP53	c.538G>T	0.084	1.72
S21070235	MIA	NCOR1	c.4209C>G	0.0978	1.72
NA	MIA	EGFR	c.2235_2249del15	NA	1.72
S21030909	MIA	EGFR	c.2573T>G	0.1291	0.86
S21030909	MIA	ATRX	c.7220G>A	0.0745	0.86
S21030501	MIA	EGFR	c.2573T>G	0.2009	1.72
S21030501	MIA	ARID1A	c.961C>G	0.05	1.72
S21030501	MIA	RSF1	c.1595C>A	0.2028	1.72
S21030501	MIA	RBM10	c.2388_2394del7	0.3479	1.72
NA	MIA	MUC16	c.4672C>A	0.2249	0
S21031229	MIA	EGFR	c.2236_2250del15	0.1621	1.72
S22030177	AIS	PDGFRB	c.2767A>C	0.1378	2.59
S22030177	AIS	RAD21	c.1428T>G	0.1277	2.59
S21031229	MIA	KMT2C	c.13685T>C	0.114	1.72
S21031229	MIA	TP53	c.747G>T	0.1766	1.72
S22020069	MIA	EGFR	c.2235_2249del	0.0107	0
S22030177	AIS	MAP2K1	c.303_308del	0.1139	2.59
S21050489	AIS	ERBB2	c.2324_2325ins12	0.142	0.86
S21011061	MIA	ERBB2	c.2324_2325ins12	0.159	0
S21031160	MIA	EGFR	c.2573T>G	0.1642	0.86
S21050489	AIS	IKBKE	c.379C>T	0.11	0.86
S21060560	AIS	ERBB2	c.2324_2325ins12	0.1001	0.86
S21060560	AIS	MED12	c.5301_5302insC	0.0583	0.86
S21031159	AIS	BRAF	c.1781A>G	0.0942	0
S21090093	AIS	ERBB2	c.2324_2325ins12	0.1894	2.59
S21090093	AIS	SPTA1	c.5942A>G	0.1534	2.59
S21090093	AIS	IGF2	c.68A>T	0.0513	2.59
S21090093	AIS	GRIN2A	c.2277C>T	0.096	2.59
S21040639	AIS	EGFR	c.2573T>G	0.1209	0.86
S21040639	AIS	FAM175A	c.597-13T>A	0.1087	0.86
S21040639	AIS	RBM10	c.1176delC	0.0805	0.86
S21081102	AIS	EGFR	c.2239_2248delinsC	0.0176	0
S21031160	MIA	DNMT3A	c.1903C>T	0.079	0.86
S21031160	MIA	MUC16	c.39249C>T	0.0671	0.86
S21031160	MIA	MUC16	c.39231_39232delinsCA	0.0674	0.86
S22010151	MIA	NA	NA	NA	0
S21070057	MIA	RET		NA	0
S21010614	MIA	ERBB2	c.2324_2325ins12	0.1355	0
S21080276	MIA	EGFR	c.2240_2254del15	0.1125	0.86
S21080276	MIA	RBM10	c.1500C>A	0.1528	0.86

## Sheet: IHC
Immunohistochemistry scores of samples from Xiangya Hospital
Sample ID	PDL1%(tps)	CD3	CD4	CD8	CD68
S22030418	＜1	9	9	6	6
S22030177	1	0	3	0	6
S22020614	1	6	3	3	3
S22020069	＜1	0	12	6	9
S22010815	2	3	6	6	6
S22010625	1	0	3	3	6
S22010503	1	0	6	3	12
S22010372	1	0	6	3	12
S22010369	＜1	0	3	3	3
S22010367	＜1	3	3	0	3
S22010151	＜1	3	6	NA	NA
S22010103	＜1	0	3	3	12
S21121176	＜1	3	3	0	3
S21120809	＜1	6	9	6	3
S21120806	2	0	6	3	6
S21120679	＜1	0	3	3	3
S21120351	＜1	0	6	3	6
S21120316	＜1	3	0	0	9
S21120315	＜1	3	6	3	6
S21120313	＜1	0	3	3	6
S21120285	＜1	NA	NA	NA	NA
S21120279	＜1	0	3	0	NA
S21120075	1	0	6	3	9
S21120070	＜1	NA	NA	NA	3
S21120025	1	6	6	3	6
S21111125	98	12	9	12	6
S21110942	＜1	9	12	9	9
S21110940	2	3	6	6	6
S21110845	1	12	12	9	6
S21110737	＜1	3	6	3	6
S21110464	＜1	0	3	3	3
S21110357	1	6	6	6	9
S21110262	＜1	9	9	3	9
S21100894	＜1	6	6	3	6
S21100893	＜1	6	6	6	9
S21100892	8	3	6	3	6
S21100891	1	12	12	9	6
S21100839	＜1	6	6	3	3
S21100556	2	9	3	6	12
S21100063	＜1	6	6	3	3
S21100026	＜1	6	3	3	12
S21090978	15	6	6	3	9
S21090975	＜1	9	9	9	9
S21090918	＜1	6	6	3	3
S21090093	＜1	6	6	3	9
S21090044	＜1	6	6	6	9
S21090042	＜1	3	6	3	3
S21081127	1	3	3	3	6
S21081102	＜1	3	3	3	6
S21081012	65	6	6	9	3
S21080931	＜1	6	3	6	0
S21080930	1	6	6	3	6
S21080926	＜1	NA	NA	NA	NA
S21080771	8	6	6	6	3
S21080764	＜1	3	3	3	9
S21080621	＜1	6	9	6	12
S21080453	＜1	0	3	3	6
S21080409	＜1	3	3	3	3
S21080408	＜1	3	3	3	6
S21080303	1	3	3	3	6
S21080277	＜1	3	3	3	3
S21080276	＜1	3	3	3	9
S21080217	＜1	3	3	3	3
S21080216	＜1	6	6	6	6
S21080215	＜1	3	6	6	6
S21080214	＜1	3	6	3	9
S21071223	＜1	3	3	3	9
S21071171	＜1	NA	NA	NA	NA
S21071169	＜1	3	6	6	6
S21071168	15	NA	NA	NA	NA
S21071163	1	6	6	3	6
S21071000	52	6	6	6	6
S21070959	＜1	NA	NA	NA	NA
S21070888	＜1	6	9	3	NA
S21070798	＜1	6	6	6	9
S21070761	＜1	0	3	6	6
S21070642	＜1	3	6	6	NA
S21070640	＜1	6	9	3	3
S21070630	＜1	NA	NA	NA	NA
S21070564	＜1	9	12	9	NA
S21070560	＜1	NA	NA	NA	NA
S21070558	3	NA	NA	NA	NA
S21070521	＜1	9	9	6	9
S21070520	＜1	3	3	3	12
S21070519	＜1	NA	NA	NA	NA
S21070518	＜1	6	9	6	9
S21070515	40	3	6	3	6
S21070467	＜1	3	6	6	6
S21070466	＜1	0	3	3	6
S21070464	＜1	3	6	3	9
S21070463	＜1	3	6	3	6
S21070406	＜1	NA	NA	NA	NA
S21070389	＜1	NA	NA	NA	NA
S21070357	1	NA	NA	NA	NA
S21070354	8	NA	NA	NA	NA
S21070289	＜1	3	6	3	9
S21070288	＜1	NA	NA	NA	NA
S21070238	＜1	6	6	6	6
S21070236	＜1	NA	NA	NA	NA
S21070235	1	6	9	6	9
S21070234	10	NA	NA	NA	NA
S21070232	＜1	NA	6	NA	NA
S21070089	＜1	NA	NA	NA	NA
S21070087	＜1	NA	NA	NA	NA
S21070057	＜1	3	3	3	3
S21070013	＜1	3	NA	3	3
S21060915	＜1	3	NA	6	6
S21060782	＜1	6	6	6	3
S21060560	＜1	3	3	3	3
S21060237	＜1	6	9	6	6
S21050632	＜1	6	6	6	NA
S21050489	＜1	3	3	3	6
S21040878	＜1	6	6	3	9
S21040848	＜1	3	3	3	NA
S21040847	＜1	3	3	3	6
S21040639	＜1	6	6	6	3
S21040514	1	6	9	6	NA
S21040513	1	3	6	3	NA
S21040180	＜1	3	6	3	NA
S21031380	＜1	6	12	6	NA
S21031229	＜1	3	6	3	NA
S21031160	＜1	3	3	3	NA
S21031159	3	3	3	3	NA
S21030909	＜1	3	6	6	NA
S21030875	＜1	NA	6	6	NA
S21030658	3	0	0	0	NA
S21030501	＜1	0	3	0	NA
S21030304	3	3	NA	NA	3
S21030196	＜1	0	3	0	NA
S21030154	＜1	3	6	3	6
S21030152	＜1	3	3	3	6
S21020307	1	0	NA	3	6
S21020225	1	3	NA	3	3
S21011061	＜1	3	6	6	3
S21010809	1	3	3	3	3
S21010804	＜1	3	3	3	6
S21010802	＜1	3	3	3	3
S21010614	＜1	3	3	3	3
S21010596	＜1	3	3	3	3
NA	＜1	NA	NA	NA	NA
NA	＜1	NA	NA	NA	NA
NA	1	NA	NA	NA	NA
NA	1	NA	NA	NA	NA
NA	＜1	NA	NA	NA	NA
NA	＜1	NA	NA	NA	NA
