# Supplementary material for: An Investigation of the Immune Microenvironment and Genome during Lung Adenocarcinoma Development
Source: J Cancer. 2024 Jan 27;15(6):1687–700. doi: 10.7150/jca.92101 (PMC10869965; doi:10.7150/jca.92101)
Supplement: Supplementary file 1 — Supplementary information, figures and tables. [file jcav15p1687s1.zip › Supplementary Materials/Transcriptome Data.xlsx]

## Sheet: GSE169033
The transcriptional raw data of the GSE169033 database.
Gene Name	J2C	J2N	J3C	J3N	J5C	J5N	J7C	J7N	J8C	J8N	J9C	J9N	J11S	J11N	J13M	J13N	J14M	J14N	J15M	J15N	J16M	J16N	J17H	J17N	J18M	J18N	J19H	J19S	J19N	J20S	J20N	J21H	J21M	J21N	J22M	J22N	J23M	J23N	J24H	J24N	J25S	J25N	J26M	J26N	J27H1	J27H2	J27S	J27M	J27N
A2M	13.8808	14.1699	13.6988	14.6417	13.3563	13.2182	13.6988	13.9729	12.8992	13.9729	12.1593	14.1699	14.0615	14.4188	13.0759	14.6417	13.8808	14.6417	12.8992	14.0615	14.2706	14.6417	13.8808	14.6417	14.0615	14.8947	14.6417	13.9729	14.6417	14.0615	14.6417	14.4188	13.7931	14.6417	13.2182	14.6417	13.1468	14.1699	13.9729	14.2706	13.5995	14.2706	13.8808	14.1699	14.0615	14.2706	13.5995	14.6417	14.8947
ABCB1	5.85781	6.62059	6.74129	7.76708	7.01153	7.34103	6.42104	7.10228	7.2179	6.19145	7.73333	7.11919	6.68363	6.40941	6.89033	8.19967	6.8063	7.57198	6.5128	6.16835	6.1493	7.58812	7.5241	6.59027	6.68363	8.7196	7.77556	6.02634	6.96971	7.28715	8.27195	6.45553	6.10465	6.77866	6.33928	6.75708	6.71461	7.07376	7.48194	7.68438	6.95839	6.96971	7.09145	7.62265	7.41925	7.09145	7.14934	8.44147	7.25063
ABL1	9.6343	9.55466	9.68183	10.6764	9.50709	9.44326	9.16471	9.70374	8.63166	8.87742	10.152	9.91968	9.68976	9.72498	9.53905	9.98381	9.24757	9.87031	9.74438	9.47188	9.54386	9.45524	10.1356	9.94783	9.48071	9.42764	9.91968	9.51679	9.68583	9.72498	10.1139	9.15643	9.12458	9.09374	8.93972	9.74438	9.13213	9.493	9.45882	9.65083	9.05324	9.05324	9.98381	9.65509	9.12458	9.17362	9.11562	9.16471	9.21535
ADA	7.24047	7.25568	6.87047	8.12462	6.67934	7.2179	7.07978	6.9528	5.791	7.17067	10.3306	7.72968	7.67574	7.49836	7.26672	7.84343	5.3531	6.84646	6.07136	6.99655	6.48669	7.14934	7.21194	7.36998	6.70992	7.04942	6.68952	6.67934	7.02785	6.47604	7.22961	7.0065	6.87047	7.08578	6.60019	7.41925	6.56071	7.23536	7.12403	7.32922	6.59027	6.67504	6.64862	6.85306	6.51768	6.50244	6.3331	6.56071	6.60604
ADORA2A	7.01656	7.27178	6.24614	6.46057	6.83983	6.88522	6.1493	6.40395	7.60223	6.42721	7.21194	7.56302	7.10228	7.29718	6.09845	7.37942	6.42721	6.68363	6.13697	7.57948	6.68363	7.05969	6.40395	7.60695	6.14307	6.8063	7.04038	7.0065	7.54084	6.34543	7.59282	7.44189	6.92624	7.69312	6.16194	7.05969	6.40941	7.07376	7.2179	7.10228	6.00205	6.61186	6.28842	6.53808	6.79	6.81899	6.4383	6.70992	6.90088
AICDA	4.46608	4.51706	4.51706	4.49549	4.53555	4.45476	4.5315	4.49131	4.73031	4.48856	4.7865	4.54973	4.544	4.54117	4.59744	4.56247	4.51706	4.5362	4.57196	4.54117	4.51973	4.52748	4.46083	4.5532	4.53751	4.55112	4.52339	4.49312	4.5315	4.5224	4.53751	4.49312	4.49786	4.52339	4.52936	4.53555	4.53364	4.49786	4.48131	4.52438	4.51973	4.85723	4.53489	4.5147	4.60555	4.52498	4.5362	4.53364	4.5224
AIRE	4.46608	4.51706	4.51706	4.49549	4.53555	4.75169	4.5315	4.49131	4.73031	4.48856	5.74415	4.54973	4.544	4.54117	4.59744	4.56247	4.51706	4.5362	4.57196	4.54117	4.51973	4.52748	4.46083	4.5532	4.53751	4.55112	4.52339	4.49312	4.5315	4.5224	4.53751	4.49312	4.49786	4.52339	4.52936	4.53555	4.53364	4.49786	4.48131	4.52438	4.51973	4.85723	4.53489	4.5147	4.60555	4.52498	4.5362	4.53364	4.5224
AKT3	9.30246	10.2272	9.17768	10.3826	9.48471	9.37386	8.92695	9.56347	10.0701	9.19441	10.5377	9.85069	9.84226	10.0157	9.02796	10.1816	9.69369	10.0269	9.12458	10.1701	9.73535	10.2655	9.69369	10.1247	9.25721	10.3882	10.362	9.79454	10.2155	9.57723	9.90861	9.62112	9.32288	9.65509	8.5662	9.8808	8.83896	9.8883	9.90369	10.0429	9.09776	10.2041	9.50709	10.3364	9.77973	9.4993	9.08056	9.79454	9.81366
ALCAM	10.7363	10.5305	9.72498	9.83105	10.9107	9.67783	10.6308	10.3997	9.2524	10.0157	8.08022	10.515	10.3248	10.362	10.9938	10.6458	10.4896	10.7531	10.4492	10.689	10.1701	9.89354	9.78459	11.0837	10.8397	10.5721	10.7023	10.689	10.7192	10.0579	10.464	10.1139	10.29	10.1023	10.9695	10.9509	11.2376	10.7023	10.9938	10.8397	10.5581	10.2155	11.1582	10.6458	10.7699	10.6608	11.0119	10.4896	10.7192
AMBP	4.84819	4.9202	5.10095	4.76884	4.53555	4.45476	4.5315	4.49131	6.38515	4.48856	6.60604	4.54973	4.544	4.54117	6.40395	4.56247	4.51706	4.5362	7.21194	4.54117	5.03463	5.50518	4.93736	4.5532	4.53751	4.55112	4.52339	5.10985	4.5315	4.5224	5.27497	4.84819	4.49786	4.52339	5.59269	6.14307	6.1555	4.49786	4.69094	4.89164	5.092	4.85723	5.092	4.9105	5.81008	4.52498	4.5362	5.44323	4.5224
AMICA1	9.99468	9.92452	9.78459	9.89876	9.26563	10.1759	9.11562	10.0701	10.1302	11.0374	11.3768	9.48071	10.0701	10.3015	9.48071	9.16917	10.7699	10.3997	9.46704	9.69369	10.279	10.3015	9.91968	9.8883	9.97148	9.7565	9.7565	9.66575	9.50709	10.0701	9.19873	10.1816	10.1356	10.0476	9.5213	9.54386	9.30658	10.1701	10.3139	10.0429	9.72498	9.73535	9.48886	9.78957	9.82291	10.279	9.68583	10.4705	10.1701
ANP32B	10.3769	10.3997	10.3194	10.2655	10.7023	9.97148	10.0701	10.2041	10.7615	10.0892	8.98017	10.2336	10.08	10.0892	10.2155	10.362	10.6827	10.4896	10.6165	10.2272	10.29	10.2336	10.2723	10.2958	10.3997	10.6032	10.4833	10.3769	10.5581	10.4096	10.2041	10.3769	10.3882	10.3769	10.0049	10.152	10.1247	9.98926	10.3248	10.4096	10.3882	10.5024	10.3248	10.4342	10.464	10.3248	10.3364	10.2041	10.3364
ANXA1	13.5995	13.2182	13.5995	13.2806	12.179	12.8378	12.6525	13.5211	13.0759	12.9519	10.7363	13.8808	14.6417	14.0615	12.7361	14.1699	12.8378	13.5995	13.4394	13.6988	12.7832	12.9519	12.6525	14.0615	12.8378	13.0759	13.2182	13.2806	13.2182	12.7361	13.9729	13.1468	12.8992	13.1468	12.4209	13.6988	12.7361	13.8808	13.2182	13.2806	12.0318	13.5211	12.7361	13.3563	13.5995	13.0759	13.0759	13.4394	13.0136
APOE	12.9519	11.8818	12.696	12.179	13.0136	15.2944	13.4394	12.3793	13.3563	14.6417	12.8378	10.689	12.7832	12.3312	10.8208	10.9311	12.8992	11.5106	11.5886	11.6669	11.8516	12.179	11.7055	10.3194	12.8992	11.1843	11.5886	11.7704	11.7406	12.1393	11.2101	12.0661	12.9519	12.1393	12.1393	11.5529	12.5594	12.179	11.5106	10.9695	12.179	10.5883	11.6211	11.4494	11.2989	11.8516	12.0661	12.0661	11.7055
APP	11.8516	12.3793	11.5886	12.2497	11.8068	11.1582	12.1052	12.0661	11.8068	11.4163	9.77973	12.1393	12.2909	12.3793	12.3312	12.607	12.3793	12.607	12.0661	12.179	12.2909	12.607	11.7406	12.5152	12.179	12.8378	12.8378	12.1393	12.6525	11.6211	12.5152	11.8516	11.7704	12.2137	11.2376	12.1393	12.179	12.4209	12.5594	12.607	11.7406	12.179	12.0318	12.8992	11.9944	12.3312	12.179	12.0318	12.4209
ARG1	4.46608	4.51706	4.51706	4.49549	4.53555	4.45476	4.5315	4.49131	4.32193	4.48856	5.74415	4.54973	4.544	4.54117	4.59744	4.56247	4.51706	4.5362	4.57196	4.54117	4.51973	4.52748	4.46083	4.5532	4.53751	4.55112	4.52339	4.49312	4.5315	4.5224	4.53751	4.49312	4.49786	4.52339	4.52936	4.53555	4.53364	4.49786	4.48131	4.52438	4.51973	4.85723	4.53489	4.5147	4.60555	4.52498	4.5362	4.53364	4.5224
ARG2	6.56071	6.09845	6.83556	6.84646	8.26865	6.33928	6.57177	8.15108	6.07136	6.04056	9.97148	6.81899	6.74661	7.11919	8.02575	6.74129	6.85306	7.22383	7.27683	6.5128	6.21314	5.54628	6.53808	7.17958	6.14307	6.04658	6.13697	6.11165	6.31671	6.87529	6.31671	6.54984	6.71461	6.04056	8.24827	6.93194	6.68363	6.19145	5.50518	6.04658	6.05258	7.04942	7.5065	6.63869	6.89033	5.9355	6.28842	5.88243	5.77095
ATF1	8.09256	7.87943	7.39558	8.05428	8.13976	7.64033	7.96732	8.26865	6.07136	7.57198	8.08022	8.35639	7.83514	7.9362	8.60149	8.29625	7.29718	8.20782	8.94995	8.09256	7.83948	8.2437	7.71506	8.31999	7.98277	8.38405	7.9362	7.72444	8.19031	7.87141	8.21137	8.04315	8.07646	8.40061	8.11301	8.155	8.19329	8.08398	8.12462	8.38831	7.64871	8.48798	8.31999	8.41313	8.48348	8.23553	8.33196	8.21137	8.39717
ATF2	9.15229	9.65083	9.33738	9.42764	9.42764	9.03673	9.5213	9.46704	7.60223	9.12836	4.7865	9.46704	9.59327	9.78459	9.45164	9.73987	8.75964	9.31068	9.31445	9.54386	9.29787	9.72498	9.59768	9.84226	9.28441	9.69369	9.51679	9.23138	9.63014	9.44746	9.54386	9.20687	9.27466	9.36383	9.39156	9.63014	9.99468	9.5213	9.74438	9.72498	9.79454	9.21891	9.42348	9.45882	9.63014	9.41126	9.51679	9.39649	9.60209
ATG10	6.47071	6.88009	7.04942	6.63869	7.25568	6.47604	7.07978	6.90088	4.548	6.38515	6.60604	7.2179	6.64862	6.9057	7.80021	7.65842	6.56592	6.89561	8.40859	7.41925	6.96396	7.13947	6.17415	7.10228	6.84646	7.22383	7.20573	6.97544	7.1855	6.74661	7.21194	6.62059	6.64862	6.89033	7.04038	6.99655	7.48692	6.78538	7.10228	7.11919	7.19141	6.96971	6.82515	6.98188	7.1995	6.9528	7.282	6.96396	6.92624
ATG12	4.46608	5.17345	4.99379	5.59269	5.30891	4.75169	5.10985	5.02957	4.548	5.08056	4.32193	5.45601	4.544	4.54117	4.59744	5.85781	5.2303	5.324	4.57196	5.38283	5.43664	5.16452	4.93736	5.51966	5.44979	5.60744	5.092	4.99379	5.5866	5.1407	5.45601	4.76514	4.77254	4.52339	5.18973	5.17345	5.2303	5.65502	5.10095	5.59269	5.33095	4.85723	5.20439	5.1602	6.3279	5.01774	5.489	5.60744	5.2303
ATG16L1	7.9979	8.21137	7.91285	8.339	8.43762	7.93987	8.5662	8.44966	7.95264	7.80424	4.52748	7.99021	8.11721	8.36914	8.11721	8.0506	7.40151	8.11721	8.18262	7.91731	8.04691	7.79213	7.80908	8.14715	8.05815	8.19649	8.02133	7.79616	8.0112	7.83514	8.13629	7.9979	7.83079	7.96732	7.81788	8.01469	8.59334	7.82632	8.23911	8.08398	7.97955	8.38831	7.97041	8.09971	8.25583	8.31584	8.28313	8.04691	8.19649
ATG5	8.39717	8.13281	7.9362	8.13629	8.31999	7.92893	8.37331	8.48798	6.79	7.8139	9.97148	8.43368	8.21492	8.41717	9.05324	8.75581	7.11333	8.37654	8.19649	8.31239	8.23553	8.19329	8.08828	8.38831	8.339	8.51836	8.26165	7.8942	8.39717	8.155	8.55511	8.16959	7.63168	8.19031	8.58901	8.39717	8.7196	8.08398	8.85507	8.51055	8.46702	8.80642	8.2437	8.31584	8.61392	8.54149	8.44531	8.58073	8.5333
ATG7	8.99697	9.19008	8.80217	8.99697	8.81406	9.4193	8.49547	8.73418	9.4193	9.55907	5.74415	8.83053	8.8726	8.62686	8.21916	8.70321	8.89107	8.7196	8.45399	8.70763	8.36495	8.75197	7.65842	8.35639	9.00806	8.80642	9.06411	8.84677	8.86274	8.71513	8.65026	8.95551	8.93506	8.82167	8.69186	8.81024	8.23193	8.96366	9.00253	8.76785	8.66296	8.60149	8.81787	8.67637	9.05324	8.93972	8.65026	9.06891	8.73818
ATM	4.69821	5.02449	4.99379	4.49549	5.63404	5.47168	4.5315	4.49131	8.01469	4.93736	9.23138	4.54973	4.544	4.54117	4.59744	4.56247	6.42721	4.5362	4.57196	5.092	5.21166	4.52748	4.69296	4.5532	5.2303	4.55112	4.52339	5.13037	4.5315	5.05472	4.53751	4.95674	4.77254	4.52339	4.52936	4.53555	5.29229	4.80393	4.48131	4.94708	5.29229	4.85723	5.29229	4.5147	4.60555	5.01774	5.39656	5.27497	4.5224
AXL	10.0579	9.88456	9.84226	10.7886	9.96275	9.59327	10.2041	9.99468	9.31822	10.2399	9.23138	10.4096	10.2041	10.2272	9.53905	10.5721	9.51195	10.1139	9.53422	10.0701	9.65083	9.85069	9.45164	9.78459	10.0476	10.0269	10.2723	10.0892	10.0049	9.97148	10.3769	9.79889	10.0476	9.64656	9.73535	10.0269	9.4343	10.4096	10.0213	10.3364	9.55907	10.0049	10.0157	10.1462	9.96275	10.0892	9.81829	10.3015	9.95282
BAGE	4.46608	4.51706	4.51706	4.49549	4.53555	4.64058	4.5315	4.97339	4.73031	4.81112	10.152	4.54973	4.544	4.54117	4.59744	4.56247	4.51706	4.5362	4.57196	4.54117	4.51973	4.52748	4.46083	4.5532	4.53751	4.55112	4.9336	4.49312	4.5315	4.5224	4.53751	4.49312	4.49786	4.52339	4.52936	4.53555	4.53364	4.49786	5.65502	4.52438	5.092	4.85723	4.53489	5.39049	4.60555	4.52498	4.5362	4.53364	4.5224
BATF	6.91051	6.68363	6.49202	7.5241	7.03184	7.35566	7.72444	6.01228	7.4675	6.70992	9.23138	6.99655	6.52727	6.78538	6.84646	6.93194	6.50244	6.23311	8.21137	6.69538	7.59282	6.11861	7.76224	6.70031	6.65331	5.91467	6.0852	6.23311	6.07815	7.83514	6.87047	6.66967	6.24614	5.86392	8.24827	7.45188	7.4052	6.33928	5.92099	6.58395	6.0852	4.85723	8.51836	6.51768	6.276	5.79675	5.82444	6.42104	5.9773
BAX	9.95779	9.31822	9.63846	9.59327	9.7565	9.33246	9.89876	9.24757	10.2723	9.79889	8.98017	9.21535	9.0453	8.83896	9.69369	9.07713	9.97766	9.41126	9.36383	9.02796	9.46704	9.95282	9.68583	8.98017	9.4193	9.53905	9.69369	9.65083	9.27466	9.29326	9.06411	9.61176	9.8808	9.51679	9.36383	8.73418	9.85069	9.14813	9.76525	9.18591	9.82291	9.02319	9.75045	9.16917	9.68583	9.4767	9.41529	9.68583	9.31068
BCL10	9.66043	9.57213	10.0049	9.86003	9.58232	9.64656	9.84226	9.54386	10.4566	9.51195	9.23138	10.0269	9.92935	9.85537	9.21535	9.97148	9.4193	9.89876	9.55907	9.65509	10.0103	9.90861	9.83667	10.2655	9.52579	9.73987	9.64252	9.58232	9.77973	9.62564	10.08	9.74438	9.67783	9.7565	9.90861	9.97148	10.4492	9.92935	9.69369	9.66575	9.48471	9.68583	9.58232	9.76525	9.7565	9.51679	9.45164	9.55907	9.56347
BCL2	8.42974	8.36914	8.8261	9.10709	8.44531	8.77807	7.7719	8.51055	10.6165	8.47895	12.3793	7.93252	8.08828	8.0112	7.71918	7.99021	9.63014	8.08022	8.36068	7.97955	8.55879	8.34364	8.91872	7.96423	8.02575	8.00454	8.62686	8.37331	8.28313	8.00137	7.75862	8.38831	7.91731	8.31584	7.96423	7.84738	8.04691	7.76224	8.16595	8.04315	8.55143	8.18262	8.16595	7.93252	7.96074	7.59282	7.97955	7.8139	7.99443
BCL2L1	11.1582	10.9311	10.689	11.0374	11.0119	10.5883	11.3313	10.5581	10.9695	10.7023	10.5377	11.3625	11.3909	11.1351	11.1351	10.8557	10.8208	11.1351	10.9695	11.0119	10.7699	10.7531	11.3313	11.2989	11.5886	11.1582	11.2101	11.2376	11.1076	10.9695	10.515	10.5581	10.9509	10.5228	11.0837	11.2101	10.8775	10.9509	11.3313	11.0119	11.3313	11.1843	11.4817	10.8557	10.9695	10.9695	11.3313	10.7192	10.8557
BCL6	9.76088	9.49615	9.97766	10.2272	9.66575	9.07713	9.60209	10.0892	9.68583	8.99238	9.97148	10.0157	9.73017	10.2534	9.76088	9.5878	9.91416	10.1577	10.1639	9.89876	9.53422	9.31068	10.362	10.0382	9.33738	9.18173	9.44746	9.4767	9.54386	10.29	10.0579	9.81366	10.1247	9.84226	9.8883	10.1356	8.93506	9.86003	9.84648	9.7565	9.4014	9.98926	10.6032	9.36383	10.4342	10.1577	10.5024	10.1939	10.1462
BID	4.46608	4.51706	4.51706	4.49549	4.53555	4.8391	5.57319	4.49131	4.548	4.48856	4.7865	4.54973	5.22314	5.1483	4.59744	4.56247	4.88722	4.5362	4.57196	4.54117	4.51973	4.52748	4.46083	4.5532	5.28378	4.55112	4.52339	4.49312	4.5315	4.5224	5.51966	4.49312	4.49786	4.52339	4.52936	4.53555	5.2303	4.9105	4.48131	4.52438	4.51973	4.85723	4.53489	4.82029	4.60555	4.52498	4.5362	5.50518	4.81495
BIRC5	6.27127	5.54628	5.958	5.28378	5.77095	5.44979	9.54386	5.24366	8.85507	5.78523	9.97148	4.54973	4.544	5.37512	5.76375	5.77811	5.94875	4.5362	6.07136	5.092	6.17415	5.50518	5.30891	5.324	7.00153	4.55112	5.76375	5.61339	5.08056	5.91467	5.75035	5.1483	5.7386	5.07339	5.87612	4.53555	6.93194	6.25954	5.80343	5.55311	6.23311	4.85723	5.9773	6.09845	5.958	5.10985	6.74661	5.60744	5.01774
BLK	5.2303	4.9202	5.88871	5.50518	4.53555	6.09222	4.5315	4.49131	6.79	4.48856	9.43879	4.54973	4.544	4.54117	4.59744	4.56247	5.11492	4.5362	6.19145	4.54117	5.3458	4.52748	7.78366	4.5532	5.65502	4.55112	5.41887	5.67464	4.5315	4.5224	4.53751	4.49312	5.28378	4.52339	5.29229	4.53555	5.87003	4.80393	4.48131	4.52438	6.82515	4.85723	5.36035	4.5147	4.60555	4.52498	4.5362	4.53364	4.5224
BLNK	6.09222	5.96718	6.69538	5.80343	6.81899	6.99655	6.70992	6.14307	6.38515	6.59027	6.60604	5.64596	5.16452	5.73303	6.63344	4.56247	7.15911	5.56586	7.64871	5.42778	6.25252	5.791	7.11333	5.324	6.53808	5.50518	5.76375	6.67934	5.49685	6.64862	5.07339	5.53941	6.31072	6.00205	6.56592	5.23743	5.99121	5.07339	6.21314	5.85781	6.92624	4.85723	6.4383	5.39049	6.73017	6.53808	6.38515	6.63344	6.1493
BMI1	7.98598	8.36914	7.83948	8.19967	8.47895	8.05428	8.32413	8.50154	7.33514	7.73697	5.74415	8.29227	8.27524	8.08398	8.38831	8.71513	7.17958	8.44147	8.05428	8.35639	8.09971	8.63166	8.5662	8.57229	8.20782	9.14813	8.58901	8.12462	8.69186	8.33196	8.5662	8.28313	8.45848	8.37976	8.32413	8.27524	8.49173	8.19031	8.51836	8.50154	8.40404	8.89107	8.47502	8.36068	8.06532	8.44966	8.30892	8.09971	8.58901
BST1	7.62699	7.90838	7.24556	8.26865	6.94792	7.43738	7.97955	7.59282	6.38515	7.82632	4.52748	7.79616	7.48692	7.60695	7.40151	8.23553	6.73017	7.99443	6.70031	7.23536	7.78809	7.31962	6.74129	7.8575	7.31329	8.08398	7.92133	7.22383	7.99443	8.09256	8.0112	7.79616	7.88341	7.8575	7.35566	7.76224	7.64871	8.00454	7.93252	8.06862	7.02221	7.63635	7.32922	8.30892	7.9979	8.16595	7.68006	8.41313	7.86244
BST2	9.92452	9.88456	9.56347	8.40859	8.7196	9.20687	9.98381	9.10709	10.8303	9.44746	10.6308	9.72498	9.31068	9.31822	10.3248	9.16917	9.00806	9.00253	8.00454	9.67783	9.34149	9.82291	7.87943	9.26563	9.4014	9.82699	9.46294	9.24757	9.56347	8.25874	9.77485	9.60209	9.10709	9.77485	9.32288	9.62112	11.2682	9.4014	9.4993	9.8883	9.57213	9.77485	8.87742	10.1816	9.3502	9.7565	9.10709	9.31068	10.1139
BTK	6.80047	6.46565	7.27178	6.89561	6.71461	7.86737	6.66967	6.7719	7.72444	7.44638	8.08022	6.83983	7.2179	6.70522	6.49202	7.61829	7.87943	7.42373	6.56592	6.9057	6.98829	7.17067	7.53702	7.1995	7.19141	7.44189	7.41925	7.61829	7.47223	7.09145	7.19546	7.282	6.91051	7.06961	6.68363	6.65331	6.61623	7.40889	7.31962	7.00153	7.23536	6.54416	7.02221	7.07978	7.53319	7.01153	7.21194	7.7008	6.96971
BTLA	5.85781	5.54628	6.78538	5.90832	5.88243	7.19141	6.11165	5.85167	4.42327	6.13085	4.52748	5.53264	5.64001	5.77811	5.76375	4.56247	6.63869	5.18973	6.75191	5.42778	6.00205	4.96174	7.06546	4.5532	6.73574	5.77811	6.41484	6.67934	5.49685	6.12474	5.19709	5.7386	6.28222	5.53941	6.1857	5.01774	6.59524	5.91467	6.3783	5.33839	7.06961	4.85723	5.59269	5.11492	4.60555	5.01774	5.59269	5.13037	5.791
C1QA	10.8071	9.94282	10.279	10.0579	10.2534	10.4492	10.5305	10.2399	10.3015	11.8068	9.59327	10.2041	10.6165	10.3997	10.0157	10.464	10.8951	10.6764	8.5662	10.0049	10.1816	10.1247	9.14399	9.21535	10.5721	10.2098	10.1577	10.1139	9.80322	9.95282	10.2655	10.279	10.4213	10.29	10.3429	9.84226	9.77485	10.6764	10.6165	10.6458	10.4342	10.1462	9.63846	10.515	10.362	10.7886	10.4342	11.1843	10.2155
C1QB	11.6669	10.7363	11.0119	10.8951	11.2682	11.2101	11.1843	10.9107	11.0957	12.7832	10.152	11.0374	11.4817	11.1582	10.3015	11.1351	11.3625	11.4494	9.55907	10.8557	10.6165	10.6458	9.63014	9.67783	11.6211	11.3909	10.7192	10.5581	10.5305	10.2041	10.9938	10.7531	11.2239	10.7886	10.8208	10.515	10.464	11.3313	11.3625	11.2376	11.3625	11.2376	10.2155	11.2989	10.8951	11.5106	11.2101	11.7704	10.9509
C1QBP	9.25721	9.21891	9.60209	9.62112	9.85537	9.21891	9.90861	9.4193	10.7363	9.31445	7.73333	9.33246	8.90282	8.98777	9.89876	9.50709	10.2958	9.38377	10.1939	9.22245	9.28441	9.36383	9.0737	9.16057	9.31822	9.85069	9.74438	9.62112	9.51679	9.78459	9.38377	9.59327	9.89876	9.53422	10.1139	9.41126	10.0892	9.15643	9.50709	9.27466	9.84226	9.2524	9.12011	9.44746	9.63014	9.73535	9.90861	9.4193	9.68583
C1R	11.6211	11.6669	11.7055	11.7055	11.3909	10.7886	12.5152	11.9585	10.1939	11.5106	7.73333	11.2989	11.4494	11.8068	11.4494	11.4817	11.1582	11.9166	11.0374	11.4163	11.9585	11.8068	11.8516	10.9938	11.7406	11.7406	12.0318	11.5529	11.5106	11.7406	11.5529	11.6669	11.8818	11.3909	11.1076	11.5886	11.5886	11.5319	11.6211	11.4963	11.9585	11.7406	11.5886	11.4817	11.7055	11.7704	11.2682	11.5886	11.4163
C1S	11.1843	11.2376	11.1076	11.1582	10.7363	10.1577	11.5529	11.0837	9.87557	10.5883	7.73333	10.5449	10.5957	11.0374	10.7278	11.0374	10.5305	11.2101	10.2272	10.7023	11.1582	11.4817	10.9509	10.1816	11.3625	11.3625	11.2376	10.8775	11.0837	11.3625	11.0119	11.0605	11.3909	11.1582	10.9107	11.2376	10.9938	10.7192	10.7699	10.7699	11.4494	10.9509	10.7192	10.8775	11.1351	11.0374	10.689	11.1076	10.9311
C2	9.19441	9.08056	8.12872	8.68036	8.62205	8.59766	8.84287	8.68434	9.35932	9.96275	7.21194	8.97359	8.71513	8.70321	10.5581	8.70321	8.47895	8.55143	7.66974	8.98017	8.01801	7.96423	7.41408	8.44531	8.07255	8.26165	8.08022	8.39717	8.41313	8.55511	8.58073	9.5213	8.90282	9.35479	8.70763	9.01841	8.21492	9.03673	9.27466	9.01841	9.15643	8.23553	9.18591	8.26865	10.515	9.89876	9.03235	10.3493	9.62112
C3	11.2101	11.2682	11.3313	11.1843	10.9938	10.1023	11.2682	11.5886	8.32805	10.9311	8.08022	11.0119	10.362	11.2376	11.9166	10.9938	10.5721	11.2376	10.8477	11.1582	11.2376	10.9695	11.3909	10.8397	12.6525	10.3769	11.0605	11.1843	11.0374	11.7704	10.8951	11.9585	12.2137	11.8068	12.5152	11.9585	11.1582	10.8071	11.9166	11.4963	12.1052	11.3152	11.3625	11.253	12.4209	12.0318	12.0318	11.9944	12.0318
C3AR1	8.47108	7.72968	8.14715	7.90838	7.96074	8.04315	8.85891	7.89868	8.01469	8.92695	7.21194	7.93252	8.06202	8.0112	7.68876	7.8575	8.04315	7.71918	7.31962	8.18732	8.14346	8.1088	6.96396	7.5975	8.84677	7.99443	8.03017	7.93987	8.22339	7.88656	7.84738	8.52953	8.58488	8.48798	8.76785	8.26165	8.03938	8.16595	7.66373	7.67574	7.75096	7.75096	8.10426	8.07646	8.31999	8.36495	8.35639	8.52953	8.23911
C4B	10.7192	10.5024	10.6608	9.57213	11.8516	12.3312	10.5883	10.2958	13.9729	10.8397	12.9519	9.76525	9.58232	9.8883	11.2682	8.67637	11.2101	9.42764	10.1139	9.78459	11.3625	9.24757	10.3493	9.01841	9.58232	8.30457	9.86003	10.8397	9.02319	10.4896	8.63659	10.8951	11.2682	10.5228	11.0605	10.1701	12.0661	9.96275	11.1843	10.1462	10.4566	9.06891	10.5305	8.8726	11.7406	10.7699	10.8775	10.9938	10.3997
C4BPA	12.1393	12.179	10.8208	10.689	12.7361	9.72009	9.95282	10.4492	9.80845	12.4678	8.08022	11.7055	11.4163	10.8666	11.7406	10.1701	10.7531	11.3313	11.4817	11.8818	12.2497	10.8775	13.2806	11.5886	10.8208	10.064	11.5529	10.7699	11.5529	12.9519	10.1816	12.5152	13.8808	11.8516	11.8068	12.0661	8.66674	10.8397	11.7406	9.95282	10.2155	10.5721	9.32752	9.97148	13.7931	12.8378	13.4394	13.2806	12.3793
C5	9.62112	8.09614	7.02221	7.60695	7.89868	6.66967	7.11919	7.36087	6.93194	7.26672	7.21194	7.75499	6.95839	7.32922	8.99238	7.87544	8.50605	7.75499	7.83948	7.31962	8.21492	6.98829	9.09776	7.73697	9.95779	7.55737	7.9979	7.83514	7.92534	9.84226	7.6531	7.75499	8.74217	7.55737	8.52206	8.42974	7.79616	7.15911	8.70763	7.63635	8.76375	7.4675	10.4342	7.75096	8.86274	8.76785	10.7531	8.6881	8.36914
C6	5.01774	6.36702	5.39656	4.88256	5.63404	5.11492	4.5315	8.4212	4.73031	4.81112	8.08022	6.30432	6.84646	6.95839	6.84646	4.56247	6.04056	7.98277	4.57196	7.26121	5.75035	5.86392	5.30891	6.85306	4.53751	7.54084	8.28313	6.79461	5.88243	4.99379	5.51966	6.94792	5.08629	6.70031	7.01656	7.61263	5.75652	7.14441	8.09256	7.60695	6.19145	7.4052	5.958	7.07978	4.60555	8.41313	5.77811	6.23973	7.69697
C7	10.4096	11.0374	11.6211	12.3793	10.8951	11.253	10.394	11.4494	10.3557	10.5581	11.253	11.5106	10.9107	11.6669	10.7278	11.6211	11.8068	12.1393	10.6764	10.9695	11.7055	11.7704	11.9585	10.362	11.2376	11.8068	12.696	11.5886	11.8818	11.7055	11.8068	10.29	10.4896	10.2041	11.1582	11.2989	11.0119	11.4817	11.2101	10.8951	10.7699	11.0119	11.4163	11.6669	11.1843	11.2101	10.8557	11.7055	10.9938
C8A	4.46608	4.51706	4.51706	4.49549	4.53555	4.45476	4.5315	4.49131	4.548	4.48856	4.32193	4.54973	4.544	4.54117	4.59744	4.56247	4.51706	4.5362	4.57196	4.54117	4.51973	4.52748	4.46083	4.5532	4.53751	4.55112	4.52339	4.49312	4.5315	4.5224	4.53751	4.49312	4.49786	4.52339	4.52936	4.53555	4.53364	4.49786	4.48131	4.52438	4.51973	4.85723	4.53489	4.5147	4.60555	4.52498	4.5362	4.53364	4.5224
C8B	4.84819	5.17345	4.9105	4.49549	4.53555	4.45476	4.5315	5.324	4.42327	5.78523	4.52748	5.33839	5.10095	4.54117	6.01228	7.5975	5.60009	7.29217	5.51966	5.80343	5.03463	4.52748	5.10985	6.28842	4.53751	5.70621	6.54416	6.29789	6.04056	4.89164	6.23311	4.49312	4.88256	4.52339	4.52936	5.23743	4.53364	5.24366	5.99664	5.67464	4.97339	7.04942	5.05472	6.1493	6.3279	6.03347	5.82444	7.05969	5.84561
C8G	4.46608	5.02449	4.51706	4.49549	4.53555	4.45476	4.5315	4.49131	6.07136	4.48856	9.23138	4.54973	4.544	4.54117	5.76375	4.56247	5.2303	4.5362	4.57196	4.54117	4.51973	4.52748	4.76514	4.5532	4.53751	4.55112	4.9336	4.49312	4.5315	4.5224	4.53751	4.49312	4.49786	4.52339	4.52936	4.53555	4.53364	4.76514	4.48131	4.52438	4.9336	4.85723	4.53489	4.5147	4.60555	4.52498	4.5362	4.53364	4.5224
C9	4.46608	4.51706	4.51706	4.49549	5.08629	4.64058	4.96672	4.49131	4.73031	4.76514	4.52748	5.29229	4.544	5.08056	4.59744	4.56247	5.791	4.5362	4.57196	4.54117	4.93736	4.99379	4.46083	4.5532	4.53751	4.55112	4.52339	4.49312	4.5315	4.99379	4.53751	4.49312	4.49786	4.9033	4.52936	5.01774	4.53364	4.8676	5.33095	4.52438	4.51973	4.85723	4.53489	4.5147	4.60555	4.52498	4.5362	4.53364	4.5224
CAMP	4.77572	4.51706	4.51706	4.49549	4.53555	4.45476	4.5315	4.49131	4.73031	4.81112	4.52748	5.83952	5.24987	4.54117	4.59744	5.33839	5.00241	4.5362	4.57196	5.27497	4.51973	4.52748	4.46083	4.5532	4.53751	4.55112	4.52339	4.49312	4.98692	4.5224	4.53751	4.84819	4.49786	5.07339	4.52936	4.53555	4.53364	5.3531	5.04471	5.64001	4.51973	4.85723	4.53489	4.5147	4.60555	5.53264	4.5362	5.60744	5.33839
CARD11	7.44189	7.95723	7.71093	7.88971	7.42373	8.33549	8.62205	7.54084	10.8775	7.74692	10.6308	7.59282	7.97041	7.98277	7.75096	7.31962	8.5374	6.99655	8.03478	7.69312	7.72444	7.39558	8.63659	7.6531	7.75096	7.32922	7.58381	7.8139	7.1855	7.58381	7.17067	7.22961	7.78809	7.00153	7.84738	7.43738	9.09776	7.99443	7.82184	7.6531	7.88341	7.97499	7.79616	7.4052	7.42819	7.25063	6.93194	7.25568	7.47223
CARD9	6.33928	6.06453	6.36702	5.70621	6.3279	5.86392	6.66967	5.94875	7.08578	7.04942	4.7865	5.64596	6.1857	5.69574	5.92826	6.22646	7.04038	6.28842	5.63404	6.23973	6.61186	6.02634	5.74415	5.99664	7.00153	6.62059	6.63869	6.88009	6.31671	6.93194	5.88871	6.50244	7.31962	6.53198	6.05258	5.87612	6.13085	6.09845	6.9057	6.33928	5.5866	4.85723	6.01933	6.30432	7.02785	6.93194	6.99243	7.25568	6.70522
CASP1	8.65916	9.17362	8.50605	8.25874	8.40061	8.46296	8.47895	8.71513	7.33514	9.35479	9.23138	9.02319	8.74217	8.93506	9.05324	9.31068	8.11301	8.98017	7.1649	8.95551	8.50154	9.23878	8.1088	9.13983	9.53905	9.53905	8.81406	8.44531	9.24318	8.49547	9.30246	9.06411	8.69876	9.22245	9.37386	9.10243	9.20687	9.11562	9.18173	9.51679	8.69186	8.94437	8.19649	9.31068	8.69876	8.91491	8.62686	9.18173	9.23878
CASP10	5.01774	5.33095	5.04471	5.75035	5.5595	5.42778	4.5315	4.89164	4.32193	5.832	5.74415	6.00718	5.99664	5.77811	4.59744	6.22646	5.00241	5.68519	5.55311	4.54117	5.21166	5.43664	5.03463	6.4444	5.53941	6.04658	5.41887	5.16452	5.74415	5.41887	5.67464	5.27497	4.49786	5.23743	5.29229	5.23743	4.53364	5.91467	5.65502	5.87612	4.83237	4.85723	5.092	5.832	5.73303	5.85167	5.05472	6.39798	5.63404
CASP3	7.58812	7.69697	8.0077	8.16959	8.07255	7.62265	7.93987	7.91731	8.70763	7.64033	5.74415	8.00454	7.78809	7.77556	8.0077	8.01801	7.96074	8.08022	8.40859	7.95723	7.87544	7.93252	7.62699	8.13281	8.24827	7.96423	7.82184	8.05428	8.06202	7.45188	8.19031	7.7719	8.00454	7.83079	8.03017	7.71093	8.14346	8.02575	7.86244	7.92534	7.90838	7.83079	8.13281	7.83079	8.29625	8.13976	8.18732	7.8942	8.33196
CASP8	9.59327	9.68583	9.42764	9.31822	9.2524	9.37386	9.23508	9.17362	10.3882	9.8808	10.3306	9.42764	9.86003	9.77006	9.38377	9.27955	9.55907	9.01841	9.48471	9.4014	9.78459	9.45524	9.89876	9.36383	9.59327	9.38377	9.57213	9.83105	9.43098	9.23508	8.97688	9.09776	9.28441	9.18173	9.69369	9.29326	9.72498	9.64656	9.78459	9.61176	9.63014	9.59327	9.16917	9.14813	9.30658	9.36383	9.52579	9.62112	9.4193
CCL1	4.46608	4.51706	4.51706	4.49549	4.53555	4.45476	4.5315	4.49131	4.548	4.48856	8.08022	4.54973	4.544	4.54117	4.59744	4.56247	4.51706	4.5362	4.57196	4.54117	4.51973	4.52748	4.46083	4.5532	4.53751	4.55112	4.52339	4.49312	4.5315	4.5224	4.53751	4.49312	4.49786	4.52339	4.52936	4.53555	4.53364	4.49786	4.48131	4.52438	4.51973	4.85723	4.53489	4.5147	4.60555	4.52498	4.5362	4.53364	4.5224
CCL11	6.85306	5.832	6.7719	6.89561	5.16452	5.11492	6.23973	6.83128	4.548	5.64596	4.7865	6.36075	5.56586	5.69574	4.59744	6.98188	5.11492	7.06961	5.7386	6.23973	5.1602	6.34543	6.8063	6.16835	4.53751	5.70621	5.92826	4.49312	5.24366	6.276	6.61186	5.791	5.15587	5.28378	5.92826	7.31329	6.19717	5.78523	6.81266	6.1555	6.31671	6.81266	7.03582	5.89855	5.81008	5.01774	5.67464	6.276	4.92982
CCL13	8.04315	7.5241	8.43762	7.74196	6.89561	5.7386	7.82184	7.83948	8.36495	8.68434	7.73333	7.19141	6.88522	7.71918	8.88222	7.73697	9.08514	7.96732	8.24827	8.1623	8.96863	7.8942	7.78366	6.62059	8.44531	8.04691	8.19967	9.02796	7.45188	8.84287	6.96396	8.69186	9.08056	8.26165	10.0751	7.23536	8.92695	7.0065	7.55169	6.76707	9.38377	7.4675	7.94803	7.15424	9.63014	9.81366	10.1577	9.4343	9.09776
CCL14	9.42764	10.0701	9.10243	10.5305	8.5333	9.63846	9.12458	9.85537	7.2179	8.00454	7.21194	9.25721	9.32752	8.95959	9.71519	11.7055	8.5374	10.8208	7.95723	8.06862	9.76525	10.6165	10.0476	8.86274	8.98017	11.5529	11.3313	9.7565	11.2682	9.19008	10.7192	8.97688	9.01841	9.4993	7.99021	8.97359	8.51836	9.50709	9.38767	9.4193	10.3997	10.4213	8.57229	9.61645	7.65842	7.35044	7.13417	8.1623	7.38962
CCL15	4.46608	4.51706	4.51706	4.49549	4.53555	4.45476	4.5315	4.8676	6.07136	4.48856	7.21194	4.54973	4.544	4.54117	4.59744	4.56247	4.51706	4.5362	4.57196	4.54117	4.51973	4.52748	4.46083	4.5532	4.53751	4.55112	4.52339	4.49312	4.5315	4.5224	4.53751	4.49312	4.49786	4.52339	4.52936	4.53555	4.53364	4.49786	4.99379	4.52438	4.51973	4.85723	4.53489	4.5147	4.60555	4.52498	4.5362	4.53364	4.5224
CCL16	4.46608	5.73303	4.51706	5.25801	4.53555	4.45476	4.5315	4.74658	5.10095	4.48856	7.21194	4.54973	4.544	4.54117	4.59744	7.01656	4.51706	5.18973	4.57196	4.54117	4.51973	5.45601	4.46083	4.5532	4.53751	5.2303	5.16452	4.81112	6.74661	4.5224	5.19709	4.49312	4.49786	4.8676	4.52936	4.53555	4.53364	5.28378	5.24366	5.24987	5.092	4.85723	4.53489	5.11492	4.60555	4.52498	4.5362	4.53364	4.5224
CCL17	6.19145	5.66402	7.33514	6.93194	6.47071	4.95674	5.02449	6.01228	5.791	4.98692	9.23138	4.54973	6.10465	5.94214	8.30892	6.22646	8.36914	6.61623	7.80021	5.80343	8.36495	5.94214	6.73017	4.5532	6.75708	7.21194	8.45399	9.57213	7.02785	8.77807	5.51966	7.55169	7.63168	5.88243	9.19008	6.65331	8.12462	6.04658	6.4444	5.489	6.33928	4.85723	6.17993	6.55549	8.43368	8.0506	9.3502	8.33196	7.5241
CCL18	11.4494	9.69369	10.0382	10.7023	11.2101	13.3563	10.8208	10.2655	8.70763	13.3563	6.60604	10.1023	10.7615	11.1843	11.4163	11.5106	9.96275	10.3769	10.394	11.4817	10.5305	10.6032	10.08	9.14813	11.7704	11.2376	9.84648	10.7192	9.45882	10.7363	10.279	10.9107	11.9944	10.9509	10.5024	10.689	11.9166	11.6669	10.7023	10.5305	11.5106	8.62686	10.3882	10.7192	9.94282	11.1351	12.8992	11.4817	10.7699
CCL19	9.92452	7.61829	10.7531	8.43762	10.2155	10.8071	11.2101	9.51679	11.1351	9.16471	11.7406	7.46244	9.00806	8.32413	8.155	6.28222	11.8818	9.57213	11.1843	8.1623	10.9509	8.5625	11.5106	6.56592	10.3769	7.4675	10.2272	10.3015	7.68006	10.0382	6.75708	9.26142	10.1577	8.69186	10.7192	7.53702	11.0374	9.08514	9.72498	7.45736	11.1076	8.26165	8.70763	6.00718	8.25583	8.61392	8.59766	8.49173	8.51446
CCL2	12.1052	10.7531	11.5529	13.5211	11.0374	12.5594	10.7699	11.7406	8.26865	10.6308	7.21194	12.2497	11.7055	12.1052	11.2376	12.2137	10.7886	12.2497	11.6669	12.696	11.8818	12.0661	12.9519	12.696	10.9107	10.1462	10.7886	10.5721	11.1843	12.3793	12.607	11.8818	11.5886	11.8818	13.0759	13.4394	10.1577	11.3909	9.21535	10.9311	10.7886	10.814	13.2182	11.7704	11.4494	10.5883	11.8818	11.4494	10.7886
CCL20	7.67574	9.83105	7.46244	8.09614	8.42974	8.03017	8.65916	11.4817	7.60223	7.34103	4.52748	7.06546	6.72241	6.95839	8.155	6.99655	9.19873	9.63014	7.46244	9.51679	7.87544	7.82632	7.03582	11.3909	8.29227	5.82444	5.86392	6.57177	8.0112	7.89868	9.13599	11.7055	10.7886	11.4163	7.282	8.98398	5.63404	5.87003	6.26652	6.19145	6.05258	4.85723	7.78366	6.94302	8.27524	6.78538	7.57574	7.92893	7.0065
CCL21	8.55879	8.339	9.58232	9.90861	9.63014	12.4678	9.70948	9.01841	11.1582	7.70588	7.21194	8.94437	9.76525	10.9938	7.68876	9.36383	9.45164	10.0701	9.67783	9.41126	10.7979	10.9938	11.2376	9.22245	8.99697	10.1816	11.2682	11.0605	9.83105	8.95551	10.4896	9.97766	9.94282	9.91968	8.67637	8.05815	10.2098	9.62112	10.0213	10.1356	9.61176	9.27466	9.4343	10.6308	7.68876	8.86768	7.7719	8.81024	8.47895
CCL22	6.33928	5.02449	6.45553	4.98002	5.99664	6.05857	5.61932	5.24366	7.08578	5.51966	8.69876	4.54973	4.544	5.37512	6.4444	4.56247	5.791	5.41887	7.1649	5.66402	7.02785	5.27497	6.93749	4.5532	6.53808	5.50518	5.41887	6.29789	4.5315	6.97544	4.53751	5.791	6.71461	5.17345	6.71461	5.11997	7.49836	5.39049	6.1555	4.94708	6.23311	4.85723	5.75035	5.53264	4.60555	5.41076	6.4383	5.53264	5.11997
CCL23	6.31671	6.43277	5.20439	5.44979	5.08629	5.86392	4.5315	6.09222	4.73031	6.56071	4.52748	5.41887	5.67464	5.61339	6.32268	7.73697	4.88722	6.73017	4.57196	5.9355	5.83952	6.64391	5.51966	4.5532	4.53751	6.92624	7.12885	6.0852	7.45188	6.0852	6.52727	5.67464	5.77811	6.23973	5.00241	5.87612	4.53364	5.71189	4.82561	4.52438	5.47168	4.85723	4.53489	6.09845	6.61623	6.46057	6.83983	7.21194	6.04658
CCL24	4.46608	4.51706	4.51706	4.49549	4.53555	4.69296	4.5315	4.49131	4.548	4.48856	5.74415	4.54973	4.544	4.54117	4.59744	4.56247	4.51706	4.5362	4.57196	4.54117	4.51973	4.52748	4.46083	4.5532	4.53751	4.55112	4.52339	4.49312	4.5315	4.5224	4.53751	4.49312	4.49786	4.52339	4.52936	4.53555	4.53364	4.49786	4.48131	4.52438	4.51973	4.85723	4.53489	4.5147	4.60555	4.52498	4.5362	4.53364	4.5224
CCL25	4.46608	4.51706	4.51706	4.49549	4.53555	4.45476	4.5315	4.49131	5.10095	4.48856	6.60604	4.54973	4.544	4.54117	4.59744	4.56247	4.51706	4.5362	4.57196	4.54117	4.51973	4.52748	4.46083	4.5532	4.53751	4.55112	4.52339	4.49312	4.5315	4.5224	4.53751	4.49312	4.49786	4.52339	4.52936	4.53555	4.53364	4.49786	4.48131	4.52438	4.51973	4.85723	4.53489	4.5147	4.60555	4.52498	4.5362	4.53364	4.5224
CCL26	4.46608	4.51706	4.51706	4.49549	4.53555	4.45476	6.86645	5.1407	7.08578	4.48856	4.52748	4.54973	4.544	5.08056	4.59744	4.56247	4.51706	5.41887	4.57196	4.54117	4.51973	5.10985	4.81112	4.5532	4.53751	4.55112	6.39198	6.52254	5.324	4.5224	4.53751	4.84819	4.49786	4.52339	4.52936	4.53555	4.53364	4.49786	5.77811	4.52438	4.51973	4.85723	4.53489	4.5147	4.60555	5.01774	4.5362	4.53364	4.5224
CCL27	4.77572	4.51706	4.51706	4.49549	4.53555	4.45476	4.5315	4.49131	4.32193	4.48856	4.52748	4.54973	4.544	4.54117	4.59744	4.56247	4.51706	4.5362	4.57196	4.54117	4.51973	4.52748	4.46083	4.5532	4.53751	4.55112	4.52339	4.49312	4.5315	4.5224	4.53751	4.49312	4.49786	4.52339	4.52936	4.53555	4.53364	4.49786	4.48131	4.52438	4.51973	4.85723	4.53489	4.5147	4.60555	4.52498	4.5362	4.53364	4.5224
CCL28	4.46608	4.51706	4.51706	4.49549	5.40261	4.45476	4.5315	6.63869	4.42327	4.48856	4.32193	4.54973	4.544	4.54117	6.32268	4.56247	4.51706	4.5362	4.57196	4.54117	4.51973	4.52748	4.46083	4.5532	4.53751	4.55112	4.52339	4.49312	4.5315	4.5224	4.53751	4.49312	4.49786	4.52339	6.84646	4.53555	5.40261	4.49786	4.48131	4.52438	4.51973	4.85723	5.6267	4.5147	4.60555	5.15587	4.5362	4.53364	4.5224
CCL3	8.64151	8.16595	8.34827	8.94437	8.28313	9.55466	8.24827	8.58901	9.0737	9.65509	9.23138	7.46244	8.78394	8.7196	7.95264	7.9362	9.58232	9.18173	8.68434	9.60209	8.93506	9.15643	8.04691	8.09256	8.81406	8.155	8.65026	8.51446	9.19441	8.18732	8.90282	8.52953	8.45848	8.66296	7.54628	8.13976	7.44638	8.339	8.04691	7.80424	7.91731	8.15866	9.37386	9.15643	7.35566	8.13281	8.00137	8.1623	7.83514
CCL3L1	8.95551	8.64151	8.65472	9.30246	8.30457	9.78459	8.46702	8.80642	7.72444	9.94783	4.7865	7.68438	8.95551	9.06411	7.55169	8.21916	9.34149	9.52579	8.44147	9.79454	9.37882	9.68976	7.92534	8.40859	9.50709	8.58073	8.56925	8.35639	9.62112	8.27919	9.24757	8.80642	8.81787	9.02796	8.14715	8.5625	7.55169	8.23911	7.60223	8.18732	7.8575	8.30457	9.62112	9.59327	7.48692	7.97955	7.98598	8.06862	8.26865
CCL4	9.23878	8.54149	9.41126	9.72498	8.76375	9.48471	9.19441	9.44326	9.84648	10.6165	8.08022	7.90838	9.91968	9.80322	7.68876	8.06862	10.1577	9.67783	9.28441	9.97148	9.72009	10.0701	8.12872	8.61392	9.23878	8.52576	9.14813	9.48471	9.43098	8.69531	9.52579	9.27955	9.36383	9.10709	8.82167	9.36383	8.39717	8.75964	8.36914	8.45848	8.19329	8.50605	10.515	10.477	8.34827	8.66296	8.82167	9.02796	8.63659
CCL5	10.0382	10.29	9.48471	9.87031	9.68583	9.30246	10.2534	10.1701	10.5581	10.5305	8.69876	9.67783	10.0049	10.3139	8.19329	8.78394	9.94282	9.60209	9.13599	9.36383	8.7196	9.78459	9.81366	9.45882	9.7565	9.38377	8.93101	9.00806	9.15643	9.38767	9.43098	9.83105	9.29326	9.94282	9.33738	9.68583	9.60209	9.74438	9.90369	10.2041	9.89354	10.1939	8.94437	9.91968	8.62205	9.62112	8.61392	9.01325	9.85069
CCL7	4.89605	4.51706	4.51706	4.49549	4.53555	4.64058	5.10985	4.49131	5.10095	4.48856	9.43879	4.54973	4.544	4.54117	4.59744	4.56247	4.51706	4.5362	4.57196	4.54117	4.51973	4.52748	4.46083	4.5532	4.53751	4.55112	4.52339	4.49312	4.5315	4.5224	4.53751	4.49312	4.49786	4.52339	4.52936	4.53555	4.53364	4.49786	4.48131	4.52438	4.51973	4.85723	4.53489	4.5147	4.60555	4.52498	4.5362	4.53364	4.5224
CCL8	6.93194	6.79461	5.64596	7.44189	6.11861	7.7719	8.67637	6.86645	5.489	6.47604	6.60604	7.49836	5.96718	6.78538	6.01228	6.83983	5.791	7.4052	5.55311	7.57948	6.81899	7.69697	7.11333	6.92624	6.25252	6.11165	6.24614	5.55311	6.79	6.57177	6.85775	7.34103	7.06546	7.29217	6.33928	6.49202	7.04942	6.25954	5.1602	6.53198	7.04942	6.88522	6.73574	6.59027	7.1995	6.83556	7.07978	6.84646	7.17958
CCND3	9.84226	9.96275	9.35479	9.37386	10.6308	9.05324	8.59334	9.09776	9.99981	9.73535	6.60604	9.78459	9.57213	9.4014	10.0892	9.79454	10.2655	9.71519	10.3015	9.68583	9.88456	9.84226	9.23878	9.62112	9.73535	9.8808	9.8883	10.2272	10.1139	9.53422	9.56347	9.63014	9.8883	9.63014	10.0269	9.95282	10.4096	9.68583	10.0892	9.90861	10.29	9.97148	10.1023	10.0701	9.66575	9.59327	9.87031	9.63014	9.69369
CCR1	7.97499	7.43738	7.1855	7.25568	7.40151	8.92695	8.17375	7.27178	6.93194	8.54149	8.69876	7.99021	8.12462	7.53319	7.34574	8.23553	6.77866	7.36087	7.11333	8.1623	7.1995	7.5241	6.05857	7.42819	7.96423	7.98598	7.12885	6.60019	7.86244	7.64033	8.23193	8.55143	8.13281	8.45399	7.87943	8.27524	7.28715	7.71093	7.71093	7.85245	7.58381	7.65842	7.62699	8.02575	7.94803	7.60695	7.72444	7.83948	7.69697
CCR2	7.12885	7.35044	6.99655	6.46057	6.98188	7.11333	7.1649	6.85306	8.26865	7.37942	4.52748	6.3783	7.07376	6.95839	6.71461	6.52254	7.66373	6.28842	6.54984	7.17958	7.74196	7.80424	6.86242	7.01153	7.67574	7.26121	7.45736	7.13417	6.83128	7.03184	6.58395	7.57198	7.47695	7.63635	6.93749	6.62059	7.11919	7.28715	7.57198	7.34103	8.55879	7.75096	6.42104	6.66967	7.09145	7.42819	7.282	7.48194	7.57574
CCR3	4.46608	4.51706	4.51706	4.49549	4.53555	4.45476	4.5315	4.49131	4.42327	4.48856	5.74415	4.54973	4.544	4.54117	4.59744	4.56247	4.51706	4.5362	4.57196	4.54117	4.51973	4.52748	4.46083	4.5532	4.53751	4.55112	4.52339	4.49312	4.5315	4.5224	4.53751	4.76514	4.49786	4.52339	4.52936	4.53555	4.53364	4.49786	4.48131	4.52438	4.51973	4.85723	4.53489	4.5147	4.60555	4.52498	4.5362	4.53364	4.5224
CCR4	5.06619	5.36775	5.57319	6.05258	5.88243	5.53941	5.36035	5.71755	4.548	5.57319	5.74415	5.49685	6.47071	6.88522	5.76375	5.99121	5.60009	5.81008	6.24614	5.1602	5.94214	5.72531	6.45047	5.39049	5.65502	4.55112	6.00718	5.89855	5.49685	6.12474	5.63404	5.3458	6.39798	5.36775	6.63869	6.47071	6.22646	5.15587	5.39656	5.1483	6.47071	4.85723	5.41887	5.05472	4.60555	5.43664	5.94875	5.5595	4.5224
CCR5	7.52865	7.42819	6.79461	6.58395	7.09145	7.72444	7.62699	7.12885	5.10095	7.61263	4.32193	6.13085	6.92624	7.42819	4.59744	5.60009	6.13697	6.46057	6.37267	6.64391	6.06453	7.10228	5.39656	5.75652	6.90088	6.32268	5.55311	5.82444	6.60604	6.29789	6.62703	6.85306	6.61623	6.70031	6.75708	6.73017	6.37267	6.63869	6.63344	6.74129	7.0971	4.85723	6.14307	5.832	5.88871	6.28222	6.11861	6.12474	6.56592
CCR6	6.01933	5.44979	6.12474	5.53941	5.99664	6.00718	5.10985	5.68519	4.548	5.61339	8.08022	6.03347	5.9355	6.09845	6.21981	5.49685	5.44979	4.5362	5.7386	5.2303	6.45553	5.64596	7.36543	5.324	6.5776	4.55112	5.092	5.75035	5.5866	5.91467	5.45601	5.88871	6.35445	5.41887	6.47071	5.9355	6.04056	5.5866	5.65502	5.44979	6.68363	4.85723	5.80343	5.53264	4.60555	5.85167	5.87612	5.27497	5.54628
CCR7	6.31671	5.61339	7.30693	6.23973	6.89561	8.09614	6.34543	5.50518	9.19873	5.68519	12.6525	5.64596	5.85167	6.09845	6.1857	4.56247	7.56302	4.5362	7.73697	5.38283	7.02785	5.27497	8.32805	4.5532	6.3331	4.55112	6.33928	7.15424	4.5315	6.34543	5.13037	5.61932	6.53198	5.66402	6.5128	5.61339	7.11919	5.832	5.65502	5.41887	7.49265	4.85723	6.73574	4.5147	4.60555	4.96174	5.33095	5.04471	5.11997
CCR9	4.46608	4.51706	4.51706	4.49549	4.53555	4.45476	4.5315	4.49131	5.489	4.48856	4.7865	4.54973	4.544	4.54117	4.59744	4.56247	4.51706	4.5362	4.57196	4.54117	4.51973	4.52748	4.46083	4.5532	4.53751	4.55112	4.52339	4.49312	4.5315	4.5224	4.53751	4.49312	4.49786	4.52339	4.52936	4.53555	4.53364	4.49786	4.48131	4.52438	4.51973	4.85723	4.53489	4.5147	4.60555	4.52498	4.5362	4.53364	4.5224
CCRL2	8.46296	8.13281	7.10228	7.42373	7.53702	9.493	7.25568	8.34827	7.79616	8.60149	9.97148	8.0506	8.339	8.13281	8.02575	8.08398	7.73697	8.04691	6.75191	8.33196	7.48194	8.25583	6.91051	8.19649	7.54628	8.31584	8.13281	7.43738	8.50154	7.74196	8.08398	8.14715	7.49836	8.12872	7.47695	7.89868	6.98829	8.13629	8.35639	8.14715	7.99021	8.55511	8.05815	8.52953	8.89107	8.46296	7.42373	8.75964	8.55143
CD14	9.55466	9.73535	9.31822	9.64656	9.30658	10.0701	10.7023	9.84226	10.0892	10.1356	8.69876	9.68583	9.90861	9.79454	8.62205	9.4343	10.5581	9.92935	8.77807	10.0476	10.1462	10.5581	8.90282	10.0049	10.6165	9.90861	9.26563	9.41126	9.86003	9.4993	9.91968	10.1577	9.97148	10.2534	10.6608	10.2958	9.35479	9.66575	9.11136	9.39156	9.23878	9.51679	9.79454	10.3139	9.13983	9.92935	9.56347	9.54386	9.98381
CD160	4.46608	4.51706	4.51706	4.49549	4.53555	4.45476	4.5315	4.49131	4.32193	4.48856	4.52748	5.71755	5.61339	5.21741	4.59744	4.56247	4.51706	4.5362	4.57196	4.54117	4.51973	4.52748	4.46083	5.37512	4.53751	5.97225	4.52339	4.49312	4.5315	4.5224	4.53751	5.7386	4.92982	6.04056	4.52936	5.17345	4.53364	5.324	5.21166	4.89164	4.51973	4.85723	4.53489	4.5147	4.60555	4.52498	4.5362	4.53364	4.88722
CD163	9.05324	8.63166	8.88665	9.17362	8.22339	10.0382	10.0157	9.0737	8.40404	10.3015	4.52748	8.90282	8.73418	8.95959	8.72406	9.24757	8.50605	9.24757	7.64871	8.78977	8.59766	8.93506	7.64431	7.87544	9.51679	9.31068	9.22245	9.16057	8.76375	8.55511	9.0737	8.96366	9.09374	9.0453	9.5678	9.20687	8.95959	9.0453	9.4014	9.31068	9.33246	8.99697	8.21492	9.18591	9.10243	9.54386	9.59327	9.99468	9.22245
CD164	10.8951	10.8208	10.6458	10.3306	11.5106	11.0837	11.2376	11.2682	8.44966	10.7192	8.38405	10.8775	10.5652	10.4896	11.6211	10.8397	10.2155	10.7886	11.2376	10.9509	10.6383	10.4896	10.6458	10.7363	11.1076	10.9695	10.689	11.3313	10.8775	11.1843	10.7531	10.8208	10.8071	10.9107	11.6211	10.8208	11.3625	10.477	11.4163	11.1351	11.3909	11.4817	11.1076	10.8071	11.2682	11.6669	11.3625	11.0837	11.4494
CD180	5.97225	5.54628	6.98829	6.09222	6.83128	8.29227	6.97544	5.39049	8.51446	7.14934	6.60604	5.60009	6.25954	5.77811	4.59744	4.56247	6.36702	5.06047	6.89561	6.26652	5.89855	5.791	7.41408	6.02634	6.93749	5.30891	6.24614	6.71461	6.00718	7.11333	6.3783	5.9355	6.48669	6.41484	6.7719	6.09845	6.3331	5.51966	6.20286	5.44979	7.02221	4.85723	5.47168	4.82029	5.88871	6.16835	6.93194	6.4444	5.958
CD19	6.04658	5.791	7.87544	7.2179	7.0539	8.84677	6.86645	4.97339	8.70763	5.3531	11.0837	4.54973	5.52583	5.28378	4.59744	4.56247	7.11333	5.53941	8.27919	5.092	5.51346	5.22314	9.4014	4.5532	6.87529	4.55112	6.65881	8.00137	4.5315	5.958	4.53751	5.43664	6.10465	5.23743	6.56592	4.53555	7.15911	5.44323	5.65502	5.03463	8.44966	4.85723	6.62059	5.05472	5.73303	5.4622	5.99121	5.5595	5.99121
CD1A	5.71189	4.51706	5.55311	4.49549	6.56071	4.64058	4.5315	4.49131	6.64391	4.48856	8.08022	4.54973	4.544	4.54117	4.59744	4.56247	6.20801	4.5362	5.5866	4.54117	5.81728	4.52748	5.64596	4.5532	7.22383	5.3531	4.52339	4.49312	4.5315	6.67934	4.53751	5.27497	8.2437	5.23743	6.81899	4.53555	4.53364	4.49786	6.05857	4.52438	5.36775	4.85723	5.87003	4.5147	4.60555	5.49685	6.82515	4.53364	5.06619
CD1B	4.46608	4.51706	4.51706	4.49549	4.53555	4.45476	4.5315	4.49131	5.10095	4.48856	4.7865	4.54973	4.544	4.54117	4.59744	4.56247	4.51706	4.5362	4.57196	4.54117	5.21166	4.52748	4.46083	4.5532	5.60009	4.55112	4.52339	5.33839	4.5315	4.5224	4.53751	4.49312	5.28378	4.52339	5.41076	4.53555	4.53364	4.49786	4.48131	4.52438	4.51973	4.85723	4.53489	4.5147	4.60555	4.52498	4.5362	4.53364	4.5224
CD1C	6.51768	6.49202	6.70522	6.98829	5.75652	6.5128	5.36035	6.34995	6.38515	6.22646	7.21194	6.00718	5.81008	6.13085	7.42819	6.83983	6.56592	6.73017	6.71461	6.04056	7.44638	7.21194	7.08578	6.60604	8.29227	7.80424	7.30206	6.92624	7.37942	7.34103	5.79675	7.73333	8.08398	7.57948	7.76224	6.39198	6.04056	6.42104	6.92052	6.64862	6.53808	7.04942	7.09145	6.38515	6.61623	6.46057	7.48692	7.11919	6.54416
CD1D	5.1602	5.36775	5.51346	5.10095	5.2303	5.61339	5.06619	4.92982	4.42327	4.93736	5.74415	4.54973	4.544	5.08056	4.59744	4.56247	5.44979	5.324	4.57196	5.324	5.791	5.54628	4.81112	4.5532	5.92826	5.3531	4.9336	5.28378	5.08056	5.092	4.53751	5.01774	5.5866	5.53941	5.10095	5.23743	4.53364	4.98002	5.10095	5.16452	4.88256	4.85723	4.53489	5.67464	5.81008	5.87612	5.39656	6.12474	5.73303
CD1E	4.77572	4.51706	5.25801	4.80729	5.3531	4.71374	4.5315	5.18973	4.42327	4.48856	4.52748	4.54973	4.544	5.21741	4.59744	5.33839	6.13697	4.5362	4.57196	4.54117	5.791	5.10985	5.3458	4.5532	6.65331	5.55311	5.16452	5.16452	5.40261	5.05472	4.53751	5.57319	6.59027	4.95674	5.71755	5.01774	4.53364	5.07339	5.87003	5.03463	4.51973	4.85723	5.092	4.5147	4.60555	5.30891	5.39656	4.53364	4.5224
CD2	6.80047	6.86242	5.98427	6.12474	6.37267	5.86392	6.49202	6.40395	6.07136	7.24556	4.52748	6.28842	6.70522	7.32922	6.01228	5.60009	6.04056	6.17993	6.11165	6.39798	6.21314	6.26652	6.65881	5.94875	6.81266	6.1555	5.65502	5.24366	6.1555	5.63404	6.3783	5.7386	5.99121	6.23973	6.25954	6.43277	6.53808	6.13085	5.65502	6.61186	6.33928	4.85723	5.73303	6.04658	6.14307	6.03347	5.59269	6.04658	5.73303
CD200	7.0971	7.50243	7.51503	8.50605	7.47695	8.13976	7.75499	7.57574	6.93194	6.07136	7.73333	7.38962	7.17067	7.53319	7.7719	8.30892	7.69697	7.79213	7.92534	7.27683	8.07646	8.41313	8.38405	7.80021	7.14441	8.16959	8.08022	7.37942	7.66373	8.06532	8.30021	7.17513	7.00153	7.65842	7.00153	6.53808	7.41925	7.88971	8.26165	7.90838	7.68438	7.75096	7.53319	7.64431	7.61263	7.64033	7.94803	7.96423	7.76224
CD207	5.75035	5.02449	5.1602	4.49549	6.39798	4.45476	4.5315	4.49131	6.38515	6.22646	6.60604	4.54973	4.544	4.54117	6.5776	4.56247	5.51346	4.5362	5.90832	5.324	6.28222	5.98427	6.40395	5.51966	7.07978	5.70621	4.52339	4.87789	4.5315	6.9528	4.53751	6.12474	8.25874	5.75652	6.33928	5.11997	4.53364	4.49786	6.1555	4.94708	5.29229	4.85723	6.16835	4.5147	6.23973	5.53264	7.04492	4.53364	5.2303
CD209	5.75035	5.54628	5.85167	6.27127	5.88243	7.0971	6.76707	6.04658	5.489	5.30891	5.74415	6.05258	5.59269	6.04658	4.59744	6.22646	5.11492	5.324	5.7386	5.2303	6.11861	6.67504	5.3458	5.324	6.09845	5.97225	5.24987	5.33839	6.1555	6.05857	6.34995	6.06453	6.10465	6.12474	6.23973	5.53264	5.83952	5.3531	5.99664	6.04658	5.89855	4.85723	5.25801	5.61932	4.60555	6.28222	6.24614	5.80343	5.81008
CD22	7.01656	6.86242	8.51836	7.71918	7.09145	9.37386	6.74129	6.83983	8.75581	8.00454	11.4494	6.48135	6.76707	6.4444	7.37942	8.20782	8.19329	7.03582	8.66674	6.68363	7.282	7.02785	10.1082	6.90088	7.57198	7.32922	7.95264	8.81406	7.60223	7.13417	6.93749	6.91552	7.59282	6.64391	7.1855	7.58812	7.73333	7.62699	7.73333	7.71506	7.92893	4.85723	6.98188	6.20286	7.57574	6.98829	7.38962	7.40151	6.85306
CD24	13.1468	10.1194	10.9695	10.7192	13.2806	9.4193	12.8378	11.7055	13.4394	10.2534	13.7931	8.0506	9.46294	9.99981	12.2497	8.8726	13.9729	10.3139	13.1468	10.6383	12.8378	9.10709	12.5594	9.20281	12.696	9.22245	11.9944	12.179	10.3248	12.696	8.70763	11.3313	11.1582	9.60209	12.4678	9.07713	12.4209	10.1247	11.8818	10.2336	13.8808	10.9107	12.3793	8.89107	12.5594	12.5152	13.5211	12.1052	11.8516
CD244	5.75035	6.86242	5.20439	4.88256	5.2303	6.00718	5.33095	5.94875	4.32193	6.09222	4.7865	6.91051	6.31671	6.52727	4.59744	6.06453	4.51706	5.24366	4.57196	5.97225	5.30074	5.94214	5.2303	7.10228	5.1602	6.46057	5.65502	5.44979	6.56071	5.4622	6.4444	6.1857	5.52583	6.40395	5.00241	6.46057	4.53364	6.53198	5.39656	6.74129	4.51973	4.85723	5.25801	7.01656	4.60555	5.89855	5.28378	5.53264	6.43277
CD247	7.97499	8.66674	7.46244	7.4675	7.15424	8.36914	7.74692	8.30021	6.64391	8.39275	6.60604	8.8726	9.02796	9.09776	7.1855	7.96423	7.34574	8.08022	7.46244	8.04315	7.44638	7.67574	8.29227	8.48348	8.04691	8.29227	8.14715	7.96074	8.47895	7.29718	7.94396	8.25874	7.96423	8.50154	7.70588	8.72406	8.19967	8.93101	8.47108	8.66674	8.30021	9.16917	7.66974	8.8261	7.61263	8.44966	7.55169	7.17513	8.52576
CD27	7.31962	5.87612	7.86244	7.62699	8.69186	9.12458	7.79616	6.88009	9.37386	6.89561	8.69876	6.55549	6.86242	6.99243	5.92826	5.60009	8.72406	6.79461	7.94803	6.8063	7.25063	6.66429	8.93972	5.71755	8.05815	6.04658	7.35044	7.84738	6.36075	7.48194	6.34995	6.66967	7.64871	6.74129	7.61829	6.70522	7.82184	6.86645	7.73333	6.3783	9.4343	7.2179	6.82515	6.1493	6.42104	7.19546	6.76707	6.86242	6.83983
CD274	7.56302	7.10744	7.69312	7.64431	6.71461	7.57198	7.0971	7.94803	8.05428	7.66373	6.60604	8.27524	7.83514	7.55737	7.42819	7.17958	6.73017	7.94396	6.83128	7.61829	7.07376	7.87943	6.86242	7.8942	6.23973	7.32922	6.91051	6.85306	7.24556	7.68876	7.75862	6.97544	6.83983	7.04942	7.1995	7.97955	7.31329	7.91285	7.15911	7.44189	6.59027	6.67504	7.27178	7.38962	8.6053	6.8063	7.04492	7.55169	6.76223
CD276	9.82291	9.13983	10.08	9.61176	10.1247	9.87031	10.3493	9.19441	9.89354	9.63014	9.77973	9.13213	9.10709	8.80642	10.362	9.26563	9.85069	9.03673	9.83105	9.45882	10.0269	9.13599	9.03673	8.83053	9.87031	9.19008	9.44746	10.199	9.22692	9.81366	9.21535	9.22245	9.92935	9.2524	9.4014	8.95959	10.1356	9.19441	9.37386	9.24757	8.90282	9.03673	9.67783	9.05869	9.88456	9.31822	10.0527	9.72498	9.16471
CD28	6.19145	5.4811	6.14307	6.23973	6.34995	6.90088	5.99121	5.75652	4.42327	5.43664	5.74415	5.45601	6.25954	6.16194	5.76375	5.49685	5.60009	5.49685	6.37267	5.71189	6.00205	5.59269	7.57198	5.90832	6.09845	5.30891	5.81008	5.67464	5.324	6.47604	5.9355	5.43664	5.92099	5.07339	6.5128	5.71189	6.8063	5.94875	5.80343	5.39049	6.82515	4.85723	5.71189	4.5147	6.00718	5.58048	5.72531	5.86392	5.73303
CD33	5.36775	5.44979	5.44979	5.324	5.40261	6.33928	5.85167	5.43664	4.73031	6.64391	4.32193	6.06453	5.489	5.61339	4.59744	5.92099	5.2303	5.7386	4.57196	6.05258	5.75035	5.791	4.81112	5.59269	5.97225	6.5128	5.16452	5.55311	5.324	5.87003	5.63404	5.81728	5.70621	5.4811	5.81728	5.53264	5.00241	5.6267	5.92099	5.82444	4.51973	4.85723	4.53489	5.832	6.89033	6.13697	6.20801	6.93194	6.01933
CD34	7.29718	7.83514	7.37942	9.08971	7.8139	6.83128	7.41408	7.42819	8.93506	7.31329	9.23138	8.03017	7.59282	7.49836	7.80021	7.87544	8.86768	7.92133	7.42373	7.88971	8.19649	9.05324	7.47695	8.0077	7.24047	8.69531	8.75964	7.8575	8.19031	7.19141	8.16959	8.23553	7.22383	8.21137	6.5128	6.83128	7.38962	7.92893	7.57198	8.0077	7.40889	7.60695	7.48692	8.25205	7.75096	7.56302	7.47223	7.64033	7.62699
CD36	9.56347	11.0605	8.68434	9.56347	8.20375	10.5581	8.79791	10.3882	8.44966	10.5449	4.52748	11.6669	11.0119	10.8397	8.78394	11.0837	8.71513	10.2041	7.36998	9.84226	8.89107	10.1878	7.58812	10.7699	8.51836	11.6211	10.7363	9.72498	10.689	8.93506	11.0837	11.0374	9.55907	11.1351	7.93252	9.59768	8.85092	11.2376	11.2376	11.7406	9.4993	10.7615	9.18591	11.1843	9.59768	10.2534	8.67637	10.0701	10.8071
CD37	6.70992	6.79461	7.68438	7.64431	7.35044	8.35639	6.95839	6.55549	8.93506	7.84738	10.9938	6.99655	7.34103	6.74661	6.71461	6.87529	8.30457	7.33514	7.90838	6.75191	7.35566	7.25568	8.5333	6.55549	7.37942	6.88009	7.17513	7.76224	7.0971	7.49836	7.17067	7.14441	7.34103	7.04942	7.24047	6.83128	7.17958	7.30693	7.14934	7.25063	8.0077	7.17067	6.98188	7.13947	7.24556	7.35044	6.86645	7.41925	6.82515
CD38	8.84287	7.48194	7.97041	7.51503	8.03938	8.12462	7.78366	7.82184	8.12872	7.5975	8.98017	8.85891	8.03478	8.41717	6.75708	7.78809	7.21194	7.27683	6.63344	8.04315	7.92534	6.39198	7.60695	6.99243	7.5975	7.10228	7.45736	7.5241	6.87529	7.77556	7.55169	7.282	7.53319	7.01656	8.55143	8.00137	9.91968	8.31584	8.65026	8.28771	9.36885	7.4675	7.35566	6.94302	7.91731	8.84677	9.42764	8.58901	8.26165
CD3D	8.19967	8.34827	8.14715	7.97499	8.09256	7.88341	8.19967	7.61829	9.03235	8.64589	8.38405	7.61829	8.29227	8.31239	7.57198	7.57574	8.36914	7.64871	8.30021	7.66373	7.89868	8.02133	8.99238	7.94803	8.74217	7.8942	7.63635	7.71093	7.69697	7.51503	8.0112	8.27524	8.48798	7.94803	8.33196	7.87544	8.63166	8.37976	8.22339	8.19329	9.01841	8.41313	7.69312	7.86737	7.38962	7.96732	7.42373	7.1995	7.73333
CD3E	7.92893	7.93987	7.53319	7.84343	8.0077	7.95264	7.69312	7.60695	8.44966	8.13976	8.69876	7.30206	7.62699	7.83948	7.1855	7.12885	7.9362	7.4675	7.5065	7.19546	7.39558	7.46244	8.42547	7.29718	7.91731	7.50243	6.77866	7.09145	7.02785	7.30693	7.47223	7.60695	7.66974	7.55737	7.49265	7.41925	7.87141	7.37942	7.4052	7.39558	8.09971	7.4675	7.41925	7.48194	6.65331	7.40889	6.90088	6.87047	7.36087
CD3EAP	5.60744	5.41887	6.32268	5.75035	6.14307	4.9105	7.05969	4.92982	7.4675	5.43664	7.21194	5.56586	5.40261	4.54117	5.92826	4.56247	5.60009	5.324	6.58395	5.75652	5.60009	5.39049	5.51966	5.56586	6.04056	6.1555	5.489	5.50518	5.1602	5.26611	5.84561	5.1483	5.7386	5.324	5.41076	5.64596	6.34995	5.51966	4.89164	5.51966	5.84561	4.85723	6.04658	5.61932	6.58395	5.53264	6.41484	5.7386	5.73303
CD3G	6.60604	6.7719	6.32268	6.29316	6.07815	5.81008	6.39198	6.4444	7.2179	7.11333	4.52748	6.09222	6.21314	6.47604	6.09845	5.85781	5.791	6.17993	6.24614	6.11861	6.89033	6.73574	6.76707	5.791	6.4383	6.53808	5.33839	5.20439	5.96718	6.04056	6.31671	6.3783	5.84561	6.1857	6.63869	6.53808	6.93194	6.47071	6.34543	6.85306	7.15424	6.96971	5.41887	5.53264	5.88871	6.38515	5.82444	5.9773	6.36075
CD4	9.39156	9.28441	9.2524	9.36383	9.493	10.2214	9.45524	9.23138	9.19873	9.85069	9.77973	9.02319	9.26563	9.32752	9.13983	9.44326	9.91416	9.62112	8.60149	9.24318	9.82291	9.98381	9.36383	9.18591	10.1139	10.0157	9.63014	9.54386	9.59327	9.73535	9.72009	9.68583	9.83667	9.83105	9.77006	9.48471	9.33738	9.4993	9.54386	9.45882	9.45164	9.2524	9.24757	9.34559	9.57213	9.82291	9.63014	9.89876	9.63014
CD40	9.08971	9.4767	8.71513	8.40859	9.34149	9.28885	8.8726	8.98777	8.85507	9.22245	7.21194	9.29326	9.41126	9.42764	9.70374	9.10709	8.25205	9.0737	9.66575	9.44326	8.64151	9.01841	9.4193	9.4343	9.72009	9.09776	9.36383	9.05324	9.35479	8.85507	9.33246	9.31445	9.06891	9.55466	9.28885	9.4993	8.8726	9.41126	9.20687	9.4343	8.82167	9.12458	9.41126	9.50709	8.98777	9.23878	9.21535	9.09776	9.30246
CD40LG	7.28715	7.23536	5.70621	5.9355	6.48135	6.42721	5.87003	6.4444	7.4675	6.68363	10.152	6.45047	6.54416	6.65331	6.4444	6.12474	6.63869	5.88871	6.09222	5.88871	6.28222	6.9057	7.0065	5.24366	6.97544	6.88009	6.30432	5.89855	5.81008	5.68519	6.48135	6.33928	6.16835	5.94875	6.60019	5.81008	6.87047	6.89561	6.73574	6.76707	6.99243	4.85723	5.2303	5.958	6.54984	6.62059	6.28842	6.21981	6.3331
CD44	12.3312	12.607	12.4678	12.5152	13.1468	13.0136	12.2497	12.1393	14.6417	12.8378	14.8947	13.0136	13.0759	12.9519	13.0136	12.3793	14.0615	12.5594	12.8378	12.7361	12.9519	12.3793	12.7361	12.7832	12.607	12.0661	12.607	13.2182	12.2137	13.2806	12.5594	12.8992	12.696	12.607	12.2497	12.2909	11.8516	13.0759	12.9519	12.7832	12.4678	12.4678	13.5995	12.607	13.3563	12.696	13.3563	13.2182	12.607
CD46	11.5529	11.9944	12.2497	11.6211	12.6525	11.3313	11.8818	11.8068	10.6608	11.4817	9.97148	12.0661	12.2137	12.2497	12.4209	12.179	11.7704	12.1052	12.4209	12.1393	11.9166	11.7055	12.2497	12.3793	11.8516	12.2137	12.0661	12.3312	12.1393	12.0661	12.1052	11.7406	11.8516	11.9166	12.8378	12.2137	12.7832	12.2909	12.2909	12.3793	11.7704	12.1393	12.2909	11.9585	12.3312	11.9944	12.7832	12.3793	12.2137
CD47	11.9585	11.9585	12.179	11.2101	12.3793	11.1076	12.4678	11.3909	12.4003	11.9585	12.3312	12.0318	11.6669	11.8516	11.8818	11.9585	12.4209	11.8818	11.4494	11.7055	11.8068	11.3313	11.9166	11.9166	12.2497	12.1393	11.6211	12.6525	11.7704	11.8516	11.9944	11.4494	11.9166	11.4494	11.4494	11.8068	11.8818	11.7055	12.1052	12.2909	12.5594	12.0661	12.5152	12.2137	12.0318	11.8818	12.8378	11.8068	11.8818
CD48	7.8575	7.78366	8.06862	7.93987	8.21492	9.7565	8.36495	7.97041	7.33514	7.97955	7.73333	7.57574	7.90838	7.75499	7.37942	7.40151	8.21492	7.84343	7.96732	7.55169	7.71093	8.2437	9.46704	8.03938	8.59766	7.67574	7.80021	7.93987	8.0506	8.47108	7.94396	8.45848	8.58488	8.65026	8.42974	7.95723	8.37654	7.79616	7.99443	8.07646	9.23138	8.01801	7.84343	8.07646	7.7719	8.03017	7.62265	7.80424	8.43762
CD5	7.96423	7.85245	7.17067	7.35044	7.44638	7.92893	7.1649	7.78366	7.60223	7.89868	10.3306	7.282	8.34827	8.50154	6.79461	6.93194	7.36998	6.92624	7.40889	7.30206	6.91552	7.49265	8.24827	6.5128	7.90838	7.41408	7.23536	6.57177	6.64391	7.51503	7.5065	6.69538	6.95839	6.3783	7.43738	7.5241	7.78809	7.7008	7.27683	7.30693	7.94396	7.75096	7.39558	6.77866	7.31962	7.27683	7.01656	7.05969	7.29718
CD53	10.477	10.2041	10.3882	9.96275	9.95282	11.6669	10.5024	10.3248	8.44966	11.1582	5.74415	10.0382	10.515	10.5581	9.46294	9.95282	9.4767	10.1462	9.60209	10.1023	9.96275	10.0476	10.9107	9.85537	10.6458	10.0382	10.0269	10.3248	9.90861	10.3769	10.1462	10.3015	10.5721	10.5449	10.515	10.0701	10.3997	10.3248	10.3769	10.5024	10.8951	10.1356	9.75045	10.0269	9.84226	10.3364	9.95282	10.4705	10.3769
CD55	6.60604	6.49202	6.17415	6.76707	6.86645	5.958	5.64596	6.79461	5.791	5.87612	7.73333	6.74129	6.64862	6.59027	7.84343	6.93194	6.13697	6.73017	6.91552	6.47071	6.45553	6.13085	6.61623	6.7719	5.83952	6.46057	6.80047	6.29789	6.74661	6.59524	6.98829	6.33928	6.66967	6.55549	6.33928	6.28222	6.48135	6.68952	6.87529	6.58395	5.66402	6.74661	6.59524	6.59027	7.02785	6.59524	7.37942	6.76223	6.21314
CD58	9.0453	9.38377	9.36383	8.8726	8.38405	9.25721	8.58073	9.18173	7.4675	9.38377	5.74415	9.50709	9.65509	9.71519	8.68036	9.5213	8.09256	9.34149	8.71513	9.64252	9.22692	9.12011	9.03673	9.47188	9.30246	9.65509	9.18591	9.19008	9.28441	9.26563	9.34559	9.27955	9.13213	9.30246	9.35479	9.53422	8.80642	9.60209	9.79454	9.74438	9.00253	9.73535	9.01841	9.56347	9.53001	9.45882	9.45882	9.7565	9.72498
CD59	12.7361	13.1468	13.0759	13.5995	13.5211	13.0759	12.179	13.1468	12.1052	12.5594	12.2497	13.2182	13.3563	13.1468	13.3563	13.4394	12.6525	13.1468	12.7361	13.0136	13.0759	13.2806	12.8992	13.0759	12.9519	13.2806	13.2806	13.1468	13.0136	13.0136	13.1468	12.8378	12.5594	12.9519	12.8992	13.0759	12.1052	13.1468	13.3563	13.2182	12.9519	13.4394	13.1468	13.1468	13.2182	13.3563	13.0136	13.1468	13.2182
CD6	7.52865	7.41408	6.53198	7.08578	7.51077	7.30206	6.99655	7.01656	8.12872	7.72968	8.69876	6.91051	7.66373	7.90838	6.09845	6.52254	7.07376	6.55549	7.24556	6.94302	6.72241	7.35044	7.30693	6.42104	7.11333	6.67934	6.35445	6.76707	6.64391	6.83128	7.02785	6.45553	6.78538	6.09222	6.97544	6.8063	7.57948	7.4675	6.87529	7.15911	7.36087	7.0971	6.88522	6.46565	6.79	6.83556	6.04658	6.53808	7.04492
CD63	14.0615	13.4394	13.7931	14.0615	14.4188	14.2706	13.8808	13.3563	14.8947	14.0615	14.6417	13.4394	13.2806	13.2806	13.5995	13.6988	14.8947	13.3563	13.7931	13.2182	13.7931	13.5211	14.0615	13.2806	13.9729	13.5995	13.6988	14.0615	13.7931	13.8808	13.2182	13.6988	14.0615	13.5211	13.8808	13.3563	13.6988	13.4394	13.7931	13.4394	13.4394	13.5995	14.2706	13.5211	14.8947	14.4188	14.2706	14.4188	14.1699
CD68	10.515	9.36383	9.89354	9.70374	10.362	12.4209	10.3248	10.1577	11.6049	11.3625	10.9938	9.84226	10.1701	9.85537	9.28441	9.69369	10.9695	9.96275	9.4343	9.92935	9.60209	9.61176	8.70763	8.95551	10.3015	9.80845	9.59327	9.73535	9.76088	9.8883	9.82291	10.3139	10.5024	10.3015	9.89876	9.43879	9.84226	9.85069	10.2272	10.0269	10.0382	9.65509	9.13983	9.89876	9.90861	10.464	10.3997	10.8071	10.0579
CD7	5.9355	6.57177	6.9528	6.19145	6.65331	7.04492	7.11919	5.81008	8.93506	6.79461	9.59327	6.5776	7.07376	6.59027	6.01228	5.77811	7.44638	6.17993	6.3279	5.71189	6.59027	6.1493	6.91051	6.46057	6.29789	6.62059	5.958	6.17415	6.4383	6.20801	5.84561	6.1857	6.4444	6.5128	6.33928	7.09145	8.86274	6.56592	6.1555	6.40941	6.64391	7.29217	6.24614	6.83556	4.60555	6.07815	5.489	5.7386	6.47071
CD70	5.06619	4.51706	4.51706	4.80729	4.53555	4.9105	4.5315	4.49131	6.93194	4.48856	8.98017	4.54973	4.544	4.54117	4.59744	4.56247	5.3531	4.5362	5.38283	4.54117	5.1602	5.86392	5.10985	4.5532	4.53751	4.55112	5.092	4.49312	4.5315	5.1407	4.53751	4.49312	4.49786	4.52339	5.00241	4.53555	4.53364	4.49786	4.48131	4.52438	5.1602	4.85723	4.53489	4.5147	4.60555	4.52498	4.5362	4.53364	4.5224
CD74	14.6417	14.2706	14.4188	13.8808	14.8947	14.1699	13.9729	14.4188	14.0615	14.8947	14.0615	14.2706	14.4188	14.2706	14.8947	13.5995	14.6417	13.8808	14.4188	14.1699	14.6417	14.1699	14.1699	13.3563	14.4188	13.4394	13.8808	14.1699	13.6988	14.8947	13.6988	14.2706	14.6417	13.7931	14.8947	13.8808	14.4188	14.2706	14.6417	14.1699	14.2706	13.2182	14.6417	13.5995	13.9729	14.1699	13.9729	14.0615	14.0615
CD79A	7.90354	6.49202	9.4343	9.41126	10.29	10.9695	8.77297	7.83948	12.2497	7.58381	13.2182	6.3279	7.35044	7.68438	6.1857	4.56247	10.6827	6.3331	9.61176	7.72968	7.02785	6.31072	10.8775	6.20286	8.48798	6.23311	8.5374	9.84226	6.4383	7.7008	6.00718	7.11333	8.22339	7.21194	8.29625	7.35044	8.69876	6.68952	8.31584	6.33928	10.5883	7.36087	8.2437	6.63869	6.42104	7.40889	7.29718	7.29718	7.5241
CD79B	6.51768	6.41484	7.72968	7.12403	7.32443	8.8726	6.86645	5.64596	8.99238	6.16835	11.5529	5.81728	6.02634	6.07136	4.59744	5.77811	7.66373	5.85167	8.54149	6.19145	6.48669	6.19145	9.64252	6.05258	7.02221	6.11165	7.6531	8.25874	6.4383	6.52254	5.45601	6.60019	7.24047	6.29789	6.45047	5.78523	7.71093	6.29789	6.40941	6.0852	8.89107	4.85723	6.86242	6.1493	6.14307	6.22646	6.00718	5.44323	6.1493
CD80	7.2179	6.57177	7.39558	6.54416	6.61623	7.17067	6.91051	6.52254	6.93194	7.31329	4.7865	6.42104	6.74661	6.67934	7.26672	6.93194	6.77866	6.4383	6.91552	6.72241	7.282	6.5776	7.06546	5.82444	6.40941	7.04942	7.04038	7.42373	6.7719	7.54084	6.70992	6.27127	6.85775	6.1857	7.2179	6.28222	7.06961	7.19546	6.5776	6.71461	7.0971	7.0971	7.31962	6.07136	7.29217	6.41484	7.11333	7.36998	6.17993
CD81	13.4394	13.8808	13.2806	13.7931	13.6988	13.5211	13.1468	13.6988	12.1393	13.6988	10.8666	13.7931	13.7931	13.8808	13.4394	14.4188	13.3563	14.0615	13.0451	13.4394	13.5995	13.7931	13.6988	13.7931	13.8808	14.1699	14.0615	13.8808	14.1699	13.7931	14.0615	13.8808	13.6988	14.0615	13.3563	13.9729	13.0136	13.5995	14.0615	13.7931	13.6988	14.4188	13.7931	14.0615	14.4188	14.8947	13.8808	14.1699	14.6417
CD83	10.6308	10.8775	10.4896	10.5883	10.3769	11.9585	9.69369	11.1843	9.53422	10.8951	11.0837	10.7531	10.9509	10.8208	10.7531	10.5305	11.0119	11.0374	10.8951	11.2682	10.9695	11.0374	11.6669	11.3625	10.4492	9.98926	9.95282	10.7531	10.4342	11.3313	11.3909	11.8068	11.3625	11.5106	10.3997	10.9938	10.515	10.7886	9.81366	10.0892	10.2399	9.73535	10.9695	10.2272	10.5883	9.91416	10.6764	10.515	9.96275
CD84	9.13983	8.48798	8.80217	8.73418	8.52206	10.689	9.30658	8.62205	9.39156	10.1139	6.60604	8.1623	8.96366	8.89107	8.33196	7.9362	9.13983	8.1779	8.97359	8.79791	8.66296	8.58488	8.99238	8.03017	9.80322	8.61392	8.65916	8.78977	8.6053	9.06411	8.38831	8.77807	9.37386	8.83896	9.12458	8.64151	9.21535	8.67156	8.66296	8.11301	8.92695	8.34827	8.19649	7.83948	8.80217	9.05869	8.83053	8.95551	8.61799
CD86	6.82515	6.02634	6.49202	6.61186	6.49202	7.51503	7.34574	6.90088	4.73031	7.11333	4.32193	6.61186	6.47071	6.65331	6.75708	7.01656	5.85167	6.73017	6.31072	6.43277	6.78538	6.81266	6.21314	6.13697	7.21194	6.88009	6.00718	5.71755	6.64391	6.90088	6.89033	6.27127	6.46565	6.43277	7.32922	6.33928	6.5128	6.65331	6.73574	6.85306	6.68363	4.85723	6.92624	6.91051	6.14307	6.73574	6.78538	7.0065	6.73574
CD8A	7.34103	7.92534	8.30021	8.76785	8.02133	7.27683	8.23911	7.72968	10.1701	8.99238	9.23138	7.32922	8.32413	8.42974	5.87003	6.45553	8.86768	7.44189	7.77922	7.26121	7.32922	7.87943	7.80908	7.78809	7.42819	7.26121	6.99655	7.29718	7.31962	7.17067	8.10426	7.95264	7.38962	8.14715	7.10744	7.62699	7.37471	7.39558	7.42373	7.17958	7.44638	7.57574	7.73333	8.36068	7.1995	7.32922	6.55549	6.94302	7.42819
CD8B	5.63404	5.85781	5.958	6.19145	5.80343	5.58048	6.93749	6.20801	5.489	6.49202	4.7865	5.71755	6.07136	6.74661	4.59744	4.56247	6.20801	5.9355	5.44979	5.60744	5.68519	5.86392	6.276	5.87612	6.20286	5.70621	5.55311	5.50518	5.43664	5.59269	5.9355	6.33928	5.87612	5.99121	5.85781	6.43277	5.97225	5.78523	5.99664	5.9355	5.7386	6.81266	5.66402	6.1493	6.20286	5.79675	5.72531	5.84561	5.89855
CD9	12.0661	12.2497	12.1393	12.0318	12.5152	12.607	11.9166	12.179	10.7615	12.3793	8.38405	12.3312	12.3312	12.4678	12.8992	12.7361	12.179	12.3312	12.2137	12.2137	11.7704	11.5106	12.1052	12.4678	12.3312	12.4209	12.179	12.5152	12.4209	11.9166	12.7361	12.2497	12.3793	12.2497	12.0318	12.179	12.5152	12.5152	12.607	12.6525	12.0661	12.7832	13.3563	12.2909	12.696	12.607	12.4678	12.607	12.4678
CD96	8.21916	8.19031	7.80021	8.04315	7.63635	7.95264	7.57198	8.13281	8.40404	8.41313	8.98017	7.69312	8.10426	8.35639	7.57198	7.22961	7.82632	7.73333	7.98598	7.71093	7.54084	7.99443	8.58073	7.66974	8.22339	7.44189	7.41925	7.65842	7.28715	7.60695	7.47223	7.83079	7.8942	7.76224	7.77922	7.94803	7.76224	7.98598	7.87943	8.04315	8.07646	7.87141	7.66974	7.44189	7.57574	7.26672	7.47223	7.10744	7.71918
CD97	10.8397	10.8397	10.477	10.6458	10.5449	11.0374	9.74438	10.6764	9.92452	10.9509	10.8666	11.4163	11.9166	11.2682	10.5883	11.0119	9.95282	10.4492	11.0605	11.1076	10.2399	10.4096	10.7192	10.9695	10.1023	10.7531	10.464	11.0119	10.9107	10.3882	10.8397	10.8557	10.464	10.8208	9.92935	11.0837	10.3015	11.0374	11.1076	10.9107	10.689	11.1351	10.7023	11.1582	10.9311	10.8477	10.3493	10.7531	11.0119
CD99	11.2682	11.4163	11.5106	11.9585	11.6669	11.7406	11.7406	11.6211	13.2806	11.7055	11.8668	11.2682	11.9944	12.0318	11.3625	11.6669	12.1393	11.6669	11.1582	11.5529	11.4817	11.8818	10.8951	10.8951	10.9311	11.4494	11.8818	11.7406	11.4817	11.1351	11.1076	11.5106	11.4163	11.3625	10.464	11.0119	11.4494	11.8818	11.8516	11.8818	10.8775	9.89354	10.7886	11.3313	10.8477	11.1582	10.9695	10.9509	11.1351
CDH1	11.3625	10.464	11.4817	10.0049	12.1052	9.92935	11.2989	10.4342	10.2399	10.0701	9.43879	10.8557	10.5305	10.5449	12.1052	10.4096	11.5529	10.4096	12.5152	10.3248	10.8666	8.79385	10.5883	11.0605	11.8068	10.1247	10.3248	11.2101	10.4492	10.8557	10.29	10.362	11.0119	10.1139	11.2989	10.7699	11.3313	10.3493	10.6383	10.6308	10.9509	10.6608	11.9166	10.0157	11.5886	10.8477	11.4817	10.6165	10.8775
CDH5	9.4014	10.279	8.1623	9.98381	8.36495	9.16471	7.91731	9.6343	7.08578	9.44746	5.74415	10.8208	10.3429	10.4213	8.92695	10.689	8.56925	9.98926	7.49265	10.5024	9.7565	11.0837	8.60962	10.9107	8.52576	11.2682	10.6458	9.91416	10.9509	8.12462	10.8557	10.0103	9.05324	10.362	7.93252	10.3997	8.47502	10.3364	9.98381	10.3997	8.67637	10.362	9.00806	10.9311	9.45524	9.88456	8.32413	9.36383	10.515
CDK1	6.93194	5.73303	6.34995	5.53941	5.94875	5.36035	8.98017	6.40395	6.93194	6.19145	4.32193	5.56586	6.02634	6.13085	7.12403	6.76223	5.44979	6.28842	6.34995	5.88871	6.3331	5.832	6.25252	5.90832	7.7008	6.70522	6.41484	7.02785	6.40395	7.17067	6.40941	6.00205	6.35445	6.09222	7.31329	6.04056	7.69312	6.68952	6.1555	6.13085	7.60223	4.85723	7.15424	6.00718	7.05969	6.53808	7.36543	6.66967	6.25954
CDKN1A	10.2041	8.72406	9.76525	11.6669	10.8071	10.6458	9.77485	10.3493	9.54927	9.14399	9.43879	10.3769	10.6458	11.0605	9.98381	10.6764	10.3306	10.5581	10.1816	9.80322	10.3364	10.3769	11.2101	9.69369	9.29326	9.24757	9.65509	9.80322	9.26142	10.8951	11.4494	9.77485	10.0157	9.68976	10.279	10.4566	9.09776	10.2655	8.59766	9.70374	9.06891	8.44531	10.8951	9.77485	9.4993	9.08514	10.464	9.86003	8.91109
CEACAM1	8.24827	6.74129	8.14715	5.59269	7.66974	6.09222	8.23193	6.70031	6.07136	5.9773	4.52748	6.86645	6.36702	6.19145	8.47108	5.99121	7.14441	5.85167	10.8477	6.20801	6.72241	6.21314	5.84561	6.81266	7.73333	6.1555	5.55311	6.11165	6.12474	7.13417	6.11861	6.66967	8.32413	7.03184	8.0112	6.78538	9.39649	5.74415	6.29789	6.20801	6.61623	6.74661	7.12885	6.87529	7.35566	6.56592	7.45188	6.89033	6.67504
CEACAM6	15.2944	11.9166	13.5211	10.9509	14.0615	10.0892	14.8947	10.9311	8.26865	11.1076	8.69876	12.607	11.2682	11.7055	14.6417	10.0751	13.5211	11.5886	15.2944	11.4494	12.4209	9.64656	12.5152	12.179	14.8947	12.1052	11.3625	12.7832	11.8294	13.5211	11.2376	10.8397	13.3563	11.0605	13.5211	11.9944	15.2944	11.4494	12.1393	11.9585	12.8378	12.696	13.4394	11.7055	12.7832	12.2137	15.2944	12.179	12.1393
CEACAM8	4.46608	4.51706	4.51706	4.49549	4.53555	4.67496	4.5315	4.49131	4.548	4.48856	7.21194	4.54973	4.544	4.54117	6.01228	4.56247	5.60009	4.5362	4.57196	4.54117	4.51973	4.52748	6.45047	4.5532	4.53751	4.55112	4.8676	4.81112	4.5315	6.52254	4.53751	4.49312	4.49786	4.52339	4.52936	4.53555	4.53364	4.49786	5.99664	4.52438	4.51973	4.85723	4.53489	4.5147	7.68876	7.14441	5.75652	7.4675	6.43277
CEBPB	11.0374	10.6032	11.0374	12.1393	11.2989	11.3909	11.5886	11.5529	9.68583	10.689	7.73333	11.3909	11.6211	11.5529	10.9695	11.4163	10.7108	11.8068	11.3625	11.2376	10.7979	10.9311	11.1582	11.2682	10.689	10.7192	10.9695	10.8208	11.1582	11.4163	11.2989	10.9509	11.0605	11.0837	11.2101	11.6211	11.0605	11.3625	10.9509	11.4494	10.7023	11.3625	11.5529	11.2101	11.0605	11.3625	11.5106	11.3909	11.2682
CFB	7.64871	7.61829	9.34559	7.37942	8.09256	7.14934	8.95959	8.83896	9.39156	8.09971	9.59327	7.67574	7.62699	7.65842	7.89868	7.17958	7.97041	7.7008	8.29227	7.90838	8.32805	7.24556	7.4675	7.11919	9.22245	7.90838	7.04038	7.28715	7.14934	8.6053	7.22961	8.37331	9.02796	8.01801	9.55466	7.7008	10.8208	7.82632	8.49547	8.09256	8.34827	6.96971	8.50154	7.62265	7.78366	8.339	7.79213	8.03938	8.01469
CFD	10.2399	11.3313	9.65509	10.9311	10.0382	10.6165	8.50605	11.0374	10.6308	10.7531	10.6308	10.464	10.0476	10.3882	9.36383	11.1076	11.0374	11.1582	9.23508	10.5449	10.1247	10.9509	10.6032	10.4417	10.0892	11.5106	11.4817	10.5024	11.3313	10.362	11.1351	11.2101	10.279	11.253	9.01325	10.4213	8.83053	10.4213	10.3997	10.5449	10.0579	10.7886	10.0382	11.0605	10.3077	10.3493	9.71519	10.2655	10.3882
CFI	10.1247	9.10709	10.3493	9.60209	10.0476	8.00137	9.63846	8.84677	10.9938	9.37386	9.23138	9.0737	8.86274	9.00806	11.3313	9.4193	10.2958	9.34149	8.46702	8.86274	10.3882	8.99697	9.4993	8.42547	10.08	9.4767	9.62112	9.97148	9.17362	9.67783	9.23878	9.66575	10.1139	9.0737	10.0527	9.08971	9.94282	9.09776	9.66043	8.83053	10.1356	8.80642	8.91872	8.69876	10.9107	10.1139	10.3248	10.2155	9.76088
CFP	5.58048	6.17993	5.51346	6.32268	4.53555	6.64862	5.40261	6.14307	5.791	5.21166	9.23138	6.26652	6.34543	6.07136	4.59744	6.58395	6.13697	6.25252	5.81728	6.39798	5.60009	6.46565	6.01933	6.52254	5.37512	6.34995	6.59524	5.82444	6.74661	6.37267	6.19145	6.77866	5.94214	6.89033	5.41076	6.05857	4.53364	5.97225	6.70031	6.62059	5.63404	4.85723	5.80343	7.0539	6.51768	7.17067	5.87612	6.83128	6.92624
CHIT1	8.91109	8.29227	9.53422	10.2534	10.3493	13.7931	6.52727	8.46702	7.72444	9.58232	8.69876	6.91051	5.89855	5.85781	7.75096	5.99121	10.0049	7.84343	10.7531	9.94282	8.05815	8.37331	7.11333	8.08398	10.279	8.06202	5.24987	8.52576	10.0157	9.77485	8.77297	7.14441	8.91872	7.19141	9.5678	8.39717	8.16595	5.6267	5.65502	5.83952	8.27195	4.85723	6.09845	5.39049	6.04056	8.49547	6.99243	6.16835	6.92624
CHUK	8.40404	8.54149	8.62205	9.0737	8.86274	8.64589	9.20687	8.52953	10.5581	8.90282	8.38405	8.6881	8.18732	8.18262	8.42974	8.49173	9.23508	8.65026	8.8261	8.4212	8.44147	8.52576	8.34364	8.55143	8.17375	8.44147	8.55511	8.75197	8.50154	8.52953	8.23193	8.34827	8.34827	8.35639	8.61799	8.48348	8.1088	8.39275	8.5625	8.58488	8.23911	8.28313	8.91109	8.66296	8.80217	8.55879	8.75964	8.73418	8.41313
CKLF	9.21535	8.69186	10.0269	9.15643	9.45164	8.73818	9.57213	8.63166	9.15229	9.0737	6.60604	8.65026	8.5662	8.48798	9.08971	8.8726	9.14813	9.05324	10.5024	8.69876	9.32288	9.08056	8.67156	8.58488	10.0157	9.35479	9.28441	8.66674	8.92695	9.15643	8.67637	9.45164	9.62112	9.23138	9.95282	8.77807	9.27466	8.85891	9.19873	8.91872	9.50709	9.23878	8.81787	9.0453	9.05324	9.22245	9.22245	9.24757	9.10709
CLEC4A	7.69312	7.64871	7.64431	7.36087	7.62265	8.21137	7.83948	7.24556	9.0737	8.45848	9.77973	7.54084	7.5241	7.4052	7.92133	7.40151	8.59766	8.09971	7.11333	7.4052	8.4212	7.7719	7.43738	7.54628	8.13629	7.96423	7.86244	7.96074	7.39558	8.37654	7.11333	7.61829	8.09971	7.64431	7.71918	7.58812	7.33514	7.49836	7.75096	7.80424	7.36087	7.17067	7.64033	7.71918	8.12872	8.03017	8.09256	8.65472	7.80424
CLEC4C	4.9336	5.25801	4.84819	4.49549	4.53555	6.58395	5.22314	5.50518	4.32193	5.18233	6.60604	4.54973	5.33839	4.54117	4.59744	4.56247	4.51706	4.5362	4.57196	5.1602	5.94214	5.59269	4.76514	5.47168	4.53751	5.2303	4.52339	5.24366	4.5315	5.33095	5.13037	6.00205	5.33839	5.41887	4.52936	5.44979	5.58048	5.22314	5.65502	5.77095	5.21741	4.85723	4.53489	4.5147	4.60555	5.19709	4.5362	4.53364	4.83237
CLEC5A	6.36702	5.40261	7.04942	6.76707	6.02634	5.01097	8.97359	5.94875	4.42327	6.04056	5.74415	5.51346	5.67464	5.54628	7.1855	6.22646	6.50244	6.35445	6.5128	6.16835	7.32922	5.98427	6.21314	5.99664	7.26672	6.1555	5.76375	5.4622	5.96718	8.31999	6.07136	7.04492	7.66974	6.46057	8.20782	6.01228	5.53941	5.5595	6.48135	6.20801	5.791	4.85723	7.23536	6.38515	8.01801	7.92534	8.05428	8.36495	7.31962
CLEC6A	5.36775	5.13037	4.51706	4.76884	5.08629	4.45476	5.60009	5.24366	4.548	5.51966	8.98017	4.54973	4.544	4.54117	4.59744	4.56247	4.51706	4.5362	4.57196	4.54117	4.51973	4.52748	4.46083	4.5532	4.53751	4.55112	4.52339	4.49312	4.5315	4.5224	4.53751	4.84819	4.49786	4.52339	4.52936	4.53555	5.06619	4.80393	5.44323	5.59269	4.51973	4.85723	4.53489	4.5147	4.60555	4.52498	5.13037	4.53364	4.5224
CLEC7A	7.82632	7.75499	7.82632	7.9979	6.05857	6.29316	6.95839	6.73574	4.73031	9.00806	4.32193	7.80424	7.88656	7.8139	7.86737	7.8942	7.29718	8.45848	6.34995	7.83079	7.82632	8.13629	6.61623	7.71093	7.94396	7.9362	7.63635	7.83514	7.51957	8.34827	7.60695	7.91731	8.14346	8.06862	7.64033	7.39558	7.17958	8.06202	8.5333	8.70763	7.282	7.95723	7.57574	7.80021	8.15866	8.11721	8.09256	8.6881	8.06532
CLU	4.46608	4.9202	4.51706	4.49549	4.53555	4.45476	4.5315	4.49131	4.73031	4.48856	4.7865	4.54973	4.544	4.54117	4.59744	4.56247	4.51706	4.5362	4.57196	4.54117	4.51973	4.52748	4.46083	4.5532	4.53751	5.30891	4.52339	4.81112	4.5315	4.5224	5.07339	4.49312	4.49786	4.52339	4.52936	4.53555	4.53364	4.49786	5.28378	4.52438	4.51973	4.85723	4.53489	4.5147	4.60555	4.52498	4.5362	4.53364	4.5224
CMA1	5.1602	5.36775	4.51706	5.04471	5.16452	4.88256	4.5315	4.49131	4.73031	5.51966	6.60604	4.54973	6.5128	6.63344	4.59744	4.56247	7.47223	7.03582	4.57196	4.54117	6.55549	7.54084	6.21314	4.5532	4.53751	4.55112	6.41484	5.24366	5.96718	5.33095	4.53751	5.50518	5.28378	5.75652	5.10095	4.53555	6.40941	6.1493	5.92099	5.9355	5.47168	4.85723	5.6267	5.21741	4.60555	4.52498	5.13037	4.53364	4.5224
CMKLR1	8.92695	9.76525	8.25874	8.62205	8.56925	8.94437	8.93506	8.75964	8.12872	9.79889	7.21194	9.18173	9.16917	9.11562	8.42974	9.47188	8.86768	9.32752	7.86244	9.16917	9.08971	9.81366	7.8575	8.83896	9.46704	10.1701	9.60693	8.57229	9.85069	8.44147	9.13599	9.24318	8.85092	9.42764	8.59766	9.13983	8.52953	9.02796	8.8726	9.04928	8.61392	9.54927	8.155	9.31822	8.8261	9.10243	8.70763	9.01325	9.25721
COL3A1	11.9944	11.1843	14.8947	12.7361	13.7931	11.3625	15.2944	11.2376	14.4188	11.5529	12.7832	10.2336	10.9695	11.0119	12.5594	11.5886	13.7931	11.6211	11.6211	10.7531	14.0615	13.0759	11.7704	10.6764	13.3563	12.7361	12.1052	13.0759	11.4494	13.3563	12.1393	11.0837	13.1468	11.0374	11.7055	10.0049	14.1699	10.7363	11.7704	11.7055	11.8818	10.8557	12.5594	12.179	11.8516	11.3909	12.9519	11.7406	11.2101
COLEC12	8.18732	8.58901	8.42547	8.61392	7.80021	7.25568	8.28313	8.51836	6.07136	8.78977	5.74415	8.43368	8.05428	8.1623	8.75964	9.5878	8.65916	8.79385	7.57948	8.50154	9.12011	8.7196	8.81406	8.75197	8.79791	9.10709	8.94437	9.04102	8.54149	10.0476	9.05324	9.0737	9.57213	9.03673	9.14813	8.33196	8.14346	8.81406	9.36383	8.92695	9.04102	8.32805	8.67637	8.80642	9.02796	9.11562	9.62112	9.27955	8.83053
CR1	7.26672	6.83128	7.82632	7.36998	6.89561	8.16959	7.68438	6.75708	6.79	7.97041	8.08022	7.02785	7.38453	7.26121	6.32268	6.63344	7.84343	6.92624	7.49265	6.70522	7.49836	7.39558	9.08971	7.51077	7.81788	6.65881	7.75862	8.21137	7.14934	8.03478	6.55549	7.80424	8.30457	7.88656	8.6053	7.74692	6.96971	6.59524	7.03582	6.98829	7.99021	7.2179	7.4675	7.34103	7.83948	8.43368	8.11721	8.26165	7.9362
CR2	4.84819	4.51706	7.46244	5.10095	5.5595	7.32922	5.10985	4.49131	5.10095	4.76514	9.59327	4.54973	4.544	4.54117	4.59744	4.56247	6.36702	4.5362	7.72968	4.54117	4.84819	4.52748	9.00806	4.5532	5.1602	4.55112	6.00718	7.60695	4.5315	5.26611	4.53751	4.49312	5.15587	4.52339	6.00718	4.53555	7.27178	4.49786	4.48131	4.52438	7.31962	4.85723	6.73574	4.5147	4.60555	4.52498	4.5362	4.53364	4.5224
CREB1	9.12011	9.63014	8.91872	9.22692	9.53422	9.15643	9.39156	9.13213	8.05428	9.15643	9.59327	9.4193	9.31068	9.27955	8.91109	9.38377	8.00454	9.14399	9.32752	9.03673	8.99697	9.28441	8.95959	9.48471	9.08056	9.493	9.493	8.85507	9.41126	9.37386	9.45164	9.44326	9.30246	9.61176	8.8726	9.22245	9.23878	9.27466	9.53001	9.45164	9.06891	9.76525	9.13213	9.64252	9.21535	9.4014	9.17768	9.21535	9.58232
CREB5	8.0112	8.65026	7.88341	8.93506	8.85092	8.11301	6.74129	8.19031	8.63166	7.61263	10.8666	9.16471	9.64656	9.45882	8.80642	9.21535	8.23553	8.51055	8.52576	8.64151	8.27195	8.39717	7.38962	9.60209	7.05969	8.03938	8.30892	8.11721	8.2437	7.94803	9.16471	7.75499	7.42373	7.88656	8.0506	8.92284	7.67574	8.57229	7.92534	8.45848	6.86242	8.30457	8.45399	8.6881	8.18732	7.73333	7.83948	7.97955	7.92133
CREBBP	5.90832	6.06453	5.31702	6.01228	6.19717	5.1602	5.44323	5.85167	4.73031	5.61339	8.69876	6.17993	5.78523	5.54628	6.66967	6.52254	5.3531	6.1493	5.85167	5.9355	5.75035	5.98427	5.71755	6.16835	5.89855	6.0852	6.0852	5.55311	6.22646	5.72531	5.96718	5.50518	5.77811	5.59269	5.63404	5.958	6.00205	6.09845	5.92099	5.77095	5.53941	4.85723	5.87003	6.30432	6.276	6.00205	6.11861	6.16835	6.01933
CRP	4.46608	4.51706	4.51706	4.49549	4.53555	4.45476	4.5315	4.49131	4.548	4.48856	5.74415	4.54973	4.544	4.54117	4.59744	4.56247	4.51706	4.5362	4.57196	4.54117	4.51973	4.52748	4.46083	4.5532	4.53751	4.55112	4.52339	4.49312	4.5315	4.5224	4.53751	4.49312	4.49786	4.52339	4.52936	4.53555	4.53364	4.49786	4.48131	4.52438	4.51973	4.85723	4.53489	4.5147	4.60555	4.52498	4.5362	4.53364	4.5224
CSF1	8.36068	8.52206	7.71918	7.92534	7.77556	8.08398	8.72406	8.36495	7.33514	7.82632	5.74415	8.51836	10.1816	9.68583	8.44531	8.83053	8.55879	9.16471	7.63168	9.86518	8.91491	9.51679	8.28313	10.2534	8.97359	8.28313	8.0112	8.37331	8.5333	8.75197	9.22245	9.24318	8.72406	9.27466	9.34559	9.61176	8.34827	9.10709	8.28313	8.97359	7.76708	8.21137	8.80642	9.03235	8.92695	8.63166	8.77807	8.93506	8.60149
CSF1R	6.29789	6.17993	6.55549	6.53198	6.46057	6.53808	7.04492	6.31072	7.4675	6.81899	7.21194	6.09222	5.85167	6.29789	6.4444	6.45553	6.77866	6.23311	5.63404	6.11861	6.63869	6.59524	5.45601	5.74415	6.79	6.39798	6.0852	6.29789	6.31671	6.20801	6.11861	6.47604	6.39798	6.67504	6.5128	6.24614	5.63404	6.36075	5.92099	6.04658	5.97225	4.85723	6.64862	6.41484	6.93749	6.9057	7.04492	6.81899	6.23973
CSF2	5.85781	5.70621	5.1602	4.49549	4.53555	4.95674	4.5315	4.7827	4.73031	4.93736	4.32193	4.54973	4.544	5.21741	7.62699	5.33839	4.51706	5.49685	4.57196	5.56586	5.75035	4.52748	5.10985	5.90832	5.2303	4.55112	4.52339	4.81112	4.5315	5.91467	5.40261	5.43664	5.40261	4.95674	5.18973	4.53555	5.17345	4.98002	5.1602	5.03463	4.51973	4.85723	5.2303	4.5147	6.56592	5.30891	5.13037	6.30432	5.63404
CSF2RB	9.58232	9.13213	9.23138	9.38377	9.23138	9.98381	9.493	8.99697	12.5594	9.63846	13.2182	9.60693	9.50709	9.3502	8.51055	9.4993	10.2399	9.28441	9.29326	9.27466	9.83667	9.73987	10.0049	9.63014	8.8726	8.86274	9.68583	10.199	9.55466	9.50709	9.29326	9.5213	9.34149	9.34559	8.69186	9.19008	8.49173	9.44326	9.31445	9.17362	8.86768	9.19008	9.14813	9.55466	9.19008	9.16057	8.83896	9.29326	9.01325
CSF3	5.63404	6.17993	4.84819	6.46057	5.30891	6.17415	4.5315	6.81899	4.73031	4.48856	4.7865	5.56586	5.40261	5.61339	4.59744	6.17415	5.00241	6.94302	4.57196	6.48669	4.51973	4.52748	5.17345	7.41925	4.53751	4.55112	4.52339	4.49312	5.324	6.23973	6.93749	6.50244	5.66402	6.35445	5.81728	6.98829	4.53364	4.49786	4.48131	5.24987	4.51973	4.85723	6.01933	5.89855	4.60555	4.52498	4.5362	5.04471	4.5224
CSF3R	9.52579	10.1356	9.02796	9.77485	9.29326	9.4193	10.4492	9.92935	8.36495	10.2041	8.08022	9.94282	10.1023	10.0892	8.05428	9.5213	8.27524	10.2958	7.61263	10.2958	9.19008	9.52579	10.2534	10.5883	8.78977	8.90282	9.31822	8.75964	9.39649	10.1462	9.15229	10.6608	10.7192	10.464	9.11562	10.4342	7.97955	10.0382	10.5024	10.1701	9.02796	10.064	9.73535	9.27955	11.3909	10.6764	10.7363	11.0119	10.7363
CT45A1	4.67496	5.91467	4.96174	5.21741	4.53555	5.04471	6.63869	5.36035	4.548	4.48856	8.69876	4.54973	4.544	4.54117	6.32268	8.83053	4.51706	6.64391	4.57196	4.54117	7.93987	8.91109	4.46083	4.5532	5.87003	6.76707	8.12092	5.06619	8.26515	5.33095	6.23311	4.49312	4.49786	4.52339	4.93736	6.86645	5.2303	6.94792	5.10095	4.99379	4.51973	4.85723	5.47168	6.00718	4.60555	4.52498	5.05472	5.3531	4.92982
CTAG1B	4.69821	4.51706	4.51706	4.49549	4.53555	4.45476	4.5315	4.49131	4.32193	4.48856	4.7865	4.54973	4.544	4.54117	4.59744	4.56247	4.51706	4.5362	4.57196	4.54117	4.51973	4.52748	4.46083	4.5532	4.53751	4.55112	4.52339	4.49312	4.5315	4.5224	4.53751	4.49312	4.49786	4.52339	4.52936	4.53555	4.53364	4.49786	4.48131	4.52438	4.51973	4.85723	4.53489	4.5147	4.60555	4.52498	5.13037	4.53364	4.5224
CTAGE1	4.46608	4.51706	4.51706	4.49549	4.53555	4.45476	4.5315	4.49131	4.73031	4.48856	8.38405	4.54973	4.544	4.54117	4.59744	4.56247	4.51706	4.5362	4.57196	4.54117	4.51973	4.52748	4.46083	4.5532	4.53751	4.55112	4.52339	4.49312	4.5315	4.5224	4.53751	4.49312	4.49786	4.52339	4.52936	4.53555	4.53364	4.49786	4.48131	4.52438	4.51973	4.85723	4.53489	4.5147	4.60555	4.52498	4.5362	4.53364	4.5224
CTCFL	4.84819	4.51706	4.51706	4.49549	4.53555	4.45476	4.5315	4.49131	5.489	4.48856	9.43879	4.54973	4.544	4.54117	4.59744	4.56247	4.51706	4.5362	4.57196	4.54117	4.51973	4.52748	4.87789	4.5532	4.53751	4.55112	4.52339	4.49312	4.5315	4.5224	4.53751	4.49312	4.49786	4.52339	4.52936	4.53555	4.53364	4.49786	5.99664	4.52438	4.51973	4.85723	4.53489	4.82029	4.60555	4.52498	4.5362	4.53364	4.5224
CTLA4	7.54628	6.69538	7.99443	7.93252	7.27683	7.84738	7.76224	7.35044	8.57229	7.88656	8.38405	7.282	7.76224	8.33196	7.34574	6.63344	8.19329	7.17067	8.44147	6.98188	8.52576	7.69697	8.63659	6.05258	7.71918	5.91467	6.9528	8.08022	5.88243	7.4052	6.7719	6.91552	7.53319	6.04056	8.20782	7.19141	8.40404	7.58381	7.03582	6.79	8.36495	6.88522	7.23536	6.1493	6.9528	6.66429	7.11333	6.61623	6.45553
CTSG	6.36702	6.52727	6.71461	6.76707	7.11333	6.33928	5.68519	4.92982	7.60223	6.76707	5.74415	6.65881	7.73697	7.92534	6.95839	6.39798	9.78957	8.44147	7.01153	6.53198	8.91491	9.27466	7.8575	5.64596	5.37512	4.55112	8.46296	8.19967	7.71918	6.41484	5.60009	7.38962	6.94302	7.31962	4.52936	5.07339	7.60695	7.97041	7.06961	6.40941	6.50244	6.88522	6.14307	6.20286	4.60555	5.69574	5.87612	5.27497	5.06619
CTSH	12.8992	12.3312	12.0318	11.8818	12.5594	11.0605	10.9509	11.9166	8.26865	11.9166	7.73333	12.1052	11.3313	11.6211	14.0615	12.4678	12.5152	11.7055	12.607	12.2909	13.0136	11.2989	13.7931	12.1393	12.7361	11.5886	12.3312	12.696	11.9166	12.2137	11.4817	12.7832	13.4394	12.7832	14.2706	12.2497	13.4394	12.3793	13.1468	12.1052	14.0615	11.5886	13.2806	11.253	14.2706	13.8808	14.6417	13.7931	13.5211
CTSL	9.41126	9.00253	9.20687	9.78459	8.89107	10.515	10.6458	9.36885	8.36495	10.1577	9.43879	9.66575	9.22245	9.22245	9.24757	9.88456	8.82167	9.4993	9.30246	9.39156	8.84677	9.08971	9.27955	9.08971	10.1462	9.68583	9.27466	8.82167	9.52579	9.23508	9.85069	9.3502	9.39156	9.73017	9.63846	9.42764	9.69872	9.36383	9.48471	9.493	9.64252	9.70948	9.04928	9.64252	9.26563	9.50709	10.08	9.92935	9.52579
CTSS	12.2909	11.7055	11.6669	11.3625	12.2497	13.6988	12.0318	12.2497	10.496	13.0136	8.98017	11.5529	12.179	11.9944	11.7704	11.2682	11.1351	11.9585	12.179	11.7704	11.4494	11.5529	11.8068	11.4163	12.1052	11.8516	11.2989	11.4494	11.5886	11.5529	11.6211	11.9166	12.0318	11.9585	11.8516	11.5106	11.7055	12.1052	12.3312	12.2137	11.9166	11.4163	11.0374	11.6211	11.6211	12.2497	11.8068	12.2137	11.9585
CTSW	7.40889	7.89868	6.93749	7.01153	4.53555	5.7386	6.49202	7.04492	5.489	6.25252	8.08022	8.10426	7.13947	7.29718	4.59744	6.06453	5.3531	5.77811	6.11165	6.88009	6.04056	7.41925	5.84561	7.14934	6.87529	7.86244	6.59524	6.91051	7.29718	5.99121	6.68952	6.63869	5.81728	6.86242	5.51966	6.53808	6.46565	6.73574	6.1555	6.67934	6.72241	8.04315	6.53198	7.64431	6.65331	6.97544	6.59027	6.84646	7.1995
CX3CL1	9.88456	10.0579	10.1816	8.89107	9.50709	9.02796	8.03938	10.515	8.26865	9.27466	7.73333	10.7192	11.5886	10.7886	9.96275	9.84648	7.44638	10.2655	10.1356	10.5883	9.88456	10.5377	9.20281	11.7406	9.48071	10.3364	9.97148	9.28441	10.5883	8.98777	10.3364	10.477	9.98381	10.4096	9.84648	10.4896	8.95959	10.362	9.92935	10.3248	9.19008	11.1582	10.3493	10.8208	10.2041	9.98381	9.55466	9.55907	10.4096
CX3CR1	7.63635	8.75964	7.04942	6.32268	6.67934	6.3783	5.791	7.51957	6.64391	7.36543	8.69876	8.75581	8.20782	7.62265	7.1855	8.16595	6.50244	7.4675	6.19145	7.75499	7.48194	7.49265	6.13085	8.55879	7.76224	8.68036	8.33196	7.11333	8.88222	6.41484	8.04691	8.61799	8.03017	8.88222	8.44531	8.34827	6.4444	8.45399	8.02575	8.37976	7.40889	9.43098	7.75096	8.51446	7.73333	8.03017	7.1995	7.08578	8.88222
CXCL1	8.41717	10.3826	9.0737	9.48886	9.03673	8.85507	9.96275	11.8516	9.15229	7.87141	9.59327	7.83079	7.82184	7.91731	9.30246	7.282	9.48471	10.477	8.91872	10.2041	9.34149	9.57723	8.21492	11.0374	6.91051	6.70522	8.74708	8.91872	9.06411	9.95282	8.7196	11.2989	10.2272	10.9817	8.48798	9.8883	7.88656	8.5333	8.98398	8.52576	8.16595	9.63014	9.59327	8.55879	8.11721	9.27015	7.99443	8.0077	8.85507
CXCL10	8.82167	7.50243	7.46244	6.19145	7.01153	5.81008	9.63014	8.28313	6.93194	8.30892	4.52748	7.55169	8.06862	7.71093	6.66967	5.99121	5.71755	7.33514	5.98427	7.2179	8.16959	8.49547	6.45047	6.75191	9.23138	7.9362	6.59524	7.09145	7.22383	7.36998	7.13417	7.49836	6.68363	7.42819	8.13281	7.73333	9.2524	8.69186	8.14346	8.24827	8.63166	7.0971	7.42819	6.83556	6.07815	6.76707	6.0852	5.9773	6.92624
CXCL11	7.79616	7.04492	6.76223	5.97225	6.42721	5.53941	8.00454	7.65842	8.31239	7.47223	8.69876	7.36543	7.75499	7.26121	6.21981	5.99121	6.20801	6.59027	6.16194	6.86242	6.81899	7.17067	5.92826	6.65331	7.04038	7.10228	6.16835	6.99243	7.12403	6.31671	7.07978	6.81899	6.01228	6.77866	7.04038	6.95839	9.03673	7.83948	7.50243	7.80424	7.75096	7.13947	6.79461	7.00153	6.276	6.5776	5.79675	6.21981	6.64391
CXCL12	9.36885	10.1462	10.0476	10.4342	9.18173	10.6764	10.0269	10.3769	6.64391	9.60209	4.7865	9.90369	9.68976	9.7565	8.71139	9.6718	10.0892	10.5305	9.23508	10.1356	9.91968	10.3493	9.80322	9.91968	9.67783	10.2534	10.3364	9.68583	9.99468	8.97688	9.60693	10.4096	9.53001	10.3364	9.50709	10.0892	9.76525	9.5213	9.77485	9.76525	9.86003	9.4193	9.38767	10.3997	9.27955	10.08	8.7196	9.85069	9.97148
CXCL13	6.04658	4.51706	9.13983	5.39656	7.22383	7.23536	8.77297	4.49131	9.4193	6.42721	9.59327	4.54973	4.544	4.54117	4.59744	4.56247	8.91872	6.35445	9.87031	4.54117	7.39558	4.52748	10.8071	4.5532	7.51077	4.55112	9.53905	10.4492	4.5315	6.89033	4.53751	4.49312	6.90088	4.52339	7.78809	4.53555	8.75197	4.49786	4.48131	4.52438	10.2272	4.85723	7.35566	4.5147	4.60555	4.52498	5.91467	4.53364	6.52254
CXCL14	8.52206	7.29217	9.8808	5.87612	10.1139	9.07713	8.83053	10.0157	12.0318	6.31671	8.69876	5.24987	5.85167	7.17067	8.89696	5.43664	9.22245	7.24556	8.48798	7.51503	7.82632	5.50518	10.7023	6.68363	9.01841	7.12403	7.95264	9.94282	6.31671	9.4343	7.37942	7.59282	8.98017	6.32268	8.57229	6.65331	8.47502	5.74415	7.03582	6.4383	11.1843	9.31445	10.2272	7.00153	6.89033	7.22961	8.06532	5.9773	7.42819
CXCL16	10.3429	9.71519	10.4213	10.2041	10.496	10.9209	10.362	9.8883	9.84648	10.477	9.23138	10.1247	10.4492	10.1639	10.8951	10.29	11.5106	10.6533	10.3493	10.1816	10.4566	9.99468	9.73535	10.1462	10.2155	10.1139	10.515	10.7886	10.4213	10.6458	10.5305	10.2534	10.689	10.1701	10.7023	10.2534	10.2336	10.3997	10.6764	10.4896	10.4566	9.81366	10.6308	10.4492	11.0374	10.9107	11.2989	11.0374	10.5721
CXCL2	11.4163	13.0136	12.1052	13.3563	11.7406	12.6525	11.4163	14.6417	10.3557	11.3909	8.08022	12.4678	11.9585	12.2137	12.2137	12.2909	12.607	14.2706	12.4678	13.7931	13.2806	12.7832	12.2137	13.6988	11.3909	10.6608	11.4037	11.7055	12.696	12.2497	13.3563	12.9519	12.179	12.6525	11.4817	12.8378	10.29	12.1393	9.73535	11.6211	10.0269	12.2909	13.0136	12.1052	12.1052	11.6211	11.7406	11.6211	11.6669
CXCL3	8.4985	9.87031	8.68434	10.5581	8.96366	10.0476	8.74217	11.3625	7.95264	9.31445	5.74415	9.31822	8.26165	8.68434	10.279	9.03673	9.97766	10.8071	8.24827	10.515	10.08	10.4705	8.79791	10.3997	8.38831	8.26165	8.51836	9.27466	9.32752	9.82291	9.8808	10.1302	9.32288	9.99468	8.0506	8.75581	7.55169	9.25721	8.14346	8.54149	7.22383	8.86768	10.4213	9.53422	8.71139	7.88971	8.73418	8.81024	8.01469
CXCL5	6.46057	6.29316	5.7386	6.67934	5.83952	6.47604	6.61623	6.4444	4.32193	5.94214	4.32193	7.97499	6.21314	6.04658	6.4444	7.09145	5.71755	8.03017	4.57196	7.04492	5.85781	6.26652	5.03463	6.20286	4.53751	5.41887	6.45047	7.23536	6.8063	6.87529	7.61829	7.25063	6.5776	7.77922	5.51966	7.50243	5.17345	7.10228	7.08578	6.58395	6.28222	4.85723	8.33549	8.07646	5.81008	5.74415	6.63344	6.76223	5.489
CXCL6	4.67496	5.91467	6.17415	5.04471	6.98188	4.45476	7.95264	8.87742	5.791	4.48856	8.38405	4.54973	5.44979	6.19145	6.5776	4.56247	6.42721	6.57177	4.57196	7.80424	7.53319	4.52748	4.46083	6.20286	4.53751	5.50518	6.68952	6.83556	5.08056	4.5224	5.2303	8.47502	5.4811	5.69574	5.18973	4.53555	4.53364	6.36075	7.68006	6.92624	5.791	8.19649	4.53489	4.5147	4.60555	7.40889	4.5362	4.53364	7.44638
CXCL9	10.5581	9.12458	9.45164	8.155	9.4014	8.36914	11.6669	10.1939	10.5581	10.1759	8.69876	8.75581	9.01841	9.12836	6.95839	6.39798	9.25721	8.91491	9.0737	8.6053	9.6343	9.33246	8.02575	7.1649	10.2041	8.47502	7.97499	8.4212	8.0506	8.88222	8.25874	8.75581	8.33549	8.28771	9.86003	8.65026	9.95282	10.0476	8.97359	9.30246	9.46704	8.04315	7.86737	7.32443	7.68876	7.79213	6.61623	7.31329	8.13281
CXCR1	5.41076	5.85781	5.61932	6.01228	5.71189	5.30891	5.31702	5.45601	8.51446	5.71189	11.5529	6.20286	6.84646	6.25252	4.59744	6.28222	5.791	5.59269	4.57196	5.83952	5.43664	5.791	5.9773	6.73017	5.28378	6.00205	6.00718	5.16452	6.36075	5.72531	6.07136	6.33928	5.24366	6.55549	5.81728	7.12885	4.53364	6.29789	5.832	6.11165	5.41887	6.61186	6.09845	6.30432	4.60555	6.43277	5.59269	5.7386	6.00205
CXCR2	5.67464	6.29316	5.44979	6.81266	5.5595	6.46057	5.05472	6.37267	4.73031	6.31671	4.7865	7.25568	7.84738	7.14934	5.6267	6.06453	4.88722	7.29217	4.57196	6.79461	6.11861	6.77866	5.5595	7.77922	6.3331	6.65881	6.33928	5.33839	6.99655	5.38283	6.74129	7.78809	6.46565	7.75499	6.81899	8.37331	5.00241	7.01656	6.99243	6.9528	5.02957	7.2179	7.17067	7.4052	6.46057	7.28715	6.31671	6.76223	7.4052
CXCR3	7.05969	7.31962	6.68363	6.1493	6.80047	6.70031	6.91051	6.47604	8.01469	7.1855	8.98017	7.06546	7.26672	7.20573	6.09845	6.28222	7.23536	6.11165	7.38962	6.61623	6.83983	7.10228	6.89033	6.0852	7.43738	6.57177	6.30432	6.05258	6.19145	5.59269	7.0539	6.70992	6.8063	6.5128	6.62059	6.59027	7.01656	7.23536	6.96396	6.96396	7.53702	4.85723	6.20801	6.24614	5.88871	6.59524	6.24614	5.9773	6.48135
CXCR4	11.8818	10.1939	11.9944	12.4678	11.9944	12.8992	12.1393	12.1052	10.3557	11.6669	10.5377	10.362	10.477	11.8818	10.6458	10.0476	11.3909	11.1843	11.8818	10.464	11.2989	11.2682	13.5211	10.4896	11.3313	10.08	11.1351	11.9944	10.5024	11.5886	10.9107	11.1582	11.8068	11.3313	11.6669	11.3909	11.9585	10.5449	11.1351	10.3826	13.2182	11.0722	11.0605	10.29	10.7531	11.5886	10.8397	10.7699	11.3909
CXCR5	5.36775	4.82561	6.04658	5.59269	5.63404	7.24556	5.44323	4.49131	6.07136	5.1407	9.59327	4.54973	4.544	4.54117	4.59744	4.56247	5.94875	4.5362	7.04492	4.54117	5.3458	4.52748	8.47108	4.5532	5.77811	4.55112	5.33839	6.60019	4.5315	5.43664	4.53751	4.49312	5.5595	4.52339	5.63404	4.53555	6.04056	4.49786	5.21166	4.52438	6.89561	4.85723	5.36035	4.5147	4.60555	4.52498	4.5362	4.53364	4.5224
CXCR6	7.91731	7.01656	7.22961	8.06202	6.92624	7.03582	7.41408	7.23536	5.791	8.44531	4.52748	6.60019	7.42373	7.96732	6.21981	6.70522	6.69538	6.87047	6.67504	6.9057	6.28222	6.9057	6.99243	6.48135	7.04038	6.62059	6.77866	6.23311	6.36075	6.41484	6.98829	7.0065	6.42721	6.8063	6.87529	7.28715	6.53808	6.8063	6.5776	6.49202	6.75191	6.81266	5.75035	5.45601	6.58395	7.03582	6.35445	6.60019	7.0065
CYBB	10.362	9.61176	9.81366	9.18591	9.85537	10.8775	10.6608	9.72498	9.68583	10.7886	8.98017	9.65509	9.20687	9.27955	9.20687	9.37386	10.08	9.78459	9.02319	9.12836	9.99468	9.8808	9.37882	8.85507	10.5449	9.56347	9.42764	9.69369	9.31068	10.0157	9.53422	9.97766	10.1816	9.90861	10.3248	9.11562	9.63014	9.79454	10.5721	10.3826	10.0476	9.10709	9.20687	9.8883	9.70374	10.4342	9.8883	10.5581	10.0429
CYFIP2	8.54149	8.87742	8.56925	8.55143	9.13213	8.68434	8.01801	8.64151	7.60223	8.79791	8.38405	8.59334	8.61392	8.75197	8.93506	8.51446	8.96366	8.67637	9.4993	8.35639	8.36495	8.31584	9.54386	8.71513	8.85507	8.77807	8.67156	8.51446	8.72406	8.70763	8.57229	8.64151	8.63166	8.61392	9.05324	8.42974	9.68183	8.59334	8.91491	8.79385	9.95282	9.4993	8.89107	8.6053	9.23138	9.13983	9.38377	8.8726	9.04928
CYLD	9.94282	10.0157	9.68183	9.68583	10.4492	9.77006	9.58232	9.71519	11.0957	9.89876	12.0491	9.77485	9.8808	9.92935	9.4993	9.53422	10.2534	9.72498	10.1639	9.81366	9.90369	9.70948	10.1247	10.0701	9.65509	9.52579	9.90369	10.1462	9.73017	9.92935	9.46704	9.65509	9.66575	9.4767	9.68583	9.79454	9.7565	9.89876	9.86003	9.84226	10.0157	9.78957	9.76525	9.52579	9.69369	9.65509	9.50709	9.69369	9.66575
DDX43	4.46608	4.51706	5.10095	5.90832	4.53555	4.88256	5.22314	5.94875	5.489	6.38515	4.52748	5.29229	5.16452	5.94214	8.29625	5.33839	4.51706	5.56586	7.1649	6.52254	4.84819	5.59269	4.46083	4.5532	4.53751	5.60744	4.52339	4.49312	5.96718	4.5224	4.53751	4.84819	6.04658	6.12474	4.52936	4.53555	6.68363	6.29789	4.48131	4.52438	4.51973	4.85723	5.01774	5.53264	7.1649	4.52498	4.5362	4.53364	5.06619
DDX58	8.91872	8.87742	8.68434	7.79616	7.85245	7.82632	9.25721	8.52953	8.20782	8.4985	8.38405	8.65026	8.15866	8.09256	8.84287	8.78394	7.63635	8.32805	8.34827	8.97359	8.51836	8.77807	7.96074	8.65026	8.42547	8.73418	8.33196	8.27524	8.59766	8.31999	8.61392	8.25874	8.50154	8.51446	8.47108	8.66296	10.6032	8.7196	8.48348	8.80642	9.65509	8.44531	8.50154	8.76785	8.71139	8.30892	8.36495	8.23911	8.60149
DEFB1	4.46608	4.51706	4.51706	4.49549	4.53555	4.45476	4.5315	4.49131	4.548	4.48856	4.52748	4.54973	4.544	4.54117	4.59744	4.56247	4.51706	4.5362	4.57196	4.54117	4.51973	4.52748	4.46083	4.5532	4.53751	4.55112	4.52339	4.49312	4.5315	4.5224	4.53751	4.49312	4.49786	4.52339	4.52936	4.53555	4.53364	4.49786	4.48131	4.52438	4.51973	4.85723	4.53489	4.5147	4.60555	4.52498	4.5362	4.53364	4.5224
DMBT1	10.0701	12.0661	11.8516	11.3909	12.607	10.9209	11.8068	13.0136	10.4155	12.2909	11.1713	12.179	10.6764	10.5883	11.8516	13.0136	9.58232	11.0119	9.21535	13.1468	13.3563	11.6211	10.7886	12.607	11.5106	11.0374	10.3493	8.65472	10.7886	13.9729	11.3625	11.6211	12.4209	11.7055	11.7704	13.1468	9.07713	11.2682	12.3793	12.3312	12.4209	11.8068	11.7704	10.6764	11.8068	12.7361	11.9944	12.8992	12.5594
DOCK9	10.0049	10.7699	10.3194	10.7531	9.87031	9.45882	9.67783	9.94282	9.54927	9.87031	9.23138	10.9107	10.9938	10.6608	10.29	10.7448	9.88456	10.2958	10.477	10.5305	10.2041	10.4492	10.2399	10.8775	9.92935	10.8397	10.6032	10.3364	10.6308	10.2399	10.3248	10.3248	10.4047	10.5721	9.48471	10.9107	9.81829	10.7531	10.8557	11.0837	9.96275	10.6458	10.6764	11.0119	10.4155	10.362	10.1356	10.29	10.6308
DPP4	8.75581	7.37471	10.8071	7.84343	9.28441	6.64862	7.55169	7.32922	9.34149	8.03478	5.74415	7.37942	6.8063	6.99243	9.41529	8.06862	9.4343	6.99655	10.279	7.24556	8.79791	7.282	8.50154	7.03184	10.0579	7.58381	6.59524	7.55737	7.34103	9.3502	7.30206	7.9979	9.38377	6.9528	9.10709	7.26121	10.477	7.32443	8.18732	7.60695	9.45882	6.67504	9.08056	6.8063	9.99468	8.88665	9.91968	8.92695	8.54149
DUSP4	8.12462	7.45736	7.14441	8.57229	8.26165	8.19031	7.90354	8.81406	5.10095	6.98829	7.73333	7.83948	7.7719	8.36914	7.51077	8.58488	5.85167	8.77807	8.4985	7.79616	7.97041	8.46702	8.18262	8.39717	7.15911	8.23911	7.87943	7.32922	7.73697	7.64033	8.54149	7.41925	7.15424	7.27178	7.61829	7.64431	6.93194	8.06862	7.37942	7.95264	7.02221	7.90354	7.48692	8.0077	6.65331	7.37942	6.80047	6.88009	7.48692
DUSP6	10.9509	11.8516	11.1467	11.4817	10.6165	10.8208	9.64656	11.1351	8.85507	10.7363	7.21194	12.2137	9.66575	10.9107	10.5024	11.9944	9.70374	10.6165	11.5529	11.8516	10.4896	10.8951	11.1076	11.3313	10.7531	11.0119	11.5106	11.1076	11.9944	10.0892	11.6669	11.4817	11.1843	11.5886	10.689	11.7704	9.50709	10.3015	10.8863	11.8068	10.362	12.2137	10.8775	11.5529	11.5106	11.2989	10.0269	10.8397	11.7704
EBI3	5.30891	5.30074	4.9105	5.15587	5.3531	4.98692	5.36035	4.74658	5.489	5.57319	4.52748	4.54973	5.10095	4.54117	4.59744	4.56247	5.11492	4.5362	4.57196	4.54117	5.10985	4.52748	4.87789	4.5532	5.87003	4.55112	5.02957	5.02957	4.5315	5.05472	4.53751	4.95674	4.98002	5.17345	5.18973	5.41887	5.29229	4.49786	4.48131	4.52438	4.51973	4.85723	4.53489	4.5147	4.60555	5.23743	5.59269	5.19709	4.96672
ECSIT	6.98829	7.78366	7.25568	7.61829	8.14715	6.88522	7.37942	7.51957	7.72444	7.28715	9.77973	7.78366	7.4675	7.46244	7.88341	7.90838	7.29718	7.80908	7.97955	7.32922	7.39558	7.51503	7.44638	7.83948	7.36087	7.73333	7.71093	7.64033	7.64871	7.62265	7.6531	7.57198	7.17067	7.5065	6.65881	7.23536	6.96971	7.34574	7.82184	7.71506	7.61829	7.9362	7.51957	7.66373	7.93987	7.79213	7.86737	7.79616	7.61829
EGR1	9.60209	9.82291	10.464	11.7406	10.7699	10.3248	9.23508	11.3313	9.92452	8.97359	8.98017	10.7363	10.1247	10.7699	10.0382	10.6032	12.2497	12.4209	10.9509	10.8951	11.6669	11.9585	11.2989	11.4494	10.515	10.5024	11.1582	10.9311	11.2989	9.48071	11.9166	10.2041	10.0892	10.0701	9.94282	10.279	9.4193	10.5581	9.13599	10.2155	10.1356	11.2682	10.5024	10.8397	10.0382	9.46704	9.60209	10.3139	9.82291
EGR2	7.26672	6.98829	7.36543	8.36068	7.68438	8.37976	7.19546	8.03017	4.548	7.5065	4.52748	7.23536	7.17067	7.37942	7.1855	7.54084	8.50605	8.74217	7.19546	7.7719	8.39717	8.48798	7.27178	7.31962	7.87943	7.51957	7.73333	7.77922	7.87544	6.9528	8.09256	7.4052	7.19141	7.57948	6.75708	7.14934	6.61623	7.55169	6.52254	7.41925	6.3783	7.95723	7.83079	8.21492	6.91552	6.89033	7.26672	7.22961	6.80047
ELANE	4.46608	4.51706	4.51706	4.49549	4.53555	4.45476	4.5315	4.49131	5.10095	4.48856	8.98017	4.54973	4.544	4.54117	4.59744	4.56247	4.51706	4.5362	4.57196	4.54117	4.51973	4.52748	4.69296	4.5532	4.53751	4.55112	4.52339	4.49312	4.98692	4.5224	4.53751	4.49312	4.49786	4.52339	4.52936	4.53555	4.53364	4.49786	4.48131	4.52438	4.51973	4.85723	4.53489	5.11492	4.60555	4.52498	4.5362	4.53364	4.5224
ELK1	6.85306	6.83128	7.07376	7.64431	7.47695	6.62703	7.23536	6.4444	8.99238	6.59027	8.08022	6.79461	6.72241	6.65331	7.31329	6.98188	7.60223	6.91051	7.92534	6.67504	7.17067	6.85306	6.40395	6.48135	6.61623	7.12403	6.9528	7.04038	6.83128	7.0539	6.9528	6.88522	6.60019	6.46057	6.87529	6.59027	7.57948	6.54416	6.09845	6.33928	6.77866	4.85723	6.79461	6.87529	7.05969	6.53808	7.24047	6.66967	6.56592
ENG	10.9695	11.3625	10.5449	11.2989	10.6764	10.7699	10.2399	11.5106	10.5581	11.1843	8.38405	11.4817	11.8516	11.5106	10.4896	11.4494	10.8397	11.4817	10.0892	11.7406	11.1351	12.2909	11.0119	11.6211	10.8557	12.2909	12.1393	11.5106	12.3312	10.9938	11.5886	11.5886	10.9938	11.5529	10.2041	11.6669	10.1939	11.1582	10.7192	10.8208	10.5721	11.3152	10.7699	12.5594	10.8071	11.1843	10.515	10.9695	11.6211
ENTPD1	8.05428	8.83053	8.33549	8.78394	7.78809	8.13281	7.84738	8.26165	6.79	8.22339	7.21194	8.20782	8.32413	8.22339	7.93252	8.99697	7.11333	8.62205	7.58812	8.23553	8.12462	8.5625	8.41313	8.21492	8.11721	9.00806	8.90282	8.45399	8.8726	8.23911	8.34827	8.47502	8.09256	8.79385	7.68438	7.91731	7.7719	8.49547	7.99443	8.13281	8.4212	8.72913	7.90838	8.4212	7.97041	8.23553	7.53319	8.37331	8.03478
EOMES	4.77572	4.9202	5.22314	4.49549	5.40261	4.64058	4.5315	4.81495	6.64391	4.84819	8.98017	4.54973	5.52583	5.37512	4.59744	4.56247	4.88722	5.16452	4.57196	4.54117	4.51973	4.52748	5.27497	5.324	5.10095	4.55112	4.9336	4.93736	4.5315	4.89164	4.53751	4.76514	4.81495	5.17345	4.52936	5.23743	4.53364	4.49786	4.73031	5.77095	5.36775	4.85723	4.53489	5.05472	4.60555	5.3458	4.5362	4.53364	5.30074
EP300	10.1816	10.4833	9.95282	10.1356	10.3015	9.84226	9.92935	9.81366	8.75581	9.70948	7.73333	10.1701	10.2155	10.2399	10.2041	10.2534	9.63014	10.1356	10.3364	10.1139	10.0579	10.0579	10.3248	10.5449	10.1939	10.2399	10.1701	10.1247	10.2272	10.5883	10.1939	9.91968	10.0701	10.2272	10.2155	10.1139	10.2655	10.2399	10.29	10.3015	10.1939	10.2845	10.0049	10.2534	10.2534	10.1701	10.4492	10.0269	10.29
EPCAM	10.7699	9.99468	11.2989	9.4993	11.5529	8.26865	11.5106	9.87031	12.2909	9.74438	10.5377	10.2155	9.55466	9.53905	11.5886	10.1462	11.0837	9.95282	11.7406	10.2534	11.3313	8.76785	10.4705	10.4213	11.0837	10.0049	10.1878	11.2989	10.4096	10.464	10.0701	9.95282	11.1076	9.85069	11.3909	10.1816	11.7704	9.81829	10.3882	9.96275	11.0605	10.515	11.4494	9.85069	11.4163	10.6308	11.6211	10.7886	10.6032
ETS1	11.0119	11.4494	10.3015	11.0605	10.2272	11.1843	10.1139	10.7192	8.93506	10.4492	7.21194	11.7406	12.0661	11.7406	10.3493	12.0661	9.4343	10.9107	9.96275	11.8068	10.4096	11.4163	11.0374	12.2137	10.3882	11.7055	11.1843	10.9107	11.6669	10.7192	11.7704	11.3625	10.8775	11.6669	10.3882	11.8818	10.5721	11.8068	10.7531	11.5886	11.1582	12.1052	10.3139	11.5886	10.6308	10.9509	10.1139	10.4213	11.5886
EWSR1	10.6165	10.9695	10.9509	10.9938	10.9311	10.5449	10.689	10.6308	10.9509	10.5024	11.0837	10.9938	10.8397	10.7363	10.515	10.9695	10.7363	10.7192	10.7699	10.8071	10.7023	10.8071	10.9311	10.9311	10.7192	10.8557	10.9938	11.2682	11.0119	10.477	10.8071	10.6165	10.515	10.7192	10.7363	10.8071	10.9107	10.9311	10.8863	10.8775	10.7192	10.8775	10.5449	10.6608	10.9509	10.7531	10.8208	10.7023	10.8208
F12	4.84819	4.51706	5.10095	4.49549	4.53555	4.71374	5.28378	4.49131	6.38515	4.81112	4.7865	4.54973	4.544	4.54117	4.59744	4.56247	5.00241	4.5362	4.57196	4.54117	4.51973	4.52748	4.46083	4.5532	4.53751	4.55112	4.52339	4.75679	4.5315	4.5224	4.53751	4.49312	4.49786	4.52339	4.52936	4.53555	5.92826	4.49786	4.48131	4.52438	4.51973	4.85723	4.53489	4.5147	4.60555	4.52498	6.35445	4.53364	4.5224
F13A1	10.5449	10.2534	10.1577	10.0213	9.2524	8.61392	9.65509	10.08	9.4767	9.98381	4.52748	10.0049	8.8261	9.61645	10.1194	9.57213	10.0701	10.0476	8.96366	9.62112	10.5721	10.7192	8.97359	8.63166	10.9938	10.4896	9.96275	10.0429	9.73017	10.5721	9.83105	10.2655	10.477	10.3248	10.8951	9.94282	9.4767	9.33738	9.87031	9.59327	10.2041	10.08	9.99468	10.2041	10.3997	10.9311	10.9509	10.5449	10.6458
F2RL1	8.02575	7.01656	7.31962	8.0112	8.88222	6.14307	7.5065	6.54416	8.75581	6.45553	8.98017	6.83983	6.91051	6.70522	8.69876	7.54084	8.75964	6.77866	9.51679	6.9057	8.23553	6.54984	8.05428	7.06546	7.67574	6.91051	7.282	7.53319	7.1855	8.47895	7.35566	6.77866	7.93987	6.66429	8.55143	7.41925	8.99238	6.83128	6.66429	6.69538	7.79213	6.67504	8.39275	6.63869	8.15866	7.5241	8.29227	7.61829	7.12403
FADD	5.90832	6.17993	6.49202	5.85167	6.98188	5.91467	7.21194	5.78523	8.44966	6.28222	8.38405	6.17993	6.13085	5.61339	6.66967	6.70522	7.17958	6.11165	7.35566	6.3331	6.48669	5.98427	5.64596	5.9773	6.22646	6.04658	6.59524	6.67934	6.19145	6.12474	5.79675	6.00205	5.86392	6.1857	5.75652	5.83952	6.59524	6.42104	6.29789	6.45047	6.1555	4.85723	6.49202	6.26652	6.97544	6.28222	6.89033	6.48669	6.11861
FAS	6.74661	7.22383	6.45553	6.63869	6.02634	6.09222	6.74129	6.93194	5.791	6.85775	4.32193	7.10744	7.26672	7.29718	6.32268	7.47695	5.3531	6.50244	5.7386	7.44638	6.00205	6.98829	6.88009	7.86737	6.20286	6.55549	6.88522	6.63344	6.92624	6.57177	7.42373	7.11333	6.56071	7.47695	6.276	7.47223	6.29316	6.19145	6.66429	6.79	6.3783	6.54416	6.3331	7.07978	7.02785	6.73574	6.55549	6.8063	6.98829
FCER1A	6.89033	6.75191	7.10228	8.07646	7.19546	6.31072	5.64596	6.73574	6.07136	6.70992	4.52748	7.64431	6.47071	6.52727	8.06862	8.4212	7.51077	7.98277	7.19546	6.54984	7.99443	8.32805	7.41408	7.24556	7.98277	8.48798	7.98598	7.4675	8.13629	7.81788	7.36998	8.99697	9.70374	8.59766	7.81788	7.01656	6.34995	7.19546	7.4052	7.25063	6.4444	7.4675	7.70588	7.58381	8.09256	8.19967	8.22767	8.39717	7.68438
FCER1G	10.4342	9.84648	10.1247	9.97148	10.1701	11.4817	10.8775	9.73535	10.1701	11.5886	9.97148	9.8883	10.4896	10.0269	9.48071	9.78459	10.6032	10.1816	8.8726	9.85069	10.0103	9.91968	9.30658	9.64656	10.8775	10.3493	9.92935	10.1023	9.81366	10.3015	10.0049	10.7192	10.8397	10.7363	10.3139	9.7565	9.83105	10.4896	10.4492	10.1577	9.83105	10.3248	9.35479	10.0892	10.2399	10.5305	10.2534	10.9311	10.1939
FCER2	4.46608	4.51706	6.21314	5.70621	4.53555	7.0539	4.5315	4.49131	6.07136	4.48856	8.98017	4.54973	4.544	4.54117	4.59744	4.56247	5.00241	4.5362	7.02785	4.54117	4.51973	4.52748	7.8942	4.5532	5.05472	4.55112	5.24987	6.67934	4.5315	4.5224	4.53751	4.49312	5.24366	4.52339	5.51966	4.53555	5.83952	4.49786	4.7827	4.52438	6.10465	4.85723	4.53489	5.21741	4.60555	4.52498	4.5362	4.53364	4.5224
FCGR1A	4.97339	5.02449	4.84819	4.49549	4.53555	4.8391	5.88871	4.81495	4.32193	5.87612	4.52748	5.85167	4.544	4.54117	4.59744	5.77811	4.51706	4.5362	4.57196	4.54117	4.51973	4.52748	4.46083	5.59269	5.1602	5.41887	4.52339	4.49312	5.08056	5.26611	5.56586	5.1483	4.81495	5.01097	4.52936	5.98427	4.53364	5.74415	4.94708	5.28378	4.51973	4.85723	4.53489	5.1602	4.60555	4.9105	4.5362	6.12474	5.18973
FCGR2A	10.0157	9.49615	10.6032	10.6608	9.65509	9.81366	11.1076	9.90861	9.84648	10.6764	10.3306	10.3015	10.464	10.3364	10.1816	9.96275	10.4492	10.464	9.09776	10.3493	10.3493	10.1878	9.94783	10.0846	10.7886	10.2272	10.0892	10.1356	10.08	10.1939	10.0326	10.5883	10.8951	10.6764	10.8071	10.6165	9.44326	10.0579	10.1023	9.99981	10.2534	10.1639	10.1939	10.3769	10.4155	10.6458	10.3139	10.8557	10.4213
FCGR2B	8.36068	7.91731	8.58073	8.74217	8.74708	11.0119	10.4155	8.13976	8.36495	9.10709	7.73333	7.93252	8.46296	8.50154	7.80021	7.82184	9.05869	7.58812	8.09256	8.1088	8.12462	8.34364	8.34364	7.69697	9.35479	8.26165	7.32922	7.30693	8.10426	7.67574	7.88656	8.51055	8.75197	8.80642	9.26142	8.23911	7.90838	7.58381	8.23193	8.28771	8.79385	8.15866	8.12462	8.05815	7.53319	8.22339	8.01469	8.31584	8.08398
FCGR3A	10.3429	9.48471	9.61176	8.31584	9.35932	9.18173	11.0837	9.65509	7.72444	11.0605	8.98017	10.0701	9.82291	9.81366	9.4343	10.0892	8.36914	9.86003	7.71918	9.50709	9.18173	9.09776	7.49265	9.38377	9.89876	9.96275	9.66575	9.45882	9.63846	8.92284	9.84226	9.84226	9.55907	9.98381	10.1247	10.2399	9.28441	9.84226	10.9107	10.9509	10.1023	10.4833	9.33738	10.2399	9.65509	10.3997	9.72498	10.3769	10.464
FEZ1	8.339	9.52579	8.11721	8.75197	8.09256	8.16959	7.72444	8.87742	7.8575	8.85507	9.23138	8.98777	9.03673	8.90282	8.26865	9.72009	8.91872	9.63846	7.51957	8.89107	8.88222	9.94282	8.15866	9.73535	8.58073	10.4047	9.39156	8.6053	9.65509	8.29625	9.72009	9.54927	8.52953	9.76525	7.5241	9.4193	7.73333	8.80642	8.8261	9.03235	8.05428	9.29326	8.36914	9.66575	8.65026	8.85507	8.25583	8.69876	9.19008
FLT3	5.1602	4.51706	5.39656	5.36035	5.02449	5.91467	4.5315	4.8676	7.33514	5.24987	5.74415	4.54973	4.544	5.08056	4.59744	4.56247	6.36702	5.06047	5.51966	4.54117	5.87612	4.52748	5.45601	4.5532	5.60009	4.55112	5.41887	5.33839	4.5315	4.5224	4.53751	4.49312	5.02449	4.8676	5.3458	5.01774	5.36775	5.19709	5.04471	4.99379	5.41887	4.85723	4.53489	4.5147	4.60555	5.10985	5.28378	5.04471	5.01774
FLT3LG	8.29227	8.57652	7.78809	7.74196	8.11301	7.78366	7.8139	8.1623	8.81024	8.25205	9.77973	8.37976	8.24827	8.34827	7.75096	7.91731	8.09256	7.90838	7.54628	8.39717	8.01801	8.22767	8.19329	8.06202	8.32805	7.86244	8.37331	8.06862	8.1623	7.79213	7.77556	8.05815	7.78809	8.0506	7.43738	7.87544	8.00137	8.21492	8.34827	8.42974	7.88971	8.1088	7.88971	8.19329	7.87943	7.71093	7.73697	7.84738	7.9362
FN1	13.2182	13.0759	12.8992	12.8378	12.696	11.8068	14.2706	12.696	12.179	12.8992	9.23138	13.2806	13.1468	13.3563	12.696	14.2706	12.5594	13.6988	12.3793	12.9519	13.4394	14.0615	13.0759	13.5995	13.4394	14.4188	13.4394	13.4394	13.8808	13.2182	14.2706	13.5995	13.5211	13.9729	12.5594	13.0136	12.9519	13.5211	13.5995	13.6988	12.696	13.3563	12.607	13.6988	12.9519	13.2806	13.2182	13.5211	13.4394
FOS	13.2806	13.7931	13.9729	14.8947	13.9729	14.4188	12.9519	15.2944	10.3248	13.1468	10.152	14.8947	13.8808	14.8947	13.9729	15.2944	14.2706	15.2944	14.8947	14.8947	15.2944	15.2944	14.4188	14.8947	14.1699	14.6417	14.8947	14.6417	15.2944	13.4394	15.2944	14.6417	14.1699	14.8947	13.4394	14.8947	13.2182	14.8947	13.5211	14.6417	13.5211	14.8947	14.0615	15.2944	13.4394	13.5995	13.2806	13.8808	13.8808
FOXJ1	7.88656	8.60149	9.16057	6.87529	8.68036	6.20801	9.5213	10.7699	5.489	7.08578	7.73333	7.40151	8.85507	9.3502	9.23878	7.68438	8.84677	9.8808	8.55143	9.91968	7.97041	7.31962	8.01469	9.17362	8.63659	8.74708	10.1194	9.60209	8.11721	7.21194	7.7008	9.48471	8.5662	8.58073	9.01325	9.31068	10.2534	9.45164	10.4896	9.59327	8.03017	10.3139	9.81366	7.93252	8.29625	10.6165	10.4833	8.23193	10.1023
FOXP3	5.97225	4.51706	6.3783	4.49549	6.05857	6.8063	5.99121	4.49131	7.08578	5.87612	9.23138	5.64596	5.33839	4.54117	6.01228	5.85781	5.94875	5.21741	6.46565	5.2303	6.62059	5.03463	6.13085	4.5532	6.276	4.55112	5.41887	5.85781	5.1602	6.12474	4.53751	5.57319	6.41484	5.01097	6.13085	5.17345	6.91051	5.07339	4.82561	4.52438	6.53808	4.85723	5.58048	4.5147	4.60555	5.66402	5.94875	5.60744	5.58048
FPR2	5.52583	5.21741	5.31702	6.1493	4.53555	5.47168	6.29316	5.71755	6.38515	5.71189	7.21194	6.72241	5.89855	5.85781	5.6267	6.93194	5.3531	7.12885	4.57196	5.44979	4.51973	5.64596	4.87789	6.34543	5.2303	6.34995	5.76375	4.99379	6.10465	5.53264	6.23311	5.84561	5.21166	6.27127	6.13085	7.1995	4.53364	6.19145	6.66429	6.85306	6.01933	6.54416	5.47168	6.30432	6.73017	6.96396	6.24614	7.19141	6.80047
FUT5	4.46608	4.51706	4.51706	4.49549	4.53555	4.45476	4.5315	4.49131	4.32193	4.48856	5.74415	4.54973	4.544	4.54117	4.59744	4.56247	4.51706	4.5362	4.57196	4.54117	4.51973	4.52748	4.46083	4.5532	4.53751	4.55112	4.52339	4.49312	4.5315	4.5224	4.53751	4.49312	4.49786	4.52339	4.52936	4.53555	4.53364	4.49786	4.48131	4.52438	4.51973	4.85723	4.53489	4.5147	4.60555	4.52498	4.5362	4.53364	4.5224
FUT7	4.46608	4.51706	4.51706	4.49549	4.53555	4.69296	4.5315	4.49131	4.548	4.48856	7.73333	4.54973	4.544	4.54117	4.59744	4.56247	4.51706	4.5362	4.57196	4.54117	4.51973	4.52748	4.46083	4.5532	4.53751	4.55112	4.52339	4.49312	4.98692	4.5224	4.53751	4.49312	4.77254	4.52339	4.52936	5.07339	4.53364	4.49786	4.48131	4.52438	4.51973	4.85723	4.53489	4.5147	4.60555	4.52498	4.5362	4.53364	4.5224
FYN	10.1023	10.9107	10.4096	10.7699	10.0269	10.4896	10.279	10.279	11.347	9.97148	13.2182	10.5305	10.9311	10.7531	9.81366	10.5883	10.4047	10.2272	10.1247	10.3997	10.3248	11.1843	10.5581	10.6308	9.70374	10.8208	10.6165	10.4213	10.8397	9.57723	10.5883	10.3364	9.62112	10.3882	9.84648	10.6764	10.3139	10.5721	10.2399	10.6032	10.1577	11.0374	9.83105	10.8951	9.31822	9.85069	8.99238	9.44746	10.29
GAGE1	4.69821	4.51706	4.51706	4.83237	4.53555	4.69296	4.5315	5.02957	4.32193	4.84819	7.73333	4.54973	4.544	5.08056	4.59744	5.60009	4.88722	4.5362	4.57196	4.54117	4.51973	4.52748	4.46083	4.5532	4.53751	4.55112	4.52339	4.49312	4.5315	4.5224	4.53751	4.49312	4.49786	4.52339	4.52936	4.53555	4.53364	4.49786	4.75679	4.52438	4.51973	4.85723	4.53489	5.21741	4.60555	5.01774	4.5362	4.53364	4.5224
GATA3	4.46608	4.51706	4.51706	4.49549	4.53555	4.45476	4.5315	4.49131	4.32193	4.48856	5.74415	4.54973	4.544	4.54117	4.59744	4.56247	4.51706	4.5362	4.57196	5.27497	4.51973	4.52748	5.03463	4.5532	4.53751	4.55112	4.52339	4.75679	4.5315	4.5224	4.53751	4.49312	5.15587	4.95674	4.52936	4.53555	4.53364	4.49786	4.48131	4.52438	4.51973	4.85723	4.53489	4.82029	4.60555	4.52498	4.5362	4.53364	4.96672
GNLY	7.36998	8.73818	6.88009	7.06546	5.83952	7.35566	7.51503	7.83948	9.84648	8.21492	7.21194	8.88222	8.75197	8.54647	6.95839	8.41313	7.34574	7.76708	6.24614	8.19329	6.78538	7.86244	6.76707	9.24757	6.68363	9.08056	7.8942	8.10426	8.81024	6.01933	7.91285	7.65842	6.69538	8.00454	6.79	9.45882	6.5776	7.97955	8.46296	8.88222	7.73333	9.43098	8.08398	9.63014	6.73017	8.01469	6.80047	6.42104	8.61799
GPI	9.85069	9.42764	9.75045	9.43879	9.92935	9.53422	11.1582	9.36885	9.29787	9.64656	8.38405	9.33246	9.21535	9.30658	9.8808	9.63846	9.45882	9.30246	10.08	9.33246	10.1356	9.47188	9.4767	9.12836	9.72009	9.61176	9.72498	9.493	9.44326	9.85069	9.49615	9.46294	9.71519	9.31068	9.61176	9.45164	10.3826	9.22692	9.4767	9.26563	9.68183	8.83053	9.54386	9.25721	9.79454	9.71519	10.1816	9.87031	9.45882
GTF3C1	9.78459	9.79454	9.90861	9.73987	10.08	9.08971	9.85069	9.59327	10.6608	9.493	11.1351	9.7565	9.63846	9.69369	10.2534	9.84648	10.0382	9.65509	10.464	9.73535	9.98381	9.86003	9.6718	9.83105	9.79454	9.94282	9.87031	9.86003	9.76088	9.66575	9.80322	9.74438	9.79454	9.74438	9.74438	9.55466	10.0269	9.70374	9.8883	9.82291	9.69369	9.95282	9.91968	9.81366	9.67783	9.72498	10.0382	9.67783	9.63846
GZMA	9.24757	9.45164	8.08398	7.96074	8.20375	7.96732	8.95959	8.70763	9.34149	9.41126	6.60604	8.76785	9.13983	9.39156	7.51077	8.27919	9.0737	8.64151	7.88656	8.62205	7.62265	8.51055	8.36495	8.60149	8.50154	8.86274	8.17375	8.03017	8.66674	8.02133	8.58901	8.86768	7.99443	8.99697	8.03017	8.42974	8.25205	8.90696	8.75197	9.04928	8.44966	9.31445	7.54628	8.81406	7.78366	8.68434	7.75096	7.28715	8.94437
GZMB	7.49836	8.31584	7.27178	7.66373	6.61623	8.63166	8.61392	8.15108	6.93194	8.01469	5.74415	8.5662	8.52576	8.50154	6.13697	8.03938	6.69538	7.71093	6.63344	7.69312	7.17067	7.62699	6.70031	8.42547	6.87529	8.83475	7.282	7.35044	8.10426	6.34543	7.93252	8.25874	7.37471	8.70763	7.08578	8.99697	6.65881	8.35639	8.30021	8.63659	7.44638	9.63846	7.71918	9.13983	6.67934	7.96732	6.74661	6.61623	8.57229
GZMH	7.42373	8.09614	6.01933	6.35445	6.34995	6.05857	7.01153	7.37471	6.38515	7.95723	4.32193	7.87544	7.57574	7.72968	4.59744	7.57574	5.94875	6.96971	4.57196	6.98188	5.30074	6.46565	5.2303	7.66974	6.07136	7.83948	6.93194	6.34543	7.57198	6.17993	7.34103	7.68438	6.63344	7.90354	6.41484	7.75499	6.11165	7.34574	6.99243	7.98598	5.89855	8.26165	6.53198	8.18262	6.51768	7.36998	6.59027	6.69538	7.81788
GZMK	8.25874	7.61829	8.19649	7.71918	8.19329	8.19031	8.339	8.22339	7.60223	7.4052	8.08022	7.36543	8.63166	9.0453	6.89033	7.49836	8.80217	8.05815	8.339	7.69312	7.32922	7.282	8.73418	7.38962	8.13629	7.67574	7.35044	7.45736	7.1855	8.03478	8.25874	7.65842	7.84738	7.12885	8.61799	8.04691	8.42974	7.29718	7.76224	7.64431	9.35479	8.55511	7.68438	7.97955	7.02785	7.62265	7.40151	7.03582	7.25063
GZMM	5.94875	6.39798	5.70621	6.01228	5.71189	5.61339	6.11165	5.75652	6.38515	6.52727	8.69876	6.34543	6.88522	6.67934	4.59744	5.49685	6.9528	5.77811	5.55311	6.30432	5.60009	6.22646	5.64596	6.26652	5.70621	6.23311	6.0852	5.61339	6.36075	5.38283	6.16194	6.33928	5.5595	6.29789	5.75652	6.1857	5.49685	6.39798	5.44323	6.26652	5.84561	6.74661	5.29229	6.34995	6.07815	6.22646	5.59269	5.66402	6.52254
HAMP	4.80729	4.51706	4.51706	4.98002	4.53555	4.80729	4.5315	4.49131	6.07136	5.94214	4.7865	4.54973	4.544	4.54117	4.59744	4.56247	4.51706	4.5362	4.57196	4.54117	4.51973	4.52748	4.46083	4.5532	4.53751	4.55112	4.52339	4.49312	4.5315	4.5224	4.53751	4.49312	4.49786	4.52339	5.29229	4.53555	4.53364	4.49786	4.48131	4.52438	4.51973	4.85723	4.53489	4.5147	4.60555	4.52498	5.2303	4.53364	4.5224
HAVCR2	7.9979	7.1855	8.09256	7.87141	7.55169	8.79791	8.06532	7.80424	7.4675	8.66296	9.23138	8.01801	8.00137	7.79616	7.57198	8.0077	7.25063	7.96732	6.97544	7.8575	7.68006	7.60223	7.22961	7.1649	8.5625	8.06202	7.51503	7.19141	7.80908	8.01469	7.86244	7.71506	8.14346	7.91731	8.47108	7.71918	7.5065	7.94396	7.63635	8.155	7.94396	7.68438	7.51957	7.71093	7.68876	8.20782	8.03017	8.13281	7.90354
HCK	9.43879	8.91872	8.72406	8.65026	8.6053	10.1462	8.80642	8.69186	8.67637	9.86003	8.08022	9.34559	9.13213	8.82167	8.78394	9.29326	9.15643	8.86768	8.26515	8.94437	8.94437	8.7196	8.51836	9.03673	9.27466	9.0737	9.16471	9.29787	9.06411	9.31445	8.93972	9.38377	9.45882	9.16471	8.81406	8.82167	8.25205	9.31445	9.61176	9.33738	8.60149	8.50605	8.6053	9.03235	9.2524	9.43098	9.0453	9.81366	9.15643
HLA-A	13.9729	13.6988	13.3563	12.8992	12.8378	13.2806	13.2182	13.0759	12.607	13.7931	12.0491	13.3563	13.5211	13.6988	13.8808	13.2182	12.4678	13.0759	12.6525	13.3563	13.6988	13.5995	12.696	12.9519	13.2806	13.2182	13.5211	13.3563	13.3563	13.1468	13.5995	13.2182	12.7361	13.2182	13.5995	13.2182	13.3563	13.3563	13.4394	13.5211	14.6417	13.6988	12.8378	13.4394	12.8378	13.2182	12.696	12.7832	13.2806
HLA-B	13.6988	13.5211	13.4394	12.9519	13.4394	13.5995	13.2806	13.2806	13.5995	13.5995	13.5211	13.5211	13.4394	13.5211	13.7931	13.1468	12.7361	12.8992	13.2806	13.0759	13.1468	13.0136	12.7832	13.1468	13.2182	13.0136	13.0136	12.9519	13.0759	12.8992	13.2806	13.2806	12.7832	13.2806	13.6988	13.2806	13.0759	13.2806	13.2806	13.3563	13.7931	13.7931	12.696	13.2182	12.607	13.0136	12.2497	12.5594	13.1468
HLA-C	12.607	12.9519	12.8378	12.7832	12.3312	12.2137	12.8992	12.8992	14.2706	13.5211	13.5995	13.1468	13.2182	13.2182	12.6525	12.4209	13.2182	12.5152	12.2497	12.5152	12.7361	12.7361	12.179	12.4209	12.4209	12.5152	12.6525	12.3793	12.607	11.8818	12.7832	13.0759	12.5152	13.0136	12.7832	12.4209	13.2806	13.2182	13.0136	13.0759	13.2806	13.0759	11.8516	12.8378	11.9166	12.1393	11.9166	11.8818	12.3312
HLA-DMA	11.5886	11.0837	11.8068	10.9695	11.3625	11.5106	10.7531	10.9695	10.7192	11.9944	11.9377	10.9695	11.1843	11.1076	12.0661	10.4492	12.1052	10.7023	11.7704	11.0605	12.0318	11.0605	11.1351	10.5581	11.9166	10.6764	10.8557	11.3909	10.6165	11.6669	10.6308	11.1843	11.6211	11.1843	12.3312	10.8951	11.7406	11.4163	11.3909	11.1843	11.5886	10.8951	11.3313	10.5883	11.2376	11.3313	11.7055	11.4163	11.1843
HLA-DMB	10.3997	9.89876	10.2534	9.7565	10.0892	10.7531	9.86518	9.78459	8.12872	10.6458	8.38405	9.60693	10.2399	9.83105	11.1843	9.81366	9.89876	9.80322	10.6308	9.72498	10.4213	9.76525	10.4705	9.70374	11.0119	9.98926	9.53905	9.71519	9.66575	10.1701	9.79454	10.5721	10.8557	10.5883	11.3625	9.82291	10.8557	10.464	10.1577	10.362	10.7531	10.064	9.95282	9.61645	10.0892	10.477	10.279	10.3248	10.2655
HLA-DOB	7.86737	6.94302	8.23193	7.42373	7.04492	8.25583	7.62699	7.80424	6.93194	6.89561	8.38405	6.76707	7.04492	6.86645	9.01841	6.70522	8.06862	6.81899	8.19649	7.8139	8.19649	7.03582	8.40404	6.92624	8.11721	6.74129	8.09614	8.64151	7.88656	7.42819	6.4444	7.29718	7.64871	6.98829	8.52206	6.75708	7.83948	6.78538	7.17958	6.46565	9.31822	6.81266	7.30206	6.1493	7.80021	7.43738	7.62265	7.44189	7.4052
HLA-DPA1	13.0136	12.4678	12.6525	11.8516	11.9166	11.9944	12.4209	12.7361	8.51446	12.6525	8.69876	12.8378	12.4209	12.607	12.8378	11.7406	11.9166	12.3793	12.5594	12.2497	12.3793	12.0318	12.0661	11.6669	13.1468	12.4678	12.2137	12.0661	12.5152	12.6525	12.0318	12.7361	13.0136	12.8378	13.7931	12.4678	12.607	12.607	12.7361	12.7361	12.7832	12.5152	12.4209	12.2497	12.179	12.8992	12.5594	12.7361	12.7832
HLA-DPB1	13.0759	12.5594	12.5594	12.4209	12.7832	12.2909	11.9944	12.607	9.44326	12.696	8.98017	12.5152	12.6525	12.696	13.2182	12.0318	12.3312	12.2137	13.0451	12.0661	12.8992	12.4209	12.3312	11.8068	13.5995	12.696	11.9166	11.8818	12.0661	12.5152	11.9585	12.6525	13.0759	12.7361	13.9729	12.3312	12.696	12.6525	12.8378	12.8992	12.8992	12.4209	12.1052	12.1393	12.1393	12.9519	12.6525	12.696	12.7361
HLA-DQA1	13.3563	12.5152	12.3793	12.2909	11.9585	12.1393	13.7931	13.4394	11.6669	13.2806	12.1593	11.9585	4.544	4.54117	13.2806	12.8378	4.51706	4.5362	13.9729	13.8808	4.51973	4.52748	12.4209	11.9585	13.5211	12.5594	12.5152	12.607	12.179	12.7832	12.4209	13.5211	13.9729	13.4394	14.1699	12.3793	13.7931	13.6988	4.48131	4.52438	13.0759	12.9519	12.3312	12.4917	4.60555	4.52498	4.5362	5.13037	4.5224
HLA-DQB1	11.7406	10.8071	9.91968	9.73987	11.4817	11.4163	10.6764	10.8397	11.2682	12.0318	11.5529	11.0605	4.544	4.54117	10.9509	10.279	4.51706	4.5362	11.4163	11.2101	4.51973	4.52748	10.5721	9.97766	11.4817	9.95282	9.73535	9.78459	9.57213	11.4494	10.8208	11.2376	11.6669	11.1076	11.9166	10.3248	11.1351	11.2989	4.48131	4.52438	11.0374	10.3769	10.3769	10.0476	4.60555	4.52498	4.5362	4.53364	4.5224
HLA-DRA	14.1699	13.5995	14.0615	13.4394	13.5995	13.8808	13.5995	13.7931	10.7023	14.2706	10.7363	13.6988	14.1699	13.9729	14.4188	14.0615	13.6988	14.1699	13.5211	13.5211	14.1699	13.6988	13.9729	13.5211	14.2706	13.9729	13.5995	13.7931	13.5211	14.1699	13.8808	14.1699	14.8947	14.1699	14.6417	14.1699	14.0615	14.4188	14.4188	14.4188	14.4188	14.1699	14.1699	13.7931	13.8808	14.6417	14.1699	14.8947	14.4188
HLA-DRB3	14.8947	14.4188	15.2944	14.4188	15.2944	14.6417	14.4188	13.8808	15.2944	15.2944	15.2944	14.6417	14.8947	14.6417	15.2944	13.9729	15.2944	13.7931	14.6417	14.4188	14.8947	13.8808	14.8947	14.4188	15.2944	14.2706	14.1699	15.2944	13.9729	15.2944	14.4188	14.8947	15.2944	14.4188	15.2944	14.4188	14.8947	14.6417	15.2944	14.8947	14.8947	13.8808	14.8947	14.6417	14.1699	13.9729	14.4188	13.9729	13.6988
HLA-DRB4	11.7055	11.4817	4.51706	4.49549	4.53555	4.45476	4.5315	4.49131	10.2399	12.2497	8.98017	4.54973	13.5995	13.4394	13.1468	12.1393	11.9585	11.5529	4.57196	4.54117	12.696	12.4678	4.6472	4.5532	4.53751	4.55112	11.6863	11.8068	11.4163	12.179	12.2909	4.49312	4.49786	4.52339	11.7406	11.4494	4.53364	4.49786	13.0759	12.696	4.51973	4.85723	12.179	12.4917	13.2806	13.4394	13.1468	13.6988	13.3563
HLA-E	13.7931	14.6417	12.9519	13.2182	13.0759	13.4394	12.7361	13.5995	13.0136	13.4394	12.6525	14.0615	14.2706	14.1699	12.7832	13.7931	12.7832	13.2806	12.696	14.6417	13.5211	14.2706	13.2182	14.2706	13.0136	13.7931	13.7931	13.6988	14.2706	12.8378	14.1699	13.7931	13.2806	14.2706	13.1468	14.2706	12.8992	14.0615	13.6988	14.0615	13.3563	14.6417	12.9519	14.4188	13.0136	13.5211	12.3312	13.0759	13.9729
HLA-G	9.88456	9.90861	9.32752	9.53422	9.71519	10.362	10.0049	9.85537	7.72444	9.91968	9.77973	8.81406	10.3139	10.2845	10.6308	10.0269	7.51077	9.26563	8.37331	9.82291	10.0958	10.1577	9.86003	9.79454	10.2655	10.6165	9.13599	8.77297	9.46704	9.13213	9.66575	10.0382	9.85069	10.0846	10.5581	10.1023	10.689	10.0701	9.97148	10.1878	10.9938	10.0269	9.42348	9.99468	9.80845	10.0382	9.77485	9.52579	10.0892
HMGB1	8.36068	8.93101	8.52576	8.99697	8.24827	8.14715	8.91872	8.72406	7.95264	8.55511	7.21194	8.92695	9.08056	9.13983	9.12458	9.45882	8.26165	9.19441	8.98777	9.06411	9.0453	9.22245	9.12011	9.20281	9.16471	9.57213	9.19873	8.97359	9.03673	8.90282	9.18173	9.26142	9.14813	9.26563	9.02796	9.13213	9.19873	9.0737	9.08056	9.3502	8.83053	9.10709	9.25721	9.24757	10.9938	11.1076	10.6308	10.5883	11.1582
HRAS	6.19145	6.70992	6.04658	6.3783	6.51768	5.66402	6.52727	6.70031	5.489	6.22646	7.21194	6.62059	6.31671	6.4444	7.22961	7.04038	5.88243	6.53808	5.98427	6.72241	6.21314	6.42721	5.84561	6.96396	6.46565	7.0065	6.80047	6.34543	6.60604	6.17993	6.65331	6.06453	6.01228	6.1493	6.41484	6.33928	6.1555	6.04658	6.23311	6.54984	6.61623	4.85723	6.67934	6.73017	7.02785	6.28222	7.15911	6.73574	6.52254
HSD11B1	7.2179	7.67574	5.88871	7.56302	6.25252	6.86242	7.01153	6.70031	7.08578	7.08578	8.38405	7.6531	7.17067	7.11919	6.32268	7.65842	6.63869	8.05815	6.03347	7.5065	7.30693	7.69697	5.92826	7.13417	6.83128	7.73333	7.74692	6.41484	8.09256	6.99243	7.63635	7.0539	7.17958	7.84343	6.65881	7.61263	6.5128	7.60695	6.89033	7.0539	6.4444	7.04942	6.70031	7.24047	6.73017	6.68952	6.40395	7.44189	6.89033
ICAM1	12.7832	12.8378	13.2182	13.1468	12.1393	12.2497	11.8516	12.6525	10.1302	11.8516	9.23138	12.7361	12.5152	12.4209	12.5152	12.5152	12.2137	12.7361	11.9944	12.8992	12.179	12.1393	13.3563	13.4394	11.8818	11.3313	11.7406	12.2137	12.4678	13.0759	13.0759	12.5594	12.607	12.2909	12.1052	13.5211	11.0837	12.0661	10.9695	12.0661	11.5529	11.6442	13.6988	11.8068	13.1468	11.8068	12.3793	12.3312	11.7406
ICAM2	8.80642	9.43879	7.73697	8.96863	7.96074	8.75197	8.13281	8.93506	7.2179	8.4212	7.21194	9.56347	9.71519	9.74438	8.51055	9.54927	7.80908	9.09374	7.8139	9.57213	8.80642	9.79454	8.83475	9.96275	7.73333	9.92935	9.4767	8.77297	9.58232	8.00137	9.5878	9.08971	8.61392	9.52579	8.16959	9.72498	8.5625	9.37386	9.0453	9.50709	8.73418	9.26563	8.52576	9.84226	8.65026	8.97359	8.48348	8.72406	9.39156
ICAM3	8.90282	8.71139	9.12458	8.79791	9.17362	9.54386	9.0453	8.79385	9.61176	8.66296	7.21194	8.5374	8.91109	9.02796	8.80642	8.09971	9.52579	8.81024	9.76088	8.83896	9.13983	8.70763	9.76525	8.73418	9.37386	8.69531	8.97688	9.04102	8.91872	9.21535	8.50605	9.02796	9.20281	9.00806	8.78977	8.95959	9.26563	8.88665	9.23508	8.93506	9.87031	8.71139	8.96366	8.86274	8.99697	9.00253	8.95551	8.99697	9.13213
ICAM4	8.69531	8.75964	9.77485	10.1701	9.00806	8.42974	7.02785	9.57213	8.75581	7.1855	9.77973	8.79791	7.71506	7.9362	9.64656	8.64151	10.5024	9.68583	9.90861	8.63166	9.42764	9.54386	9.35479	9.30246	8.02575	6.88009	7.60695	7.87943	7.96732	7.98598	9.10709	8.71513	8.37976	8.19031	7.76224	8.93972	7.63635	8.67156	6.1555	8.5625	6.48135	7.60695	10.1139	8.39717	8.4212	6.73574	7.85245	7.71918	6.60604
ICOS	6.95839	6.29316	6.24614	7.32443	6.74129	7.39558	6.19145	6.78538	5.489	6.65881	4.52748	6.72241	7.17067	7.49836	6.95839	6.70522	6.77866	7.12885	7.35566	6.61623	7.36998	7.17067	8.75197	6.90088	6.93749	5.60744	6.13697	7.04038	5.88243	7.06546	7.53319	6.12474	6.31072	5.92826	7.04038	6.91552	7.36087	6.98829	6.52254	6.40941	7.12403	4.85723	6.49202	5.74415	6.37267	6.09845	6.1555	6.51768	6.04658
ICOSLG	7.77922	7.13417	7.7008	8.14715	7.60223	7.98598	7.31329	7.64431	7.4675	7.58381	5.74415	7.42819	7.88656	7.67574	7.90838	7.42819	7.21194	7.51077	7.33514	7.5975	7.17067	7.282	7.92534	7.1995	7.5241	7.26121	7.31962	7.24556	7.43279	7.85245	7.55169	7.4052	7.53319	7.37471	7.4052	7.36998	7.25063	7.32443	6.73574	7.02785	6.72241	6.54416	7.84343	6.59027	7.35566	7.04942	7.79213	7.17513	6.71461
IDO1	9.493	9.78459	10.0157	7.26672	8.38405	7.47695	8.29227	9.66575	10.2399	10.3364	6.60604	8.52576	9.46294	9.08971	7.9979	6.58395	6.63869	8.92695	8.79385	9.16917	8.86274	10.1701	6.91051	7.30693	8.6053	8.41313	8.89107	8.55879	9.48071	6.78538	8.02575	9.18173	7.75499	9.28441	9.23508	9.86003	10.8397	9.34559	9.16057	9.52579	7.84738	8.60149	7.98277	7.97041	7.91731	8.40061	7.34103	7.51503	9.02796
IFI16	10.464	10.1701	10.3364	10.4213	9.81366	10.29	10.2655	9.77485	11.4329	9.84226	11.1713	9.8808	10.1939	10.199	9.85069	10.3493	10.2958	9.73535	9.77485	9.98381	10.1577	10.3248	10.6308	10.1356	9.81366	9.80845	9.99468	9.99468	9.87557	10.3493	10.0326	9.64656	9.95282	9.68976	10.6308	10.3882	10.7699	9.94783	10.1247	10.1247	10.3364	10.0382	10.0892	9.92935	9.92935	9.70374	9.44326	9.96275	9.77485
IFI27	12.5594	12.8992	12.7832	11.0119	11.1582	11.7055	13.5211	12.0318	10.5581	12.7361	8.38405	12.7832	12.8378	12.6525	13.5211	12.6525	11.2376	12.0318	12.2909	12.8378	11.5529	12.8378	10.4096	12.2909	12.2909	12.8992	12.7361	12.0318	12.7361	11.2101	12.696	12.3312	11.4494	12.5152	12.696	12.607	14.2706	12.9519	12.4678	12.9519	13.0136	12.8992	11.6669	13.0759	12.4917	12.1052	11.7704	11.5529	12.6525
IFI35	8.67156	8.40404	8.44531	7.81788	8.11301	7.36998	9.06411	7.80424	10.2098	8.34827	7.21194	8.12462	8.1779	7.98277	8.66296	8.36068	8.00454	8.13629	8.37976	8.42974	8.39717	8.47895	7.36543	7.90838	8.51055	8.55511	8.19967	8.02133	8.07646	7.71506	8.13629	8.32413	7.95264	8.14715	8.36914	8.24827	9.87031	8.51836	8.50154	8.47502	8.60149	8.15866	8.01469	8.44531	8.35639	8.14715	8.25583	7.91731	8.31999
IFIH1	8.21916	8.26865	8.03017	7.53702	7.90838	7.79616	8.27195	8.12092	8.75581	8.27919	4.7865	8.31239	8.16959	8.11721	8.36068	8.29625	8.43762	8.1088	7.96732	8.57652	8.16959	8.46702	7.73333	8.47108	8.41313	8.32413	8.04315	7.57574	8.17375	7.93987	8.46702	8.12092	8.26865	8.23911	8.27524	8.1779	9.89876	8.41313	8.24827	8.31584	9.08056	8.34827	7.98277	8.18262	8.63166	8.1088	8.20375	8.05815	8.20782
IFIT1	8.94437	8.39275	7.99443	7.32443	7.45736	7.44638	8.75964	7.86737	8.20782	8.23553	8.98017	8.06532	7.53702	7.77556	9.10243	8.57229	7.51077	8.19031	8.03478	8.83053	8.25205	8.69186	6.3279	7.9979	8.00137	8.86274	8.12092	7.57574	8.35234	7.56302	8.21137	8.07255	8.30457	8.26165	8.80642	8.42974	11.2101	8.21492	8.33196	8.41313	10.6237	8.36495	7.20573	8.6053	8.40404	7.98598	7.96732	7.97041	7.96423
IFIT2	8.93506	8.85092	6.32268	6.12474	6.56071	6.3783	7.282	7.04492	6.07136	7.55169	6.60604	8.10426	7.43738	7.69312	7.00153	7.36087	6.56592	8.03017	5.98427	7.53702	6.48669	7.6531	6.0852	7.51077	6.70992	7.71506	7.15424	6.47604	7.64871	6.54416	7.68006	6.77866	6.74129	7.15911	6.79	6.91552	8.64151	7.03582	7.71918	7.88656	8.4212	7.57574	7.60695	8.58488	7.37942	7.25063	6.46565	7.0065	7.1995
IFITM1	10.8208	10.6308	10.4342	10.1939	9.60209	10.3997	11.3625	10.5721	8.12872	9.70948	4.32193	10.6032	10.6957	10.3769	10.9107	10.6308	8.69876	10.0579	9.86003	10.08	10.4342	10.8397	10.8397	10.1577	10.9695	11.0837	10.1194	9.95282	10.3364	10.8775	10.477	10.7699	10.9311	10.8557	11.9944	11.0374	12.2909	10.515	10.4342	10.8071	12.607	10.6032	11.3909	10.5581	10.8477	10.6032	10.1701	10.1462	10.689
IFITM2	11.5106	12.0318	11.7704	11.7704	11.6211	11.2989	12.0661	11.6669	10.496	11.2101	9.77973	11.9166	12.2497	12.2909	11.4817	11.8516	11.4494	12.179	11.0119	11.9944	11.5886	12.3312	12.1393	11.9944	12.0318	12.6525	12.3793	11.9166	12.2705	11.9944	12.0661	12.179	11.9585	12.3793	12.2909	12.1052	11.3909	12.0318	11.9585	12.0318	12.2497	12.3793	11.9944	12.3312	11.9585	11.9585	11.9585	12.1393	12.179
IFNA1	4.46608	4.51706	4.51706	4.49549	4.53555	4.45476	4.5315	4.49131	4.73031	4.48856	4.7865	4.54973	4.544	4.54117	4.59744	4.56247	4.51706	4.5362	4.57196	4.54117	4.51973	4.52748	4.46083	4.5532	4.53751	4.55112	4.52339	4.49312	4.5315	4.5224	4.53751	4.49312	4.49786	4.52339	4.52936	4.53555	4.53364	4.49786	4.48131	4.52438	4.51973	4.85723	4.53489	4.5147	4.60555	4.52498	4.5362	4.53364	4.5224
IFNA17	4.46608	4.51706	4.51706	4.49549	4.53555	4.45476	4.5315	4.49131	4.42327	4.48856	4.32193	4.54973	4.544	4.54117	4.59744	4.56247	4.51706	4.5362	4.57196	4.54117	4.51973	4.52748	4.46083	4.5532	4.53751	4.55112	4.52339	4.49312	4.5315	4.5224	4.53751	4.49312	4.49786	4.52339	4.52936	4.53555	4.53364	4.49786	4.48131	4.52438	4.51973	4.85723	4.53489	4.5147	4.60555	4.52498	4.5362	4.53364	4.5224
IFNA2	4.46608	4.51706	4.51706	4.49549	4.53555	4.45476	4.5315	4.49131	4.32193	4.48856	4.32193	4.54973	4.544	4.54117	4.59744	4.56247	4.51706	4.5362	4.57196	4.54117	4.51973	4.52748	4.46083	4.5532	4.53751	4.55112	4.52339	4.49312	4.5315	4.5224	4.53751	4.49312	4.49786	4.52339	4.52936	4.53555	4.53364	4.49786	4.48131	4.52438	4.51973	4.85723	4.53489	4.5147	4.60555	4.52498	4.5362	4.53364	4.5224
IFNA7	4.7334	4.9202	4.51706	4.49549	4.53555	4.69296	4.5315	4.76884	7.4675	5.24987	9.43879	5.21166	4.544	4.54117	4.59744	5.33839	4.88722	4.5362	4.57196	4.54117	4.51973	4.52748	4.87789	4.5532	4.53751	4.55112	5.24987	4.49312	5.1602	4.89164	4.53751	5.01774	4.49786	4.52339	4.52936	4.53555	5.06619	4.98002	4.89164	4.52438	4.97339	4.85723	4.53489	5.31702	4.60555	4.52498	4.5362	4.53364	4.5224
IFNA8	4.46608	4.51706	4.51706	4.49549	4.53555	4.45476	4.5315	4.49131	4.42327	4.48856	4.32193	4.54973	4.544	4.54117	4.59744	4.56247	4.51706	4.5362	4.57196	4.54117	4.51973	4.52748	4.46083	4.5532	4.53751	4.55112	4.52339	4.49312	4.5315	4.5224	4.53751	4.49312	4.49786	4.52339	4.52936	4.53555	4.53364	4.49786	4.48131	4.52438	4.51973	4.85723	4.53489	4.5147	4.60555	4.52498	4.5362	4.53364	4.5224
IFNAR1	7.58812	8.14715	7.88971	8.0112	8.56925	7.78366	8.40859	7.71506	8.51446	8.06202	9.77973	8.1779	7.77922	7.82184	7.92133	8.27919	8.27524	7.84343	8.13976	8.14346	8.07646	8.20782	7.51077	8.10426	7.81788	8.20782	7.77556	7.73697	7.98598	7.93252	8.4212	8.339	8.36068	8.42974	8.06202	8.03017	8.08022	7.87544	7.69697	8.32413	8.01801	8.26165	8.42974	8.48348	8.07646	8.25205	8.40404	7.86737	8.22339
IFNAR2	9.87031	10.2399	11.0837	10.3306	10.1462	10.3364	10.7192	9.91968	10.8557	10.0382	11.8068	10.3139	10.1462	10.199	10.6165	10.1023	10.6165	9.70374	10.8775	10.3882	10.5449	10.1139	10.1878	10.2958	10.2534	9.97148	10.1356	10.394	10.1356	10.515	9.78459	9.85069	10.3493	9.8808	10.0382	10.3769	10.279	9.94783	10.0476	9.97148	10.0049	10.1023	10.9311	9.87031	10.29	9.84226	10.2399	9.90861	9.94282
IFNB1	4.46608	4.51706	4.51706	4.49549	4.53555	4.45476	4.5315	4.49131	4.548	4.48856	4.7865	4.54973	4.544	4.54117	4.59744	4.56247	4.51706	4.5362	4.57196	4.54117	4.51973	4.52748	4.46083	4.5532	4.53751	4.55112	4.52339	4.49312	4.5315	4.5224	4.53751	4.49312	4.49786	4.52339	4.52936	4.53555	4.53364	4.49786	4.48131	4.52438	4.51973	4.85723	4.53489	4.5147	4.60555	4.52498	4.5362	4.53364	4.5224
IFNG	6.19145	5.61339	4.51706	5.324	5.83952	5.1602	5.22314	5.55311	6.07136	7.01656	9.77973	5.21166	5.44979	5.49685	4.59744	5.71755	4.51706	5.99664	4.57196	4.54117	5.60009	7.08578	5.64596	5.324	5.43664	5.55311	4.52339	4.49312	5.74415	5.20439	5.88871	5.3458	4.88256	5.53941	4.52936	5.29229	5.80343	6.50244	5.04471	6.11165	4.99379	4.85723	5.092	6.59027	4.60555	5.61339	5.489	5.39656	5.44323
IFNGR1	10.7886	10.9509	10.6165	10.6032	10.464	10.9509	10.5449	10.7023	8.90282	10.7699	8.38405	10.9311	11.0837	11.2101	11.0374	11.2101	10.3882	10.9311	10.0382	10.8397	11.0605	10.7699	10.4492	11.1582	11.1351	11.1351	10.9311	10.8071	11.2101	10.7699	10.6458	10.7886	10.6608	10.9817	11.1843	11.1076	10.6764	11.0605	11.1582	11.1582	10.8397	10.8397	10.5581	11.1351	10.5581	10.7363	10.9107	10.4096	10.9107
IFNL1	5.75035	6.13697	5.59269	5.86392	6.29789	5.23743	5.40261	4.7827	9.12011	5.78523	12.2497	4.54973	5.33839	4.54117	4.59744	5.60009	5.60009	5.24366	5.63404	5.2303	5.43664	5.16452	5.39656	4.5532	5.1602	5.2303	5.16452	4.9105	5.81008	5.53264	5.2303	5.67464	4.49786	4.52339	4.52936	4.53555	5.87003	5.11492	4.48131	4.94708	4.9336	4.85723	5.01774	5.05472	6.07815	5.41076	4.5362	4.53364	4.92982
IFNL2	4.46608	4.51706	4.51706	4.49549	4.53555	4.45476	4.5315	4.49131	4.548	4.48856	7.73333	4.54973	4.544	4.54117	4.59744	4.56247	4.51706	4.5362	4.57196	4.54117	4.51973	4.52748	4.46083	4.5532	4.53751	4.55112	4.52339	4.49312	4.5315	4.5224	4.53751	4.49312	4.49786	4.52339	4.52936	4.53555	4.53364	4.49786	6.23311	4.52438	4.51973	4.85723	4.53489	4.5147	4.60555	4.52498	4.5362	4.53364	4.5224
IGF1R	10.0892	10.8951	10.1023	10.6165	11.1843	9.58232	9.81366	10.4096	11.9944	9.83105	12.5375	10.3882	10.4342	10.5721	10.2272	10.4342	10.9107	10.5024	10.7023	10.9107	10.5024	10.4213	10.3997	10.9509	9.68583	10.279	10.8775	11.3625	10.5721	10.1356	10.3882	10.394	10.1701	10.3997	10.1816	10.2958	10.0476	10.7699	10.689	10.7278	10.2655	10.689	11.1351	10.5721	10.5721	10.3882	9.80322	10.1247	10.477
IGF2R	9.61176	9.4014	9.30246	9.63846	9.89876	9.74438	9.79454	9.41126	8.99238	9.81366	4.32193	9.45164	9.34559	9.44326	9.90861	9.54927	9.4343	9.45882	10.1023	9.4993	9.79454	9.50709	9.01841	9.58232	9.82291	9.4993	9.60693	9.74438	9.64656	9.59327	9.40634	9.74438	9.53001	9.73017	9.83105	9.52579	9.69872	9.57213	9.99468	9.85069	9.70374	9.61645	9.72498	9.60209	10.0701	9.83105	9.98381	9.95282	9.84226
IGLL1	4.46608	4.51706	4.51706	4.49549	4.53555	4.45476	4.5315	4.49131	4.73031	4.48856	8.08022	4.54973	4.544	4.54117	4.59744	4.56247	4.51706	4.5362	4.57196	4.54117	4.51973	4.52748	4.46083	4.5532	4.53751	4.55112	4.52339	4.49312	4.5315	4.5224	4.53751	4.49312	4.49786	4.52339	4.52936	4.53555	4.53364	4.49786	4.48131	4.52438	4.51973	4.85723	4.53489	4.5147	4.60555	4.52498	4.5362	4.53364	4.5224
IKBKB	8.98777	9.11562	9.37386	8.78394	9.13983	8.5333	8.34827	8.96366	9.7565	8.91109	8.69876	8.6881	8.72406	8.67156	9.27466	8.90696	9.80322	8.61392	9.35479	8.73818	9.52579	8.84287	9.10709	8.8726	9.19873	8.89107	9.03673	9.42348	8.97359	10.1023	8.47895	8.67156	9.23878	8.61392	9.15643	8.60962	9.52579	8.83896	9.06411	8.86768	8.51446	8.75964	9.52579	8.5662	9.493	8.93972	9.89876	9.27955	8.91872
IKBKE	7.7719	7.38962	8.58901	7.40889	7.66974	7.96732	8.43368	7.76708	9.68583	8.11721	9.23138	6.96396	7.02221	6.92052	7.82184	6.76223	8.65916	7.10228	7.83948	7.15911	8.30021	6.9057	7.49265	6.81266	8.02575	7.19546	7.83948	8.0112	6.85775	7.79213	6.8063	7.36998	7.87544	7.12885	7.69312	6.89033	8.42974	7.41925	7.54084	7.23536	7.79213	7.53319	7.48692	7.03184	7.8139	7.11919	7.82184	7.45736	7.27683
IKBKG	8.15866	8.57652	8.91109	8.38831	8.46296	8.4212	8.64151	8.46702	8.20782	8.5333	8.69876	8.58073	8.54149	8.76375	9.53905	8.42974	8.47895	8.41313	9.22245	8.39717	9.4193	8.55143	8.46296	8.51055	8.11721	8.26165	8.71139	8.98017	8.48798	8.75964	8.37976	7.96732	8.55143	8.11301	8.83475	8.22339	8.76375	8.54149	8.52576	8.69876	8.24827	8.57652	9.55466	8.155	8.52953	8.43368	8.54149	8.67637	8.29625
IL10	5.30891	4.51706	5.1602	6.27127	5.16452	7.02221	5.22314	4.97339	7.2179	5.1407	9.77973	4.54973	4.544	5.1483	4.59744	4.56247	5.88243	5.11997	4.57196	4.54117	5.3458	5.16452	5.3458	4.5532	5.37512	4.55112	4.52339	4.49312	4.5315	4.89164	5.56586	4.49312	4.49786	4.52339	5.24366	4.53555	5.11997	5.02957	4.48131	4.52438	4.83237	4.85723	5.01774	5.11492	4.60555	4.52498	5.72531	4.96672	4.5224
IL10RA	9.6343	9.20687	9.29326	9.32752	9.08971	10.2041	9.66575	9.45882	8.99238	10.0579	6.60604	9.06411	9.49615	9.58232	8.23911	8.75581	8.98777	8.98777	8.85507	9.01841	9.06891	9.15643	9.64252	8.75964	9.57213	9.06411	8.8726	9.16057	8.78977	9.09776	8.55511	8.91109	9.17768	8.79385	9.23508	8.60962	9.22245	9.28441	9.0737	9.13213	9.71519	8.91491	8.62686	8.91109	8.66674	9.00253	8.69876	9.08971	9.03673
IL11	4.46608	4.51706	4.51706	6.58395	5.40261	4.9105	5.94214	4.49131	4.73031	4.48856	6.60604	4.54973	4.544	4.54117	4.59744	4.56247	4.88722	4.5362	6.42721	5.38283	4.51973	4.52748	5.17345	4.5532	4.53751	4.55112	4.52339	4.89605	4.5315	5.87003	5.75035	4.49312	4.49786	4.52339	4.52936	5.29229	4.53364	4.49786	4.48131	4.52438	4.51973	4.85723	4.53489	4.5147	4.60555	4.52498	4.5362	4.53364	4.5224
IL11RA	6.98829	7.82184	6.91552	6.9528	7.47695	6.81899	6.25252	7.56302	7.2179	7.24556	7.21194	7.63635	7.30206	7.62265	7.62699	7.63635	7.75862	7.67574	7.77922	7.47223	7.2179	7.82632	6.83556	7.58381	6.93749	7.9362	7.73333	7.51077	7.60223	7.09145	7.06546	7.4675	7.04942	7.40889	6.9057	7.50243	6.85306	6.98829	7.37942	7.62699	6.77866	7.75096	7.07376	7.95723	7.62699	7.19546	7.5065	7.52865	7.5975
IL12A	5.81728	6.62059	4.51706	5.64001	5.5595	5.9773	4.5315	5.55311	7.72444	5.43664	9.43879	7.30206	6.13085	6.52727	4.59744	7.282	5.44979	5.63404	4.57196	8.13281	5.55311	6.31072	5.2303	7.95723	4.53751	5.41887	6.24614	5.9355	6.22646	4.5224	7.17067	6.91552	5.81728	6.62059	4.52936	5.87612	6.19717	8.12462	5.44323	6.5128	5.29229	4.85723	5.36035	6.87529	4.60555	5.44979	4.5362	4.53364	5.18973
IL12B	4.46608	4.51706	4.51706	4.49549	4.53555	4.45476	4.5315	4.49131	4.32193	4.48856	4.52748	4.54973	4.544	4.54117	4.59744	4.56247	4.51706	4.5362	4.57196	4.54117	4.51973	4.52748	4.46083	4.5532	4.53751	4.55112	4.52339	4.49312	4.5315	4.5224	4.53751	4.49312	4.49786	4.52339	5.59269	4.53555	4.53364	4.49786	4.73031	4.52438	4.51973	4.85723	4.53489	4.5147	4.60555	4.52498	4.5362	4.53364	4.5224
IL12RB1	7.0971	7.13417	6.64391	6.69538	6.78538	6.86242	6.78538	6.63869	8.44966	7.36543	10.3306	6.4383	6.47071	6.86645	6.63344	5.60009	6.9528	6.06453	6.24614	6.46057	6.38515	6.46565	6.70031	5.82444	6.68363	6.46057	6.73017	6.4444	6.56071	5.81008	6.23311	6.39798	6.26652	6.46057	6.45047	6.39198	6.11165	6.71461	7.24556	6.63344	6.3783	4.85723	6.09845	6.63869	6.73017	6.34995	5.9773	5.9773	6.19145
IL12RB2	6.36702	5.832	4.9105	5.15587	4.53555	5.23743	5.28378	5.85167	4.32193	5.78523	4.7865	4.54973	5.33839	6.00205	4.59744	4.56247	5.00241	5.324	4.57196	4.54117	4.93736	5.27497	5.03463	5.47168	4.53751	4.55112	4.8676	4.49312	4.5315	4.5224	4.53751	5.01774	5.02449	5.17345	4.52936	5.33095	5.11997	4.49786	4.82561	5.39049	5.092	4.85723	4.53489	4.5147	4.60555	4.52498	4.5362	4.53364	5.11997
IL13	5.10985	4.51706	5.10095	5.97225	5.40261	5.39656	4.5315	4.49131	5.10095	4.48856	9.23138	4.54973	4.544	4.54117	5.87003	5.43664	4.51706	5.06047	6.3279	4.54117	4.51973	5.16452	5.9773	4.5532	4.53751	4.55112	4.52339	4.49312	4.5315	6.67934	5.13037	5.08629	4.49786	4.52339	4.93736	4.53555	4.53364	4.76514	4.89164	5.21741	4.88256	4.85723	6.31072	5.61932	4.60555	4.52498	5.59269	5.37512	4.5224
IL13RA1	10.3015	10.5581	11.2101	10.0701	10.7886	10.1247	10.8951	10.3139	9.5878	10.279	8.08022	10.6308	10.5449	10.4342	10.5449	10.3364	10.3493	10.1247	11.2989	10.4213	11.7406	10.2155	9.8883	10.689	10.3493	10.3015	10.7531	10.464	10.8951	10.3139	10.2534	10.0579	11.0374	10.0269	10.9509	10.7531	10.08	10.0269	10.2723	10.0157	10.1139	10.7278	11.2682	10.9695	10.5449	10.4492	10.7192	10.4342	10.5024
IL13RA2	7.61829	4.51706	5.1602	5.39656	4.53555	4.45476	6.02634	5.24366	4.32193	5.832	4.32193	4.54973	4.544	4.54117	7.05969	4.56247	5.11492	4.5362	6.60019	4.54117	5.10985	5.91467	6.57177	4.5532	5.05472	4.55112	4.98692	5.85781	4.5315	5.20439	4.53751	4.49312	5.40261	4.52339	5.10095	4.53555	5.58048	4.49786	4.48131	4.52438	7.40889	4.85723	5.1602	4.5147	4.60555	5.15587	5.33095	5.04471	4.5224
IL15	6.67504	7.13417	6.21314	6.55549	6.14307	6.12474	6.21981	6.60604	6.64391	6.8063	5.74415	7.06546	7.12885	7.11919	7.02785	7.15424	6.25252	6.64391	5.98427	6.87047	5.85781	6.68363	6.35445	7.08578	6.45047	6.5128	6.83983	6.4444	6.85775	5.75652	6.78538	6.1857	6.3783	6.59027	5.92826	6.85306	6.4444	6.94792	6.73574	7.0539	6.23311	6.61186	6.06453	7.04492	6.3279	6.20286	6.31671	6.58395	6.60604
IL15RA	9.18173	9.45882	8.5374	9.25721	8.34364	8.46296	8.90282	9.27466	8.63166	9.18173	7.21194	9.59327	9.4193	9.48471	8.5333	9.6718	8.36914	9.56347	8.16595	9.56347	8.69531	9.41126	8.98017	9.51679	8.91109	9.43879	9.64252	9.17362	9.74438	9.19873	9.5878	9.0453	8.40404	9.12458	8.88222	9.64656	8.89107	9.29787	8.88222	9.36885	8.58901	9.38767	8.78977	9.27955	8.91491	8.79791	8.34827	8.90282	9.07713
IL16	9.69872	10.362	9.66575	9.76525	9.69369	10.2467	9.09374	9.83105	9.77485	9.8883	11.3768	9.71519	9.78957	10.1639	8.75964	9.42764	10.0527	9.8883	9.71519	9.8808	9.19873	9.70948	10.3769	9.92935	9.83667	10.064	10.0892	9.85069	9.91968	9.12011	9.50709	9.76525	9.69369	9.97148	9.46704	9.92935	9.64656	9.97148	10.1139	9.99981	10.4213	10.0476	9.28441	9.86003	9.29326	9.76525	9.13213	9.66043	9.89876
IL17A	4.46608	4.51706	4.51706	4.49549	4.53555	4.45476	4.5315	4.49131	4.548	4.48856	4.7865	4.54973	4.544	4.54117	4.59744	4.56247	4.51706	4.5362	4.57196	4.54117	4.51973	4.52748	4.46083	4.5532	4.53751	4.55112	4.52339	4.49312	4.5315	4.5224	4.53751	4.49312	4.49786	4.52339	4.52936	4.53555	4.53364	4.49786	4.48131	4.52438	4.51973	4.85723	4.53489	4.5147	4.60555	4.52498	4.5362	4.53364	4.5224
IL17B	4.46608	4.51706	4.51706	4.49549	4.53555	4.45476	4.5315	4.49131	4.32193	4.48856	7.21194	4.54973	4.544	4.54117	4.59744	4.56247	4.51706	4.5362	4.57196	4.54117	4.51973	4.52748	4.46083	4.5532	4.53751	4.55112	4.52339	4.49312	4.5315	4.5224	4.53751	4.49312	4.49786	4.52339	4.52936	4.53555	4.53364	4.49786	4.48131	4.52438	4.51973	4.85723	4.53489	4.5147	4.60555	4.52498	4.5362	4.53364	4.5224
IL17F	4.46608	4.51706	4.51706	4.49549	4.53555	4.45476	4.5315	4.49131	4.32193	4.48856	4.7865	4.54973	4.544	4.54117	4.59744	4.56247	4.51706	4.5362	4.57196	4.54117	4.51973	4.52748	4.46083	4.5532	4.53751	4.55112	4.52339	4.49312	4.5315	4.5224	4.53751	4.49312	4.49786	4.52339	4.52936	4.53555	4.53364	4.49786	4.48131	4.52438	4.51973	4.85723	4.53489	4.5147	4.60555	4.52498	4.5362	4.53364	4.5224
IL17RA	8.41717	8.54149	8.28313	8.7196	8.29227	8.67156	8.46702	7.99021	7.95264	8.86274	8.38405	8.39717	8.64589	8.38831	8.1779	8.52576	7.98277	8.55879	8.30892	8.47895	8.48348	8.35639	8.20375	8.60149	8.40404	8.34827	8.34827	8.37331	8.52576	8.37654	8.28771	8.42547	8.52953	8.4212	8.74217	8.57229	8.34827	8.69186	8.78977	8.75964	8.21137	8.72913	8.10426	8.65026	9.03673	8.83896	8.58901	8.82167	8.75964
IL17RB	5.43664	5.30074	5.86392	5.324	7.06961	5.08629	5.40261	6.01228	4.32193	5.7386	6.60604	5.94214	5.33839	5.33095	6.49202	6.87529	6.45553	5.81008	6.19145	5.47168	4.93736	5.72531	6.3279	6.01228	5.77811	6.57177	5.55311	6.41484	5.64596	6.47604	6.70992	4.95674	5.5866	5.324	6.45047	5.958	5.75652	6.01228	5.87003	6.22646	6.19145	4.85723	6.73574	6.00718	6.83556	6.3279	7.42373	7.5975	5.89855
IL18	7.44189	7.64871	7.62265	7.53702	7.99443	7.72444	6.49202	6.75708	9.21891	8.0506	9.23138	7.74692	7.53702	7.78809	8.55879	7.96423	8.06862	7.93252	6.89561	7.72968	8.03478	7.7719	7.1649	7.98598	8.26165	8.12462	7.8942	7.69697	7.75499	7.76224	7.87544	7.07376	7.61829	7.27178	7.37942	7.36998	8.05815	7.85245	7.75096	7.72968	8.12462	8.01801	7.54628	7.77556	8.55143	8.09256	8.79791	8.34827	7.92133
IL18R1	8.28313	9.36383	7.80021	8.6053	6.67934	7.5975	6.86645	9.16471	8.99238	8.1779	4.7865	8.91109	9.06891	8.94437	7.48194	8.5625	8.16595	8.70321	6.87047	8.68434	7.74196	8.6053	8.15866	8.91109	7.69312	8.38405	8.85092	8.13281	8.95551	8.58073	8.80642	8.89107	7.97499	8.89696	7.70588	9.4767	6.83556	8.34827	7.99443	7.93987	7.62699	9.33246	7.45736	8.66296	7.9979	7.73333	7.31962	7.68438	8.18732
IL18RAP	7.1995	7.54084	5.70621	6.9528	5.30891	6.75708	6.34543	6.90088	8.05428	6.92052	4.32193	7.1649	7.23536	7.13947	5.76375	6.63344	6.88009	5.7386	5.81728	6.75191	6.07815	6.76223	5.92826	7.24556	5.75652	6.74129	5.86392	6.00205	6.68363	5.68519	6.83556	6.42104	5.89855	6.59027	5.59269	7.05969	5.40261	6.59524	6.1555	6.36702	5.89855	6.88522	6.14307	6.91051	5.73303	6.48135	5.39656	5.9773	6.75191
IL19	4.46608	4.51706	4.51706	4.49549	4.53555	4.45476	4.5315	4.49131	4.73031	4.48856	5.74415	4.54973	4.544	4.54117	4.59744	4.56247	4.51706	4.5362	4.57196	4.54117	4.51973	4.52748	4.46083	4.5532	4.53751	4.55112	4.52339	4.49312	4.5315	4.5224	4.53751	4.49312	4.49786	4.52339	4.52936	4.53555	4.53364	4.49786	4.48131	4.52438	4.51973	4.85723	4.53489	4.5147	4.60555	4.52498	4.5362	4.53364	4.5224
IL1A	4.69821	5.02449	4.51706	4.92982	4.53555	4.45476	4.5315	5.08629	4.32193	4.48856	4.32193	5.89855	4.544	4.54117	4.59744	6.39798	5.2303	5.99664	4.57196	5.64001	4.51973	5.324	4.73031	6.05258	4.53751	4.55112	5.65502	5.52583	5.324	4.5224	5.51966	4.49312	4.49786	4.8676	4.52936	4.53555	4.53364	5.15587	4.67496	5.39049	4.51973	4.85723	4.53489	5.26611	4.60555	4.52498	4.5362	6.04658	4.88722
IL1B	7.58812	7.08578	7.0065	9.13983	7.28715	8.95959	8.155	8.22339	4.548	6.89561	5.74415	8.65026	7.51503	7.64431	7.0971	8.155	8.13629	8.6881	7.27683	8.41313	8.83053	8.89107	7.02785	8.4985	7.64871	7.97955	7.07376	6.73017	7.63168	8.14346	8.75197	8.09971	7.71093	8.14715	8.03017	8.16959	5.63404	8.48798	6.84646	7.75499	5.5866	6.96971	8.09256	7.88971	6.73017	6.73574	6.95839	8.11721	6.67504
IL1R1	9.90861	10.4492	9.75045	10.4492	10.2399	10.0157	10.4155	10.464	9.15229	9.51195	4.32193	10.1816	9.94282	9.96275	9.8883	10.6165	9.31068	10.1701	9.05324	10.0157	10.0476	9.97148	10.4896	10.5024	10.0382	9.76525	10.3015	9.82291	10.362	11.0119	10.5721	10.3493	10.0579	10.5581	10.3015	10.3139	9.86003	9.98926	9.493	9.53422	9.60209	9.89354	10.8557	10.08	10.152	9.77485	10.0701	9.94282	10.0049
IL1R2	4.97339	5.30074	5.25801	6.98829	4.53555	6.5128	6.19145	5.50518	8.20782	5.1407	8.38405	5.98427	6.3331	6.38515	4.59744	4.56247	6.04056	6.53808	5.44979	5.60744	4.84819	5.832	5.27497	6.16835	4.53751	5.41887	5.092	4.99379	5.08056	4.5224	5.63404	5.57319	5.08629	5.41887	5.88871	6.78538	5.29229	6.01228	4.94708	5.51966	4.51973	4.85723	6.46565	6.04658	4.60555	5.77095	4.5362	5.4811	5.26611
IL1RAP	8.04315	8.30892	8.85891	8.83896	8.48798	7.56302	8.68434	7.88971	9.12011	8.06862	8.08022	8.72406	9.05324	8.78977	8.98017	8.73418	9.03235	8.75964	9.80322	8.75197	8.74217	8.03938	8.77807	8.99697	8.43762	8.39717	8.55511	8.59766	8.33196	9.5213	8.89107	8.45848	9.34149	8.33196	9.5213	9.30246	8.14346	8.58073	8.339	8.30892	7.58381	8.44531	9.31068	8.42974	8.96366	8.37654	9.15229	9.13213	8.35639
IL1RAPL2	4.46608	4.51706	4.51706	5.10095	4.53555	4.45476	4.5315	4.76884	6.38515	4.76514	7.73333	4.54973	4.544	4.54117	5.76375	4.56247	5.11492	4.5362	5.81728	4.54117	5.94214	4.52748	4.46083	4.5532	4.53751	4.55112	4.52339	4.49312	4.5315	4.5224	4.53751	4.49312	4.81495	4.52339	6.20801	4.53555	4.53364	4.49786	4.48131	4.52438	4.51973	4.85723	4.53489	4.5147	4.60555	4.52498	5.489	5.13037	4.5224
IL1RL1	8.96366	9.16471	8.75964	9.28441	6.75708	7.45736	6.46565	9.6343	9.2524	8.76785	9.77973	10.1462	9.80845	9.82291	8.09256	9.19873	8.04315	10.2399	7.09145	8.5662	8.28313	8.84287	8.93972	10.279	8.02575	9.02796	9.8808	9.44326	10.1701	9.63846	9.40634	9.16917	8.57229	9.4343	8.65026	10.9311	7.4052	9.35479	8.05815	7.93252	7.25568	8.98017	8.62686	8.25205	9.23878	8.64589	8.68434	9.03673	8.97359
IL1RL2	4.46608	4.82561	5.51346	5.39656	5.5595	5.04471	5.74415	5.24366	7.8575	4.48856	5.74415	5.24987	4.544	5.43664	4.59744	5.33839	4.51706	4.5362	5.7386	4.54117	4.93736	4.52748	4.76514	5.47168	4.53751	4.55112	4.52339	4.87789	4.5315	5.38283	4.53751	4.49312	4.98002	4.95674	5.10095	5.44979	5.33839	4.49786	4.48131	4.52438	4.51973	4.85723	5.36035	4.5147	4.60555	4.52498	5.39656	5.27497	4.5224
IL1RN	6.19145	6.09845	6.09845	6.84646	6.25252	7.54084	6.02634	5.94875	6.38515	5.9773	4.7865	7.34574	6.60604	6.32268	6.79461	6.63344	6.13697	6.66967	7.29718	7.19546	6.68363	6.0852	6.25252	6.0852	5.72531	6.39798	6.59524	6.94792	6.47604	7.36087	7.51957	6.27127	6.53198	6.70031	7.06546	6.89033	6.23973	6.68952	6.09845	5.9355	5.36775	4.85723	6.90088	6.22646	6.83556	5.79675	6.70522	7.27683	5.489
IL2	4.46608	4.51706	4.51706	4.49549	4.53555	4.45476	4.5315	4.49131	4.548	4.48856	5.74415	4.54973	4.544	4.54117	4.59744	4.56247	4.51706	4.5362	4.57196	4.54117	4.51973	4.52748	4.93736	4.5532	4.53751	4.55112	4.52339	4.49312	4.5315	4.5224	4.53751	4.49312	4.49786	4.52339	4.52936	4.53555	4.53364	4.49786	4.48131	4.52438	4.51973	4.85723	4.53489	4.5147	4.60555	4.52498	4.5362	4.53364	4.5224
IL21	4.46608	4.51706	4.51706	4.49549	4.53555	4.45476	4.5315	4.49131	4.32193	4.48856	4.52748	4.54973	4.544	4.54117	4.59744	4.56247	4.51706	4.5362	4.57196	4.54117	4.51973	4.52748	4.46083	4.5532	4.53751	4.55112	4.52339	4.49312	4.5315	4.5224	4.53751	4.49312	4.49786	4.52339	4.52936	4.53555	4.53364	4.49786	4.48131	4.52438	4.51973	4.85723	4.53489	4.5147	4.60555	4.52498	4.5362	4.53364	4.5224
IL21R	6.19145	5.791	6.12474	5.44979	6.19717	6.62703	6.37267	5.61339	5.489	6.19145	4.7865	6.13085	6.05258	6.00205	5.76375	6.33928	5.11492	5.41887	5.86392	5.78523	6.09222	5.64596	6.0852	5.71755	5.97225	5.86392	5.65502	6.0852	6.04056	6.01933	5.75035	5.7386	6.01228	5.59269	6.13085	5.58048	5.92826	5.07339	5.24366	5.30074	6.28222	4.85723	5.51966	5.832	6.86645	6.09845	6.35445	6.3331	6.3331
IL22	4.46608	4.51706	4.51706	4.49549	4.53555	4.45476	4.5315	4.49131	4.32193	4.48856	6.60604	4.54973	4.544	4.54117	4.59744	4.56247	4.51706	4.5362	4.57196	4.54117	4.51973	4.52748	4.46083	4.5532	4.53751	4.55112	4.52339	4.49312	4.5315	4.5224	4.53751	4.49312	4.49786	4.52339	4.52936	4.53555	4.53364	4.49786	4.48131	4.52438	4.51973	4.85723	4.53489	4.5147	4.60555	4.52498	4.5362	4.53364	4.5224
IL22RA1	4.46608	4.82561	4.51706	4.49549	4.53555	4.45476	4.5315	5.1407	6.38515	4.48856	7.21194	4.54973	4.544	4.54117	4.59744	4.56247	4.88722	5.11997	5.38283	4.54117	4.51973	4.52748	4.46083	4.5532	4.53751	4.55112	5.02957	4.49312	4.5315	4.5224	4.53751	4.49312	4.49786	4.52339	4.52936	4.53555	4.53364	4.49786	5.33095	4.52438	4.51973	4.85723	4.53489	4.5147	4.60555	5.07339	4.5362	4.53364	4.5224
IL22RA2	5.06619	4.51706	4.99379	4.49549	5.2303	4.45476	4.99379	4.49131	5.791	4.48856	8.38405	4.54973	4.544	4.54117	4.59744	4.56247	4.51706	4.5362	4.57196	4.54117	5.10985	4.52748	4.98692	4.5532	5.47168	4.55112	4.52339	4.49312	4.5315	4.5224	4.53751	4.95674	5.6267	4.9033	4.52936	4.53555	4.53364	4.49786	4.67496	4.52438	5.092	4.85723	4.53489	5.05472	4.60555	4.52498	4.5362	4.53364	4.85723
IL23A	4.7334	4.51706	5.31702	4.49549	4.53555	4.71374	4.5315	4.81495	5.10095	4.72027	9.59327	4.54973	4.544	4.54117	4.59744	4.56247	4.51706	4.5362	4.57196	4.54117	5.21166	4.52748	5.51966	4.5532	4.53751	4.55112	4.52339	4.49312	4.98692	5.38283	4.53751	5.08629	4.81495	4.52339	5.18973	4.53555	5.92826	4.92982	4.7035	4.52438	5.02957	4.85723	4.53489	5.31702	4.60555	4.52498	4.5362	4.53364	4.5224
IL23R	4.46608	4.51706	4.51706	4.49549	4.53555	4.45476	4.5315	4.49131	4.32193	4.48856	4.32193	4.54973	4.544	4.54117	4.59744	4.56247	4.51706	4.5362	4.57196	4.54117	4.51973	4.52748	4.46083	4.5532	4.53751	4.55112	4.52339	4.49312	4.5315	4.5224	4.53751	4.49312	4.49786	4.52339	4.52936	4.53555	4.53364	4.49786	4.48131	4.52438	4.51973	4.85723	4.53489	4.5147	4.60555	4.52498	4.5362	4.53364	4.5224
IL24	4.46608	4.51706	4.51706	4.49549	4.53555	4.45476	4.5315	4.49131	4.548	4.48856	7.21194	4.54973	4.544	4.54117	4.59744	4.56247	4.51706	4.5362	5.44979	4.54117	4.51973	4.52748	4.69296	4.5532	4.53751	4.55112	4.52339	4.49312	4.5315	4.5224	4.53751	4.49312	4.49786	4.52339	4.52936	4.53555	4.53364	4.49786	4.48131	4.52438	4.51973	4.85723	4.53489	4.82029	4.60555	4.52498	4.5362	4.53364	4.5224
IL25	4.46608	4.51706	4.51706	4.49549	4.53555	4.45476	4.5315	4.49131	4.42327	4.48856	4.32193	4.54973	4.544	4.54117	4.59744	4.56247	4.51706	4.5362	4.57196	4.54117	4.51973	4.52748	4.46083	4.5532	4.53751	4.55112	4.52339	4.49312	4.5315	4.5224	4.53751	4.49312	4.49786	4.52339	4.52936	4.53555	4.53364	4.49786	4.48131	4.52438	4.51973	4.85723	4.53489	4.5147	4.60555	4.52498	4.5362	4.53364	4.5224
IL26	4.77572	4.51706	4.51706	4.49549	4.53555	4.45476	4.5315	4.49131	7.08578	4.76514	9.77973	4.54973	4.544	4.54117	4.59744	4.56247	4.51706	4.5362	4.57196	4.54117	4.93736	4.96174	4.46083	4.5532	4.53751	4.55112	4.52339	4.49312	4.5315	4.99379	4.53751	4.49312	4.49786	4.52339	4.52936	4.53555	4.53364	4.98002	4.94708	4.52438	4.51973	4.85723	4.53489	4.98692	4.60555	4.52498	4.5362	4.53364	4.5224
IL27	4.46608	4.51706	4.51706	4.49549	4.53555	4.45476	4.5315	4.49131	4.548	4.76514	4.32193	4.54973	4.544	4.54117	4.59744	4.56247	4.51706	4.5362	4.57196	4.54117	4.51973	4.52748	4.46083	4.5532	4.53751	4.55112	4.52339	4.49312	4.5315	4.5224	4.53751	4.49312	4.49786	4.52339	4.52936	4.53555	4.53364	4.49786	4.48131	4.52438	4.51973	4.85723	4.53489	4.5147	4.60555	4.52498	4.5362	4.53364	4.5224
IL2RA	6.27127	5.13037	7.57198	7.2179	6.42721	7.15911	7.73697	5.81008	8.01469	6.13085	8.38405	6.3279	5.52583	5.85781	6.92052	6.17415	6.63869	5.99664	6.97544	5.324	6.85306	6.05258	7.1649	5.24366	6.87529	5.97225	6.37267	6.89561	5.88243	7.96074	6.40941	5.81728	6.71461	5.23743	7.89868	5.87612	7.29718	6.19145	6.84646	5.71189	6.66429	4.85723	5.91467	5.21741	6.46057	6.13697	6.73017	6.56071	6.09222
IL2RB	8.30457	8.61392	7.97955	8.02133	8.16959	8.41313	8.20782	7.75499	9.2524	8.47108	7.21194	8.47108	8.67156	8.31239	7.05969	7.09145	8.09256	7.31962	7.82184	7.66373	7.64431	7.55737	8.26865	8.07646	7.58812	7.60695	7.71093	7.49836	8.22339	7.1995	7.79213	8.18262	7.86737	8.30892	7.5241	8.25583	7.42819	8.36495	7.84738	7.99443	8.03938	8.08022	7.76224	8.04315	7.24556	7.54084	6.86645	6.73574	8.09971
IL2RG	9.31822	8.98017	8.55511	8.68036	8.51055	9.95779	8.98777	8.91109	7.95264	9.25721	5.74415	9.04928	9.25721	9.4343	8.31999	8.5333	9.03235	8.75964	9.04102	8.71513	8.85507	8.92695	9.85069	8.51836	9.74438	9.05324	8.71139	8.89107	8.42974	9.00806	8.92695	9.4014	9.31068	9.2524	9.17362	9.0453	9.39649	9.23878	9.33246	9.29326	9.92935	9.21891	8.58488	8.74217	8.44966	9.12458	8.42547	8.86274	9.13983
IL3	4.46608	4.51706	4.51706	4.49549	4.53555	4.45476	4.5315	4.49131	5.10095	4.48856	7.21194	4.54973	4.544	4.54117	4.59744	4.56247	4.51706	4.5362	4.57196	4.54117	4.51973	4.52748	4.46083	4.5532	4.53751	4.55112	4.52339	4.49312	4.5315	4.5224	4.53751	4.49312	4.49786	4.52339	4.52936	4.53555	4.53364	4.49786	4.48131	4.52438	4.51973	4.85723	4.53489	4.5147	4.60555	4.52498	4.5362	4.53364	4.5224
IL32	11.0605	10.4342	10.1462	10.3493	9.74438	9.69872	10.3139	10.3364	10.0579	10.4896	4.7865	9.70374	10.8071	10.6764	10.4342	10.515	10.4342	10.08	9.4193	10.7886	10.3769	10.8208	9.96275	10.7531	11.6669	11.1076	10.6764	10.4342	10.8557	10.5024	10.9311	10.4278	10.2155	10.4342	10.0751	10.8557	10.5024	10.6165	10.1409	10.5581	10.8071	10.4417	10.9107	10.7363	10.3077	10.3139	10.8951	10.0049	10.6608
IL34	5.78523	6.76223	6.17415	6.42104	7.25568	5.71189	5.87003	7.32922	7.08578	6.98829	5.74415	6.46057	6.4383	6.74661	6.32268	6.33928	6.63869	5.85167	5.44979	6.65881	6.11861	6.73574	5.59269	5.94875	6.04056	7.13947	6.30432	6.34543	6.60604	6.26652	7.01153	5.88871	5.97225	6.21314	5.18973	7.01656	6.81899	6.81899	6.93194	7.39558	5.41887	6.67504	6.24614	6.74129	6.61623	6.50244	6.1555	6.3331	6.49202
IL3RA	6.19145	6.57177	6.26652	7.47695	6.09845	6.60019	6.57177	6.65331	4.548	6.00718	4.32193	6.94302	7.57574	7.4052	7.31329	7.8942	5.71755	7.38453	6.83128	7.12885	7.06546	7.69697	6.13085	7.45736	5.83952	7.77922	6.99655	6.60019	7.56302	6.59524	7.51957	7.11333	6.66967	7.61263	5.51966	6.95839	6.04056	7.27683	6.99243	7.03582	6.23311	7.29217	6.40395	7.30206	6.99243	6.9057	6.38515	7.36998	7.26672
IL4	4.69821	4.51706	4.51706	4.76884	4.53555	4.8391	4.5315	4.49131	5.10095	4.72027	8.38405	4.54973	4.544	4.54117	4.59744	4.56247	4.51706	4.5362	4.57196	4.54117	5.10985	4.52748	5.17345	4.5532	4.53751	4.55112	4.8676	4.49312	5.1602	4.5224	4.53751	4.84819	4.49786	4.52339	4.52936	4.53555	4.53364	4.49786	4.48131	4.52438	4.9033	4.85723	4.53489	4.9105	4.60555	4.52498	4.5362	4.53364	4.5224
IL4R	9.89876	10.1816	9.99468	10.3015	9.83105	9.8808	8.89107	10.0579	9.5678	9.57213	8.69876	10.2655	10.3997	10.2655	10.064	10.3248	9.68183	9.82699	9.98381	10.279	9.74438	9.96275	9.97148	10.1139	9.53905	9.63014	9.98381	9.91416	10.1247	10.1139	9.89876	9.79889	9.59327	9.92935	10.0892	10.5883	9.73535	9.72498	9.58232	9.77485	9.18173	9.53001	9.97148	9.8808	10.0579	9.68976	9.85069	9.77485	9.8808
IL5	4.46608	4.51706	4.51706	4.49549	4.53555	4.77889	4.5315	4.49131	4.548	4.48856	5.74415	4.54973	4.544	4.54117	4.59744	4.56247	4.51706	4.5362	4.57196	4.54117	4.51973	4.52748	5.71755	4.5532	4.53751	4.55112	4.52339	4.81112	4.5315	6.70031	4.53751	4.49312	4.49786	4.52339	4.52936	4.53555	4.53364	4.49786	4.48131	4.52438	4.51973	4.85723	4.53489	4.5147	4.60555	4.52498	4.5362	4.53364	4.5224
IL5RA	5.1602	6.02634	5.04471	5.44979	5.63404	4.98692	4.5315	7.76708	5.10095	5.30891	4.52748	6.03347	6.40395	6.4444	6.21981	6.33928	5.71755	6.87047	4.57196	7.2179	5.68519	6.0852	5.76375	6.66967	5.41887	6.19717	6.86645	5.89855	5.63404	4.5224	6.19145	6.04056	5.02449	5.84561	5.24366	6.28222	5.83952	6.61623	7.42373	7.53702	5.21741	7.29217	5.55311	5.74415	4.60555	7.10744	4.5362	5.80343	6.60604
IL6	9.16471	8.25583	8.26865	11.9944	9.90861	11.1351	8.27195	10.477	7.2179	6.38515	4.7865	11.1582	8.97359	10.0892	9.18591	10.5449	9.32752	11.0605	9.81366	8.96366	9.37882	10.1023	11.4494	9.4193	6.26652	7.1649	6.9528	7.8139	7.63168	10.4492	11.7055	7.4675	7.7719	8.77807	9.79454	9.71519	5.75652	9.48471	4.7827	9.08514	6.56592	4.85723	10.1701	9.42764	7.09145	6.3279	7.7008	8.47502	6.40941
IL6R	7.95723	7.97499	7.77922	7.8575	7.87544	7.49836	6.60019	7.41925	6.64391	7.96423	5.74415	8.00454	8.42974	8.1088	8.54647	8.19031	7.42819	7.49265	8.69876	8.03017	7.57198	7.43279	7.27178	7.82632	7.47695	7.51957	7.56751	7.48194	7.72968	7.77556	7.7008	7.90838	8.11301	7.97955	8.35234	8.42974	8.42974	7.62699	7.78809	7.77922	7.8139	7.90354	8.40859	7.84738	9.01325	7.87544	8.44531	8.08828	7.86244
IL6ST	12.4209	12.696	12.0661	12.5594	12.2137	11.7704	11.4494	12.4678	10.4155	11.8818	10.8666	12.3793	12.607	12.7361	11.9585	12.8992	11.3313	12.6525	13.2182	12.3793	12.2137	12.5152	12.3793	12.7361	12.1393	12.7832	12.7832	12.2497	12.7832	12.4209	12.3793	12.2137	12.1393	12.5594	12.3793	12.6525	12.2137	12.3312	12.5152	12.4678	12.2137	12.8378	12.6525	12.696	12.3793	12.5594	12.1052	12.4678	12.696
IL7	5.2303	5.91467	5.60744	5.15587	5.08629	5.42778	4.5315	5.324	5.489	5.51966	5.74415	5.78523	5.16452	5.21741	6.5776	5.71755	5.3531	5.61339	6.03347	5.64001	5.89855	5.324	6.01933	5.77095	6.04056	5.77811	5.55311	4.93736	5.5866	6.05857	5.75035	5.21166	5.6267	5.69574	6.56592	5.38283	6.77866	5.39049	6.07815	5.67464	6.42721	4.85723	5.55311	4.98692	6.14307	5.96718	6.66429	6.66967	5.58048
IL7R	10.5024	11.5106	9.52579	9.81366	8.98777	10.3015	9.13983	10.7531	8.85507	10.9938	7.73333	11.2101	11.2101	11.3313	9.18591	9.80322	9.21112	10.3493	9.48471	11.3313	9.5878	10.5721	10.6764	11.0119	9.8808	10.6308	10.0892	10.1577	10.7023	9.41529	10.1701	11.3909	10.2655	11.7406	10.1023	10.7192	10.362	11.0119	11.0374	10.7278	10.6608	11.5529	9.84226	11.5106	9.46704	10.5581	9.05324	9.63846	11.2989
IL8	9.12011	9.5878	9.54386	11.5106	10.4213	12.1052	10.8397	12.3312	10.2723	8.69876	8.08022	10.5721	9.44326	10.3248	10.0382	9.41126	11.1843	12.7832	10.1462	10.7192	11.1843	11.3625	10.2723	12.0661	8.93101	8.64151	9.00806	9.23878	9.31822	10.689	12.2137	10.9938	10.3015	10.9311	10.3429	10.2041	9.02796	10.6308	8.36914	8.99697	8.35639	8.96366	10.5721	9.78957	9.54386	8.86768	9.19008	10.5024	8.84677
IL9	4.46608	4.51706	4.51706	4.49549	4.53555	4.45476	4.5315	4.49131	4.548	4.48856	4.52748	4.54973	4.544	4.54117	4.59744	4.56247	4.51706	4.5362	4.57196	4.54117	4.51973	4.52748	4.46083	4.5532	4.53751	4.55112	4.52339	4.49312	4.5315	4.5224	4.53751	4.49312	4.49786	4.52339	4.52936	4.53555	4.53364	4.49786	4.48131	4.52438	4.51973	4.85723	4.53489	4.5147	4.60555	4.52498	4.5362	4.53364	4.5224
ILF3	10.7531	10.7023	10.9311	10.8397	11.0722	10.6032	10.6165	10.6458	10.689	10.29	10.7363	10.8397	10.8775	10.6165	10.8557	10.7886	10.9509	10.6032	11.1076	10.6764	10.8951	10.5883	11.0605	10.8557	10.6764	10.7363	10.9107	10.9695	10.7699	11.0837	10.6686	10.5449	10.6032	10.4492	10.5883	10.6032	10.6308	10.9107	10.6608	10.7531	10.8208	10.6237	11.2989	10.4096	11.1076	10.7108	11.1351	10.8951	10.8397
INPP5D	8.57652	8.82167	8.61392	9.0453	8.52206	9.19008	8.35639	8.66674	6.64391	8.80642	6.60604	8.49173	8.4212	8.85507	7.88341	8.38405	7.29718	8.58073	8.16595	8.26865	8.47108	8.88222	9.72498	8.81406	8.89107	8.79791	8.88222	8.48348	8.61392	8.39717	8.62205	8.67156	8.62205	8.86274	8.79791	8.79385	8.97359	8.7196	8.39275	8.59766	9.34559	8.30457	8.30892	8.43762	8.23553	8.69186	7.92133	8.51836	8.83896
IRAK1	8.97688	8.71139	9.62112	9.03673	9.19008	9.13213	9.55466	8.54149	9.73017	9.14399	9.43879	8.62205	8.69531	8.64151	9.493	8.99697	8.32805	8.5662	9.8808	8.61392	9.6343	8.84287	8.86768	8.5333	9.08056	8.96366	9.15643	8.80642	8.91109	9.02319	8.88222	8.74217	9.4767	8.47108	9.21891	8.66296	9.37386	8.62205	8.79791	8.61799	9.21535	8.80642	9.57213	8.72406	9.11562	8.78977	9.493	9.10709	8.68036
IRAK2	6.82515	6.62059	7.12403	7.19546	7.15424	7.39558	6.79461	6.57177	7.79616	6.65881	4.7865	7.25568	7.92133	7.0971	7.0971	6.93194	6.88009	6.89561	7.06961	7.5241	6.55549	7.22961	7.27178	7.74692	6.73574	6.98188	6.86645	6.25954	7.47223	7.07376	7.80908	7.4675	7.49836	7.48692	6.97544	7.80908	6.9528	7.23536	6.48135	6.74129	7.02221	7.01656	7.1855	6.49202	7.71506	6.87529	7.8139	7.32922	7.1649
IRAK4	7.49836	7.76708	8.04315	7.71918	7.62265	7.42819	7.60223	7.62699	7.60223	7.77922	5.74415	7.73697	7.7008	7.73697	7.71918	7.80908	8.16595	7.60695	7.77922	7.64431	7.62265	7.74692	7.57198	7.72444	7.67574	7.76708	7.66974	7.72444	7.58812	7.88656	7.55169	7.36998	7.44189	7.74196	7.67574	7.7719	7.37471	7.6531	7.45736	7.51503	7.56302	7.4052	7.92893	7.75096	7.87943	7.75499	7.85245	7.8575	7.66373
IRF1	10.3882	10.0958	9.17768	9.51679	9.19873	9.66575	9.34559	9.98381	10.0476	9.82291	9.23138	9.96275	10.29	9.95282	9.73535	9.65509	9.35479	9.82699	9.31445	10.2655	9.44746	10.1409	9.61176	10.3194	9.45882	9.36383	9.23508	9.18173	9.82291	9.61176	10.1577	9.87031	9.22692	9.86003	9.81366	10.3364	9.11562	10.1356	9.17362	9.91968	8.49547	9.33246	10.8397	9.70374	9.4193	8.91491	9.25721	9.31822	9.33738
IRF2	9.02796	9.31068	8.65472	8.68036	9.22245	9.06411	8.99697	9.30658	9.0737	9.11562	11.253	9.13983	9.19008	9.23878	9.35479	9.32752	8.78394	9.15643	9.27466	9.29326	9.27466	9.37386	9.22245	9.52579	9.38377	9.58232	9.12458	9.26563	9.29326	8.8726	9.11562	9.33246	9.13983	9.33738	8.85092	9.16057	9.2524	9.31445	9.66043	9.3502	9.30246	9.87031	8.87742	9.41126	9.08971	9.39156	9.23138	9.13983	9.53422
IRF3	7.88656	7.69697	8.2437	7.77922	8.56925	7.31962	8.06532	7.59282	10.08	7.5065	10.5377	7.61829	7.45188	7.46244	8.02575	7.45736	9.01841	7.57198	8.18262	7.78809	7.66373	7.46244	7.51077	7.52865	7.63635	7.30206	7.75862	8.04691	7.34103	7.97955	7.28715	7.75499	7.68876	7.53702	7.0971	7.23536	8.27524	7.36543	7.68006	7.53702	7.87141	7.9362	8.07255	7.80021	8.16959	7.83514	8.04315	7.92893	7.63635
IRF4	7.74692	6.43277	8.18262	8.96863	7.82184	8.31584	7.86244	7.4675	11.8516	7.43738	12.1052	6.97544	7.36543	7.43738	7.42819	6.17415	9.49615	7.14934	8.79385	7.49836	8.7196	7.66373	9.87031	6.74129	8.0077	6.8063	8.40404	8.96366	6.96971	8.19649	6.89033	7.53319	7.68876	7.00153	7.99021	6.28222	7.85245	7.14441	9.25721	7.17958	8.72406	7.29217	7.5975	6.98188	8.37654	7.59282	7.76224	8.03017	7.29718
IRF5	7.47223	7.20573	7.75862	6.91051	7.51077	7.76224	8.00454	7.14441	8.70763	8.36495	7.21194	7.13417	7.17067	7.04038	7.26672	6.87529	7.87943	6.77866	7.57198	7.43279	6.94302	6.98829	6.96396	6.81266	7.27683	7.1649	7.48194	7.62699	7.5065	7.27178	6.75708	7.1995	7.37471	7.61263	6.9057	6.68363	7.17958	7.44638	7.6531	7.42819	7.24556	6.67504	7.78366	7.24047	7.4675	7.69312	7.68006	7.95723	7.55169
IRF7	8.45399	7.87943	8.92695	7.98598	8.47108	8.56925	9.76525	7.93987	8.81024	8.19967	7.21194	8.30021	8.36068	8.16959	9.42764	8.03017	7.86244	7.87141	8.5333	8.43762	8.63166	8.37331	7.94396	8.04691	8.27524	7.8942	8.0112	8.15866	7.75499	8.44147	8.00137	7.84343	8.41313	7.71093	9.08056	8.08398	9.30658	8.19031	7.91285	8.20375	9.80322	7.90354	8.54647	8.27524	8.56925	8.07646	8.80642	8.24827	7.95723
IRF8	8.5662	7.80908	8.33549	7.80424	8.05428	9.44326	7.95264	8.23911	7.8575	9.01841	10.7363	7.88971	8.41313	8.37976	7.93987	7.96423	8.62686	8.0077	8.08398	7.94803	8.26165	8.15866	9.55466	7.68438	8.54647	7.82184	7.71093	8.48348	7.68006	8.07646	7.95723	7.88656	8.31584	7.93987	7.66373	7.57198	8.23911	8.31584	7.96423	8.02133	8.32805	7.99443	7.58812	7.44189	7.64033	7.85245	7.87544	8.35639	7.75499
IRGM	4.7334	4.51706	4.51706	4.49549	4.53555	4.45476	4.5315	4.49131	4.32193	4.48856	4.52748	4.54973	4.544	4.54117	4.59744	4.56247	4.88722	4.5362	4.57196	4.54117	4.51973	4.52748	4.46083	4.5532	4.53751	4.55112	4.52339	4.49312	4.5315	4.5224	4.53751	4.49312	4.88256	4.52339	4.52936	4.53555	4.53364	4.49786	4.48131	4.52438	4.51973	4.85723	4.53489	4.5147	4.60555	4.52498	4.5362	4.53364	4.5224
ISG15	9.4993	8.65916	9.45882	8.49173	8.66674	8.48348	10.1701	8.57229	10.4342	9.21535	5.74415	9.14813	8.36068	8.29625	9.62564	8.69186	8.62686	8.48798	8.83896	9.20687	9.15643	9.56347	7.35044	8.25205	8.46296	8.92695	8.69186	7.86737	8.76375	8.67156	8.69876	7.98277	8.43368	8.34827	9.67783	8.67637	12.6525	8.83053	8.54647	8.66674	11.2376	7.83079	8.30021	8.93101	8.51836	8.19031	8.51836	8.28313	8.1623
ISG20	8.51055	7.96423	8.21916	8.92284	8.77807	8.70763	8.1623	8.65916	9.68583	8.18732	9.77973	8.59334	8.43762	8.62686	8.06862	7.5975	8.98777	8.15866	8.27919	8.24827	7.60695	7.91731	8.20375	8.35639	7.49265	7.50243	7.90838	8.28313	7.97955	8.27919	8.05815	7.65842	7.10744	7.72444	8.24827	8.48348	8.37654	8.26165	8.19649	8.12462	9.33246	8.50605	8.84677	7.89868	8.44966	7.86737	8.16595	7.76708	8.19649
ITCH	9.73535	9.97148	9.69369	9.82291	9.79454	9.79454	9.94282	9.95282	9.35932	9.68583	5.74415	10.0579	10.2534	10.1139	10.1577	10.2655	9.53422	9.97148	10.362	10.0579	9.94282	10.0269	10.1639	10.3882	9.69369	10.1356	10.0049	10.0429	10.0892	9.95282	9.86003	9.78459	9.7565	9.8883	10.1701	10.0157	10.2098	9.8808	10.1816	10.1139	9.98381	10.1139	9.85069	9.95282	10.1356	10.0269	10.1247	10.0579	10.2534
ITGA1	10.689	11.5529	10.29	11.5529	9.97148	10.2467	9.8883	11.0119	9.31822	10.464	8.38405	11.4494	11.2989	11.4163	10.477	11.5529	9.84226	11.4163	9.64656	11.6211	10.9107	11.9944	10.4342	11.8516	11.0374	11.9944	11.9585	11.0837	11.9585	10.9509	11.3313	11.1076	10.6308	11.253	9.48471	11.3313	10.1759	11.5886	11.0605	11.3909	10.3248	11.9166	10.4096	11.8516	10.7023	11.0605	10.1462	10.7363	11.5529
ITGA2	7.30693	7.17067	10.2214	8.42974	7.94803	6.66967	7.49836	7.8575	6.93194	6.68363	5.74415	7.51503	7.38453	7.06546	8.13281	7.69697	7.8942	8.32805	8.09971	8.00137	8.39717	7.44638	8.22339	8.11721	9.95779	9.4014	8.36068	7.92133	8.55143	8.97688	8.5333	7.42819	8.79385	7.15911	7.46244	7.47223	8.06862	8.24827	7.50243	7.31962	7.82632	8.26165	8.48798	8.09971	7.45188	7.09145	8.21492	7.40151	7.12403
ITGA2B	4.9336	5.76375	5.51346	5.10095	4.53555	4.80729	5.71189	4.49131	4.32193	5.43664	4.7865	6.1555	5.78523	5.81008	4.59744	5.43664	4.51706	5.324	4.57196	5.83952	4.93736	5.59269	4.87789	6.85306	5.10095	5.77811	5.55311	5.71755	4.5315	4.5224	5.36775	5.67464	5.08629	5.63404	4.52936	5.07339	4.53364	5.11492	5.75652	5.71189	4.51973	4.85723	5.1602	5.78523	4.60555	5.3458	5.39656	5.19709	5.87612
ITGA4	8.62205	8.91109	8.30892	8.37976	8.41717	8.91109	8.37976	8.57229	8.26865	8.75197	9.43879	8.66674	9.12458	9.25721	7.84343	8.24827	8.50605	8.47502	8.42974	8.66296	8.50154	8.54149	9.41126	8.76785	8.69876	8.36068	8.49547	8.67637	8.50154	8.39717	8.46702	8.82167	8.73418	8.5662	8.45399	8.54149	8.6053	8.8726	8.89107	8.83896	8.91872	8.82167	8.16595	8.57229	8.19967	8.58073	8.06532	8.339	8.80642
ITGA5	9.77485	9.92452	9.03673	10.3997	8.7196	9.63014	9.4193	9.58232	7.72444	9.33738	7.73333	10.3997	11.0605	10.464	8.99238	10.8951	8.68434	10.3882	8.61799	9.90861	9.66575	10.4342	9.51679	10.6458	8.69876	10.2098	10.0157	9.53001	10.2655	9.38767	10.5581	9.92935	9.44326	10.1462	8.63659	10.5515	8.99238	10.2155	9.41126	9.83105	9.04102	10.2534	9.68583	10.4213	9.4014	9.48471	8.85891	9.48071	9.67783
ITGA6	8.72406	9.36383	8.75197	10.1462	8.74708	9.00806	8.45399	9.34559	9.15229	8.95959	7.21194	9.4993	9.76525	9.5213	9.16057	10.0579	8.98777	9.59327	7.88656	9.77485	9.4343	10.515	8.83475	9.89876	8.86274	10.4492	10.0701	9.19873	9.94282	8.95551	10.0476	9.30246	8.6053	9.56347	7.81788	9.83105	9.07713	9.73535	9.59327	9.69369	9.55907	10.2534	8.65472	9.83105	9.3502	9.61176	8.96366	9.23878	9.91968
ITGAE	6.98829	7.37471	7.33514	7.13947	6.89561	6.96396	7.282	7.17958	7.79616	7.5065	10.3306	7.31962	7.07376	7.15911	7.62699	7.42819	6.50244	7.22383	7.75499	6.96396	7.0971	7.34103	7.27178	7.40889	7.24047	7.69697	7.26672	6.79461	7.21194	7.03184	7.32443	6.88522	6.98188	7.36087	7.15424	7.03582	7.31329	7.26121	7.29718	7.35044	7.36087	6.74661	7.00153	7.20573	7.48692	7.45736	7.72444	7.49836	7.29718
ITGAL	9.54386	9.74438	8.99238	8.83053	9.02319	9.4014	8.70763	8.89696	9.80845	9.69369	9.43879	9.28441	9.52579	9.46704	8.37654	8.96863	9.73535	8.95551	9.2524	9.28441	8.92695	9.15643	9.70948	9.41126	9.0453	8.99697	9.20687	9.31822	9.11562	8.86274	8.97688	9.3502	9.17768	9.44326	8.85092	9.06411	9.13983	9.67783	9.71519	9.56347	9.36885	9.44326	8.35234	9.20687	8.65026	9.45164	8.46296	9.23138	9.47188
ITGAM	7.75862	7.40151	7.67574	7.44189	7.38453	8.46296	8.22339	7.27178	7.4675	7.92534	4.7865	8.09256	8.14346	7.51503	7.29718	7.51957	7.44638	7.57198	7.24556	7.87544	7.69312	7.84738	7.33514	7.75499	8.09256	8.14346	7.48194	7.87943	7.82184	8.50154	7.98598	8.01801	8.1623	8.0506	8.08022	7.78809	7.1995	7.85245	8.11301	7.78809	7.21194	7.83079	7.37942	7.96423	8.19967	8.38831	8.20375	8.60149	8.29625
ITGAX	10.0269	9.29326	9.55466	9.95282	9.27466	11.6211	9.83105	9.97148	8.20782	11.0837	8.69876	9.63014	10.1139	9.89876	8.95959	9.14813	9.30246	9.36383	9.45882	9.83105	9.55466	9.62112	9.50709	9.54386	10.1577	9.43879	9.0453	9.55466	9.39649	9.75045	9.37386	9.89354	9.96275	9.87031	10.152	9.56347	9.15229	9.77973	9.95282	9.8808	8.88222	9.38767	9.30246	9.29326	9.22245	9.64656	9.4993	10.08	9.51679
ITGB1	12.2137	12.6525	12.2909	13.0136	11.8818	12.0318	12.7832	12.2909	12.0661	12.1393	10.3306	12.4209	12.7361	12.8992	12.179	13.2806	12.2909	12.9519	11.9585	12.607	12.607	13.1468	12.2909	12.8378	12.5594	13.1468	13.1468	13.0136	13.1468	12.3312	13.0136	12.607	12.4678	12.696	12.0661	12.5594	12.8378	12.696	12.7832	12.8378	12.2909	13.1468	12.4678	13.0136	12.4917	12.7832	12.7361	12.8378	12.9519
ITGB2	10.1462	9.95282	10.5721	9.20687	9.80322	11.5529	10.3364	9.81366	9.73017	11.2682	9.23138	9.86003	9.85069	9.63846	9.94282	9.23508	9.78957	9.76525	9.20281	9.55466	10.1139	9.67783	9.6718	9.45164	10.7363	9.71519	9.81829	9.8883	10.0579	10.0269	9.12458	10.2399	10.5883	10.3139	10.29	9.58232	9.51679	9.87031	9.63014	9.55466	9.76525	9.66575	9.19873	9.72498	9.33738	10.0579	9.39156	9.73535	9.86003
ITGB3	6.09222	6.3783	9.00806	7.24047	7.83514	7.30206	7.45188	6.66967	6.38515	4.93736	4.52748	6.99655	6.97544	6.59027	6.71461	7.49836	6.13697	6.57177	7.04492	5.99664	6.34995	6.31072	6.19145	6.39198	6.48669	6.39798	6.63869	6.99243	6.56071	7.23536	6.8063	5.88871	7.78809	5.79675	6.33928	6.33928	5.00241	5.71189	6.4444	6.70522	5.5866	4.85723	8.50154	6.41484	6.42104	6.43277	6.67504	6.16835	6.09222
ITGB4	8.75581	8.97359	10.0701	8.85092	9.08056	7.8575	9.99468	9.53422	11.347	7.93252	10.152	9.09776	8.37331	8.57652	9.10243	9.64656	8.91872	9.25721	8.90282	8.90282	9.40634	9.57723	8.58901	8.35639	9.4343	9.64252	9.90369	9.39649	9.97148	9.493	9.27466	8.92695	9.82291	8.75964	8.92695	8.88222	8.91872	8.88665	9.34559	8.98017	9.39156	9.85069	9.23878	9.23138	8.25583	8.88665	9.92935	8.75197	8.76785
ITK	8.65026	8.43762	7.84738	8.4212	8.07255	8.55879	7.66373	8.40404	8.32805	8.58901	7.21194	8.06532	8.64589	8.84677	7.37942	7.73697	8.04315	7.74692	8.12462	7.63635	7.0539	8.02133	8.7196	7.47695	7.87943	7.55737	7.69312	7.68438	7.79213	8.39717	8.10426	8.01801	7.73697	7.79616	8.31239	8.01469	8.21492	7.91285	8.16595	7.75499	8.30892	7.95723	7.75096	7.51503	7.82632	7.85245	7.5975	7.61829	7.86244
JAK1	10.6764	10.6764	10.6764	10.4896	10.1577	10.477	10.3769	10.4213	10.0326	10.2655	9.59327	10.6165	10.7363	10.515	10.5305	10.5024	10.1816	10.4213	10.4213	10.4896	10.3139	10.689	10.515	10.6165	10.4342	10.5883	10.6608	10.4896	10.6458	10.4342	10.5449	10.7363	10.3139	10.7531	10.4492	10.5024	10.5883	10.4492	10.477	10.464	10.8557	10.7615	10.4492	10.6165	10.3248	10.4213	10.29	10.362	10.6165
JAK2	9.80322	10.5721	9.86003	9.67783	9.45164	9.60693	9.61645	10.1356	11.0374	10.1462	11.253	10.0476	10.2272	10.1356	9.44326	10.0103	10.0269	10.0157	9.20281	10.0892	10.2655	10.3364	9.82291	10.2041	9.86003	10.362	10.4342	10.2534	10.1462	9.79454	9.65509	9.86003	9.60209	9.82291	9.62112	9.87031	9.80322	10.3139	10.464	10.4492	9.85069	10.1639	9.64656	10.1939	9.59768	10.0157	9.57723	9.8883	10.0429
JAK3	8.31584	8.06862	8.8726	8.04315	8.15866	8.90282	9.13213	8.12092	10.5581	8.69876	10.7363	7.81788	8.46296	8.58901	7.97041	7.31962	9.17362	7.54628	8.99697	7.92534	8.55143	8.18262	9.48886	7.91731	8.58901	7.47695	8.1623	8.83475	7.79213	8.41717	7.77556	8.01801	8.06862	7.78809	8.4212	8.05815	8.28313	7.79616	7.86244	7.96423	8.81406	7.90354	7.88971	7.69697	7.48692	7.82184	7.90838	7.57948	8.12092
JAM3	8.79791	9.60209	8.63659	9.34559	8.79791	8.73818	8.55879	9.48471	8.57229	8.76785	5.74415	9.52579	9.74438	9.84226	8.69186	9.77485	8.5374	9.48471	8.01469	9.61176	9.21535	9.89354	8.25583	9.7565	8.67637	9.84226	9.77485	9.39649	10.0476	8.91109	9.74438	9.63846	8.89107	9.71519	7.99021	9.70374	8.26165	9.4343	9.23508	9.31822	8.46702	10.2534	8.79791	10.0579	8.85092	9.32752	8.13976	8.76785	9.70374
KIR3DL1	4.46608	4.51706	4.51706	4.49549	4.53555	4.45476	4.5315	4.49131	4.42327	4.48856	5.74415	4.54973	4.544	4.54117	4.59744	5.33839	4.51706	4.5362	4.57196	4.54117	4.51973	4.52748	4.46083	4.5532	4.53751	4.55112	4.52339	4.49312	4.5315	4.5224	4.53751	4.49312	4.49786	4.52339	4.52936	4.53555	4.53364	4.49786	4.48131	4.52438	4.51973	4.85723	4.53489	4.5147	4.60555	4.52498	4.5362	4.53364	4.5224
KIR3DL2	4.46608	4.82561	4.51706	4.49549	4.53555	4.71374	4.5315	4.81495	5.10095	4.48856	8.08022	4.54973	4.544	4.54117	4.59744	4.56247	4.51706	4.5362	4.57196	4.54117	5.03463	4.52748	4.46083	4.5532	4.53751	4.55112	4.52339	4.49312	4.5315	4.5224	4.53751	5.08629	4.49786	5.07339	4.52936	4.53555	4.53364	4.49786	4.48131	4.52438	4.51973	4.85723	4.53489	4.5147	4.60555	4.52498	4.5362	4.53364	4.5224
KIR3DL3	4.46608	4.51706	4.51706	4.49549	4.53555	4.45476	4.5315	4.49131	4.32193	4.48856	5.74415	4.54973	4.544	4.54117	4.59744	4.56247	4.51706	4.5362	4.57196	4.54117	4.51973	4.52748	4.46083	4.5532	4.53751	4.55112	4.52339	4.49312	4.5315	4.5224	4.53751	4.49312	4.49786	4.52339	4.52936	4.53555	4.53364	4.49786	4.48131	4.52438	4.51973	4.85723	4.53489	4.5147	4.60555	4.52498	4.5362	4.53364	4.5224
KIR_Activating_Subgroup_1	4.46608	4.51706	4.51706	4.49549	4.53555	4.45476	4.5315	4.49131	4.548	4.48856	4.7865	4.54973	4.544	4.54117	4.59744	5.60009	4.51706	4.5362	4.57196	4.54117	4.51973	4.52748	4.46083	4.5532	4.53751	5.41887	4.52339	4.49312	4.5315	4.5224	4.53751	4.49312	4.49786	4.52339	4.52936	4.53555	4.53364	5.39049	4.48131	4.52438	4.51973	4.85723	4.53489	5.31702	4.60555	4.9105	4.5362	4.53364	5.16452
KIR_Activating_Subgroup_2	4.46608	4.9202	4.51706	4.49549	4.53555	4.45476	4.5315	4.74658	4.32193	4.48856	5.74415	4.54973	5.71189	5.21741	4.59744	4.56247	4.51706	4.5362	4.57196	4.54117	4.51973	4.52748	4.46083	4.5532	4.53751	5.82444	4.52339	4.49312	4.5315	4.5224	4.53751	4.49312	4.49786	4.52339	4.52936	4.53555	4.53364	4.49786	4.48131	5.18973	4.51973	4.85723	4.53489	4.5147	4.60555	4.52498	4.5362	4.53364	5.38283
KIR_Inhibiting_Subgroup_1	4.84819	5.21741	4.51706	4.49549	4.53555	4.75169	4.96672	5.324	5.489	4.98692	7.21194	5.39049	5.16452	5.4811	4.59744	4.56247	5.11492	4.5362	4.57196	5.092	4.51973	4.96174	4.46083	5.54628	4.53751	4.55112	4.52339	4.49312	5.49685	4.5224	5.36775	5.1483	4.49786	5.4811	4.52936	5.33095	4.53364	4.76514	4.89164	5.98427	4.51973	4.85723	4.53489	5.43664	4.60555	5.07339	4.5362	5.04471	5.58048
KIR_Inhibiting_Subgroup_2	4.7334	5.21741	4.51706	4.49549	4.53555	5.04471	5.16452	5.61339	4.73031	4.48856	4.52748	5.94214	4.544	4.54117	4.59744	5.60009	4.51706	4.5362	4.57196	4.54117	4.51973	4.52748	4.46083	5.67464	4.53751	4.55112	4.52339	4.49312	4.5315	4.5224	4.53751	5.27497	4.49786	5.4811	4.52936	5.58048	4.53364	4.8676	4.48131	5.44979	4.51973	4.85723	4.53489	5.53264	4.60555	4.9105	4.5362	4.96672	5.489
KIT	7.36998	8.155	7.53319	8.98017	7.76224	6.17415	7.83079	8.01801	6.79	7.03582	9.59327	8.19031	7.59282	7.75499	8.16959	8.99697	8.94437	9.17362	6.42721	7.56302	8.29227	9.12011	8.08828	8.4985	8.17375	9.21535	8.78394	8.23193	8.73418	8.48798	8.75964	8.65472	7.80908	8.81406	7.282	8.19967	7.47223	8.1779	8.16595	8.01469	7.82632	7.71093	8.11721	8.22339	8.93506	8.339	8.47108	8.84677	8.21492
KLRB1	6.59027	7.24556	6.97544	7.24047	7.92534	8.04315	7.26672	7.96423	6.93194	7.84738	5.74415	8.34364	8.19967	7.95264	7.46244	7.36087	7.73697	7.4052	7.63168	7.4052	6.59027	6.94302	8.12872	8.12462	7.92893	7.78809	7.30206	7.32922	7.88656	7.68876	7.96423	8.29625	8.05428	8.44147	7.64033	8.07646	7.47223	8.08398	8.40859	8.5625	7.57198	8.62686	7.35566	8.09971	7.5975	8.28771	7.60695	7.55169	8.51446
KLRC1	5.63404	6.46565	6.17415	6.81266	4.53555	5.77811	5.94214	5.75652	7.4675	7.38962	9.43879	6.53808	6.40395	6.59027	5.87003	5.71755	6.56592	5.99664	4.57196	5.47168	5.51346	5.59269	5.59269	6.4444	5.5595	6.0852	5.41887	5.24366	6.07815	5.63404	5.27497	5.97225	4.88256	6.09222	5.75652	6.43277	5.63404	6.11861	6.62059	6.54984	5.5866	4.85723	6.34995	6.24614	4.60555	5.61339	5.05472	5.44323	5.489
KLRC2	6.74661	7.30693	6.00205	6.09222	4.53555	5.27497	5.832	5.94875	4.548	7.68876	4.52748	6.63869	6.47071	6.33928	4.59744	6.58395	6.13697	6.35445	4.57196	5.71189	5.60009	5.91467	6.13085	7.06546	5.37512	6.1555	4.52339	5.02957	5.68519	4.89164	5.45601	6.60019	5.52583	7.19141	5.69574	7.01656	6.04056	7.26121	6.94302	6.9057	5.75652	7.78809	7.00153	7.75096	5.73303	5.4811	4.5362	5.60744	5.84561
KLRD1	5.47168	6.57177	5.51346	5.53941	5.47168	5.27497	6.16835	6.14307	6.38515	6.00718	9.97148	7.25568	6.8063	6.84646	4.59744	7.04038	4.51706	5.88871	4.57196	5.99664	5.39049	5.45601	4.73031	7.13417	4.53751	6.64391	5.65502	5.20439	6.47604	4.89164	6.65331	6.85306	5.77811	6.9528	5.00241	7.04492	5.44979	6.63869	7.06961	7.13947	5.71755	7.29217	5.80343	7.41925	5.81008	6.38515	5.2303	4.53364	6.78538
KLRF1	5.58048	7.01656	5.04471	5.21741	4.53555	5.71189	4.5315	6.34995	4.73031	6.34543	6.60604	7.76708	8.01469	7.57198	6.13697	7.12885	4.51706	6.1493	4.57196	7.02221	4.51973	6.02634	4.98692	7.69697	5.1602	7.38962	5.86392	6.20286	6.89561	5.1407	6.3783	6.96396	6.10465	7.19141	6.09845	7.88971	5.06619	7.67574	7.25568	7.83079	5.21741	6.54416	5.91467	7.68006	6.37267	6.61186	6.0852	5.91467	7.55169
KLRG1	7.03582	7.63635	6.62059	6.58395	5.78523	6.33928	5.96718	6.8063	6.07136	6.28222	5.74415	6.8063	7.36543	7.19141	6.4444	7.1995	8.00454	7.44189	6.16194	6.5776	6.68363	7.53319	7.55169	7.1995	7.14441	7.48692	7.17513	7.21194	7.69697	6.9528	7.4052	7.03582	6.8063	6.75191	6.54416	6.67504	6.83556	6.78538	6.84646	6.81899	7.30206	8.01801	6.45047	7.51503	7.31962	7.17067	7.1855	7.0971	7.02785
KLRK1	7.13947	7.97499	7.41408	7.68438	6.67934	7.66373	7.45188	7.90838	6.38515	8.81406	4.52748	8.34364	8.46296	8.83053	6.71461	7.75862	7.07376	7.88656	6.97544	8.0077	7.42373	7.98598	7.8942	9.06411	7.36087	7.8139	7.60695	7.78809	7.94803	7.58381	7.97041	8.13281	7.26121	8.58901	7.54628	8.37976	7.14934	7.94396	8.86274	9.10709	7.89868	9.16917	7.88971	8.75197	7.4052	7.74692	7.13417	7.42819	8.25583
LAG3	6.4444	5.99121	6.66967	6.66429	6.37267	6.24614	7.60223	7.00153	7.72444	6.87047	6.60604	6.5776	6.68363	6.4444	6.01228	6.83983	6.85306	6.46057	6.65331	6.16835	6.32268	6.51768	6.67504	6.90088	6.29789	6.53808	5.65502	5.64001	5.40261	5.99121	6.92052	6.09845	5.94214	6.73017	7.91285	6.61186	6.74661	6.32268	6.4444	7.01656	7.53702	4.85723	6.42104	6.75708	6.3279	6.65331	6.04658	6.09222	6.38515
LAIR2	7.49836	7.58381	7.65842	7.49265	7.83514	7.5241	8.1088	7.39558	8.99238	8.76785	4.32193	7.57574	7.55737	7.17958	6.89033	7.54084	8.70763	7.60695	6.87047	7.36998	7.89868	7.49265	6.48135	6.63869	7.96423	7.69697	7.56751	7.97499	7.49836	7.56302	6.8063	7.57198	7.35566	7.30693	7.91285	7.17067	7.08578	7.68438	7.77922	7.73697	7.282	6.96971	6.64862	7.15424	7.8575	7.9362	7.88341	8.32413	7.90354
LAMP1	12.0318	12.1052	11.7406	12.1052	12.0318	11.8818	12.2909	11.7704	11.9166	12.2137	10.8666	11.8516	12.0318	11.7704	12.0318	11.8068	12.0661	12.0661	12.0318	12.0318	12.1052	12.2497	12.0318	11.8818	12.0661	12.3793	12.2909	12.2909	12.2705	12.0318	12.179	12.0318	12.0661	12.1052	11.5886	11.9166	11.4817	12.2137	12.2497	12.179	12.1393	12.2497	11.8068	12.4209	12.0661	12.179	12.2909	12.2497	12.1052
LAMP2	9.95779	9.63846	10.1939	9.99468	10.3139	10.1139	10.1816	9.42764	9.96275	10.0049	10.152	9.53905	9.89876	9.63014	10.6957	9.86003	10.0527	9.79454	10.9311	9.58232	11.2682	9.92935	9.8808	9.76525	10.0049	9.89876	9.78459	9.87031	9.84226	9.89876	9.96275	10.1701	10.3364	10.1247	10.152	9.73535	10.4213	10.1023	9.84648	9.87031	10.08	10.0892	10.1462	10.0382	10.3769	10.2655	10.3882	10.1139	10.1356
LAMP3	10.1356	11.7704	9.85069	10.3826	10.8775	9.60693	9.78459	10.9509	7.4675	11.2376	7.73333	11.7704	10.5957	10.5305	10.1939	11.3313	8.11301	10.4342	9.40634	11.5886	9.00806	9.39156	9.99468	11.5529	9.83667	10.5581	10.2155	10.5305	11.1351	10.2399	11.0605	11.9944	11.0837	12.0132	9.91968	12.0318	9.36383	11.1351	11.6669	11.0605	11.2989	11.7055	11.0837	10.464	12.2909	11.9166	10.9311	11.6669	12.2497
LBP	4.46608	4.51706	4.51706	4.49549	4.53555	4.77889	4.5315	4.49131	4.548	4.48856	5.74415	4.54973	4.544	4.54117	4.59744	4.56247	4.51706	4.5362	4.57196	4.54117	4.51973	4.52748	4.46083	4.5532	4.53751	4.55112	4.52339	4.49312	4.5315	4.5224	4.53751	4.49312	4.49786	4.52339	4.52936	4.53555	4.53364	4.49786	4.48131	4.52438	4.51973	4.85723	4.53489	4.5147	4.60555	4.52498	4.5362	4.53364	4.5224
LCK	7.80908	7.93987	7.29718	7.49265	7.53702	7.88971	7.64871	7.68438	8.12872	8.08398	8.38405	7.47695	7.68438	7.96732	6.79461	7.282	7.07376	7.22383	7.54628	7.0971	7.08578	7.36998	8.48798	7.27683	7.92893	7.35044	7.41925	7.17513	7.14934	7.27178	7.42373	7.81788	7.31962	7.42819	7.4052	7.45188	7.74692	7.47695	7.26672	7.60695	8.09971	7.87141	7.12885	7.51503	7.13417	7.38962	7.1855	6.91552	7.64431
LCN2	7.73333	6.94302	8.59766	6.46057	7.97041	6.20801	7.31329	10.0382	9.5213	6.07136	7.73333	6.13085	6.99655	6.38515	9.38377	6.70522	8.4212	8.13629	10.7886	9.4343	9.08056	6.59524	8.08828	8.16595	8.80642	8.06202	7.87943	8.32805	7.26672	8.52953	7.24556	8.44531	8.155	7.7008	7.57198	8.84287	8.59334	7.10228	9.55466	8.21916	8.83896	8.34827	10.1816	6.34995	7.82632	9.68976	10.2041	7.73697	9.29326
LCP1	11.2989	11.0119	10.7363	10.29	10.2041	11.9166	10.7363	10.7363	8.57229	11.4494	8.69876	10.9509	11.1076	11.0837	10.2655	10.477	9.63014	10.8397	10.2041	10.362	10.477	10.5377	11.4817	10.3493	11.1582	10.8775	10.8397	10.6608	10.6764	11.1076	10.6686	11.0119	11.2989	11.0119	10.8557	10.7363	10.6608	11.1076	11.4817	11.3625	11.2101	10.9938	10.2399	10.7023	10.3882	11.2682	10.5449	11.2101	11.0837
LGALS3	12.179	11.6211	12.3312	11.3313	12.2909	12.9519	12.3312	11.9944	10.8951	12.4209	8.98017	11.8818	12.1052	12.0661	12.2909	12.1052	11.2682	11.9944	13.6988	11.9585	11.5106	11.2376	11.8818	11.7055	12.5152	12.179	11.8516	11.6211	11.8294	11.8068	11.8516	11.7704	11.7055	11.6211	12.2137	11.8516	12.1393	11.9944	12.2137	12.2497	11.4163	12.3312	11.9585	11.9166	12.2497	12.2909	12.2137	12.4209	12.0661
LIF	9.36885	8.24827	9.47188	10.7363	10.515	9.68583	9.26563	10.1139	6.64391	7.6531	5.74415	9.10709	7.94803	8.73418	8.60149	8.81406	9.17362	9.84648	10.0049	9.47188	9.69369	8.91872	10.5305	9.11562	8.69876	7.74692	8.95551	8.79791	8.45399	10.1816	9.97148	9.42764	9.50709	9.05324	9.08056	9.50709	7.92893	7.95723	6.78538	7.29217	6.72241	7.13947	8.98777	7.32443	10.5305	7.64033	8.84677	8.88222	7.36998
LILRA1	4.77572	5.66402	4.51706	4.76884	5.08629	5.1602	4.96672	5.1407	6.79	5.21166	8.08022	5.33839	5.489	5.28378	4.59744	5.85781	4.51706	5.11997	4.57196	5.18973	4.51973	5.39049	4.76514	5.6267	4.53751	5.2303	5.16452	4.75679	5.74415	4.5224	5.27497	5.3458	4.92982	5.41887	4.52936	5.77095	4.53364	4.80393	5.10095	5.55311	4.83237	4.85723	5.20439	5.67464	4.60555	5.19709	4.5362	4.53364	5.36035
LILRA4	4.67496	4.51706	4.51706	4.49549	5.16452	5.36035	4.5315	4.49131	5.791	4.88722	6.60604	4.54973	5.16452	4.54117	4.59744	4.56247	4.51706	4.5362	4.57196	4.54117	4.51973	4.52748	4.69296	4.5532	4.53751	4.55112	4.52339	4.49312	5.08056	4.5224	4.53751	4.49312	4.49786	4.52339	4.52936	4.53555	4.53364	4.49786	4.73031	5.08629	5.1602	4.85723	4.53489	4.9105	4.60555	4.52498	4.5362	4.53364	4.5224
LILRA5	6.09222	6.33928	6.39798	7.58812	6.29789	7.58381	7.43279	6.60604	4.73031	6.95839	4.7865	7.19141	7.2179	6.93194	6.52727	7.06546	6.9528	6.99655	6.46565	7.15911	5.68519	6.39198	6.13085	7.49836	6.07136	6.28222	6.45047	6.41484	6.60604	6.52254	7.07978	7.0065	6.28222	6.77866	6.33928	7.09145	5.53941	6.88009	7.03582	7.08578	6.1555	7.63635	6.56071	7.36998	6.00718	6.63344	6.53198	6.79	6.86242
LILRB1	7.54628	7.5975	7.20573	7.03184	6.94792	8.67156	8.01801	7.25568	4.73031	7.91731	6.60604	7.41408	7.8139	7.46244	6.84646	7.63635	5.791	7.26672	6.42721	7.82184	6.68363	7.01153	7.78366	7.84738	7.8575	7.44189	7.54084	7.40151	7.54084	7.01153	7.01153	7.34103	7.07376	7.23536	7.2179	7.83079	6.76223	7.53319	7.57198	7.91731	7.63635	7.83079	6.46565	7.25568	7.27178	7.80908	7.5065	7.77922	7.81788
LILRB2	7.80908	8.00454	7.56302	8.46296	7.75499	8.49547	8.50605	7.97955	8.51446	8.39275	8.08022	8.13629	8.30021	8.06532	6.66967	7.75862	7.69697	7.76708	6.83128	8.07646	7.51077	7.8139	7.13947	8.23553	7.53319	7.64431	7.49836	7.27178	8.26515	7.34103	7.74196	7.65842	7.35566	7.87141	7.35566	8.01469	6.74661	7.75096	8.09971	8.26865	7.36087	8.38831	7.70588	8.13629	7.89868	7.83514	7.64871	7.66373	7.88656
LILRB3	7.71093	7.56302	7.04942	7.87141	7.17513	8.54149	8.14346	7.68438	9.4993	8.94437	9.97148	7.97499	8.22339	8.06532	7.0971	7.51957	8.06862	7.88656	6.42721	7.77922	7.44638	7.57948	6.76707	7.82632	7.12885	7.30206	7.25568	7.15424	7.57948	7.37942	7.49836	7.59282	7.4675	7.57948	7.12885	7.90838	6.63869	7.48692	7.61829	7.57948	6.3783	7.4052	7.44189	7.36998	7.24556	7.47695	7.31962	7.75499	7.32922
LRP1	10.7023	11.1076	11.2376	11.2376	10.7531	10.7023	11.0374	10.9938	10.0157	11.0119	8.69876	10.8951	10.6957	10.8071	10.6032	11.1843	10.8557	11.3625	10.2595	11.1843	11.0837	11.4494	10.7363	10.8071	11.2101	11.6669	11.4037	10.9938	11.3909	11.2682	11.1843	11.1351	11.2239	11.2989	10.362	10.9695	10.7023	10.9938	11.0837	11.2682	10.6032	11.5106	10.8071	11.3909	10.7363	11.0837	10.8071	11.3313	11.1076
LRRN3	6.67504	8.29227	5.75652	6.05258	6.61623	6.74129	5.53264	7.87943	5.10095	7.12885	6.60604	7.41408	7.62699	7.26121	6.79461	8.90696	6.82515	8.39717	4.57196	8.05815	7.282	8.74217	6.55549	8.31999	6.63344	8.95551	7.37942	6.89561	8.0112	5.84561	8.30892	8.83053	7.12885	9.19441	5.9773	7.73333	6.29316	8.04691	7.58812	7.66373	6.59027	8.55511	6.59524	8.4985	7.13417	7.66373	6.76707	7.34574	8.36914
LTA	5.30891	5.25801	5.3458	4.88256	4.53555	5.20439	5.16452	4.49131	6.07136	4.76514	6.60604	4.54973	4.544	4.54117	4.59744	4.56247	4.51706	4.5362	4.57196	4.54117	4.51973	5.03463	6.17415	4.5532	5.83952	5.2303	5.092	5.33839	4.5315	4.99379	5.07339	4.84819	5.45601	4.52339	5.10095	4.53555	5.75652	4.93736	5.65502	4.52438	5.53941	4.85723	4.53489	5.21741	4.60555	4.52498	4.5362	4.53364	4.83237
LTB	8.30457	7.48194	9.28441	7.88341	9.05869	9.35479	8.09256	6.98188	12.3312	7.94396	14.2706	7.09145	7.62699	7.37942	8.02575	5.99121	10.6308	7.52865	9.99468	7.45736	9.68583	7.91731	10.1639	7.40151	9.16471	6.8063	8.50154	9.77485	7.41408	9.15643	6.62703	8.57229	9.64252	7.65842	8.72406	6.83128	9.62112	8.03938	8.11301	7.0539	9.54386	7.36087	8.25583	7.11333	7.80021	7.68006	8.41313	7.48194	7.60695
LTBR	10.0476	10.0476	9.96275	10.0213	9.98381	9.28885	10.1577	9.493	11.2989	9.90861	9.43879	9.90369	10.1356	9.91968	10.1701	10.0103	9.76088	9.45164	10.5883	9.95282	10.0382	9.80322	10.0382	10.0476	9.31822	10.0476	10.1878	9.96275	10.0269	9.86003	9.70374	9.53422	9.78459	9.67783	9.70374	10.0476	10.1462	9.83105	10.0579	9.89876	9.94282	9.92452	10.2534	9.90861	10.3493	10.0701	10.4213	10.1356	9.92935
LTF	6.40395	7.15911	8.16959	6.19145	10.6608	5.66402	10.2214	12.8378	9.7565	8.23553	8.38405	6.26652	6.40395	6.00205	8.04691	6.58395	8.27524	8.27524	8.38831	7.38962	8.48348	7.19546	8.08828	6.97544	5.65502	7.28715	7.83079	7.97499	6.68363	6.78538	6.31671	7.7008	6.76223	7.37471	7.41925	6.33928	7.22961	6.4444	8.69876	6.89033	8.12462	7.17067	6.7719	6.94302	6.73017	9.19441	5.489	6.51768	8.4985
LTK	5.81728	7.27178	6.58395	5.04471	6.02634	6.03347	4.5315	6.276	8.67637	7.32922	6.60604	6.76707	7.80021	8.07646	4.59744	6.06453	6.04056	5.324	5.7386	7.0539	6.55549	7.73333	5.5595	6.87047	5.5595	7.67574	5.92826	6.14307	5.96718	4.89164	5.67464	8.09971	6.48669	7.87141	4.52936	6.1857	6.1555	7.17958	6.66429	5.77095	6.0852	8.66674	5.77095	7.58381	4.60555	6.53808	5.72531	5.3531	6.82515
LY86	7.19141	6.29316	7.22961	7.10744	7.51077	9.11136	7.24556	6.98188	6.07136	8.29227	7.73333	6.65881	6.88522	6.84646	7.26672	7.5975	6.63869	7.03582	6.97544	6.81899	6.96396	7.22961	7.53702	6.81266	7.88971	7.0065	6.48135	6.67934	7.0971	7.23536	7.26121	7.63168	8.04691	7.45736	7.24047	6.53808	6.89561	6.98829	7.48194	7.44189	7.26672	6.88522	6.56071	6.4444	7.64033	7.91731	7.7008	8.38831	7.58812
LY9	7.68438	7.35044	7.35044	7.55169	8.15866	9.24318	7.03582	7.43738	7.2179	7.56302	10.3306	6.70031	7.72968	8.44147	7.00153	6.52254	8.32805	7.0539	8.11301	7.15911	6.86242	7.40889	10.1462	6.7719	7.7719	6.98188	7.54084	8.19329	6.87529	7.56302	6.85775	6.85306	7.13947	7.24556	7.79616	7.50243	8.34827	7.0539	8.44966	7.5065	9.09776	6.96971	7.56302	6.70522	6.83556	7.44638	7.07978	7.0065	7.37942
LY96	8.63166	7.45736	8.48798	8.36068	8.97359	9.62112	9.15643	8.1088	10.3139	9.0453	8.38405	7.78366	8.0077	8.0112	9.05324	7.9362	9.58232	8.15866	9.92935	7.93987	9.13213	8.57229	7.98598	7.33514	9.14813	8.18732	8.155	8.08022	7.90838	8.46296	8.15108	8.43762	8.49547	8.23911	9.4993	7.93987	8.81787	7.92893	8.08398	7.88656	8.62205	7.78809	7.93987	7.9979	8.0506	8.25205	8.5333	8.64151	8.09971
LYN	8.09971	7.74692	8.6053	8.1779	8.59766	8.51055	8.59334	8.0506	8.26865	8.39275	7.73333	8.31239	8.23193	7.83948	8.57229	8.37331	8.21492	8.16959	8.26515	8.20375	7.80908	8.09614	7.83079	8.10426	8.65916	8.1779	8.04315	8.0112	8.03938	8.62686	8.27195	8.33196	8.64151	8.33196	8.5333	8.30892	8.76375	8.13629	8.16595	7.85245	8.5374	8.21137	8.54647	8.13629	8.77807	8.5333	8.88665	8.51055	8.27524
MAF	8.6053	9.06411	8.93972	9.18591	8.78977	8.71513	9.09374	8.92695	10.1139	8.95959	9.23138	8.45399	8.57229	8.8726	8.73818	8.60962	9.81829	8.89107	8.68434	8.29227	9.03235	9.20687	8.88665	8.06862	8.75197	9.41126	9.05324	8.93101	8.64151	8.64589	8.84677	8.92695	8.65916	8.96366	8.38405	8.18732	8.69876	8.65472	8.6053	8.63659	8.69876	8.60149	8.4212	9.05869	8.8726	8.72406	8.74217	8.84677	8.79791
MAGEA1	4.46608	4.51706	4.51706	4.49549	4.53555	4.45476	4.5315	4.49131	6.07136	4.48856	4.7865	4.54973	4.544	4.54117	4.59744	4.56247	4.51706	4.5362	4.57196	4.54117	4.51973	4.52748	4.46083	4.5532	4.53751	4.55112	4.52339	4.49312	4.5315	4.5224	4.53751	4.49312	4.49786	4.52339	4.52936	4.53555	4.53364	4.49786	4.48131	4.52438	4.51973	4.85723	4.53489	4.5147	4.60555	4.52498	4.5362	4.53364	4.5224
MAGEA12	4.46608	4.51706	4.51706	4.49549	4.53555	4.45476	4.5315	4.49131	4.42327	4.48856	4.7865	4.54973	4.544	4.54117	4.59744	4.56247	4.51706	4.5362	4.57196	4.54117	4.51973	4.52748	4.46083	4.5532	4.53751	4.55112	4.52339	4.49312	4.5315	4.5224	4.53751	4.49312	4.49786	4.52339	4.52936	4.53555	4.53364	4.49786	4.99379	4.52438	4.51973	4.85723	4.53489	4.5147	4.60555	4.52498	4.5362	4.53364	4.5224
MAGEA3	4.46608	4.51706	4.51706	4.49549	4.53555	4.45476	5.91467	4.49131	5.10095	4.48856	8.69876	4.54973	4.544	4.54117	4.59744	4.56247	4.51706	4.5362	4.57196	4.54117	4.51973	4.52748	4.46083	4.5532	4.53751	4.55112	4.52339	4.49312	4.5315	4.5224	4.53751	4.49312	4.49786	4.52339	4.52936	4.53555	4.53364	4.49786	5.44323	4.52438	4.51973	4.85723	4.53489	4.5147	4.60555	4.52498	4.5362	4.53364	4.5224
MAGEA4	4.46608	4.51706	4.51706	4.49549	4.53555	4.45476	4.5315	4.49131	4.42327	4.48856	4.7865	4.54973	4.544	4.54117	4.59744	4.56247	4.51706	4.5362	4.57196	4.54117	4.51973	4.52748	4.46083	4.5532	4.53751	4.55112	4.52339	4.49312	4.5315	4.5224	4.53751	4.49312	4.49786	4.52339	4.52936	4.53555	4.53364	4.49786	4.48131	4.52438	4.51973	4.85723	4.53489	4.5147	4.60555	4.52498	4.5362	4.53364	4.5224
MAGEB2	4.46608	4.51706	4.51706	4.49549	4.53555	4.45476	4.5315	4.49131	4.548	4.48856	7.73333	4.54973	4.544	4.54117	4.59744	4.56247	4.51706	4.5362	4.57196	4.54117	4.51973	4.52748	4.46083	4.5532	4.53751	4.55112	4.52339	4.49312	4.5315	4.5224	4.53751	4.49312	4.49786	4.52339	4.52936	4.53555	4.53364	4.49786	4.7827	4.52438	4.51973	4.85723	4.53489	4.5147	4.60555	4.52498	4.5362	5.04471	4.5224
MAGEC1	4.46608	4.51706	4.51706	4.49549	4.53555	4.45476	4.5315	4.49131	5.10095	4.48856	7.21194	4.54973	4.544	4.54117	4.59744	4.56247	4.51706	4.5362	4.57196	4.54117	4.51973	4.52748	4.46083	4.5532	4.53751	4.55112	4.52339	4.49312	4.5315	4.5224	4.53751	4.49312	4.49786	4.52339	4.52936	4.53555	4.53364	4.49786	4.48131	4.52438	4.51973	4.85723	4.53489	4.5147	4.60555	4.52498	4.5362	4.53364	4.5224
MAGEC2	4.46608	4.51706	4.51706	4.49549	4.53555	4.45476	4.5315	4.49131	4.548	4.48856	7.73333	4.54973	4.544	4.54117	4.59744	4.56247	4.51706	4.5362	4.57196	4.54117	4.51973	4.52748	4.46083	4.5532	4.53751	4.55112	4.52339	4.49312	4.5315	4.5224	4.53751	4.49312	4.49786	4.52339	4.52936	4.53555	4.53364	4.49786	4.48131	4.52438	4.51973	4.85723	4.53489	4.5147	4.60555	4.52498	4.5362	4.53364	4.5224
MAP2K1	9.06411	9.04102	9.08971	9.31068	9.76525	9.33246	9.46704	8.86274	8.26865	9.05324	8.08022	9.39649	8.93506	9.14813	9.97148	9.4014	9.05869	9.23138	8.75964	9.26563	8.90282	8.97359	9.37882	9.34559	9.06411	9.66575	9.48471	9.08056	9.493	9.5213	9.69369	9.4767	9.54386	9.39156	9.38377	9.3502	9.68183	9.05324	9.08971	9.19873	9.62112	9.48886	9.26563	9.33738	9.71519	9.60209	9.8808	9.57213	9.4993
MAP2K2	10.1701	10.3248	10.5305	10.3139	10.8397	9.83105	10.394	10.1023	11.7055	10.1759	10.7363	10.1939	10.0892	10.1462	10.4492	10.1139	11.1076	9.90861	10.9938	10.152	10.6032	10.2534	10.29	10.2399	10.3248	10.1577	10.3139	10.7023	10.1577	10.5581	9.99468	10.1462	10.2399	10.0157	9.87031	9.90861	9.96275	10.152	10.2534	10.2655	10.5449	10.4096	10.464	10.1701	10.4896	10.2098	10.5721	10.1816	10.2272
MAP2K4	7.94396	8.21137	7.94803	8.19967	8.00137	7.55169	7.90354	8.0077	6.64391	7.70588	4.52748	8.36914	8.02133	7.87943	8.42974	8.45399	7.14441	7.80908	8.13281	8.14346	7.84738	7.75499	7.63635	8.26865	7.75096	8.19649	8.33196	7.90838	8.2437	8.1623	8.35639	7.81788	8.00454	7.99021	7.74196	8.1088	8.16595	8.09971	8.13281	8.11301	7.83948	8.06202	7.87544	8.26165	8.27524	8.06532	8.1779	8.11721	8.29625
MAP3K1	8.81406	8.94437	8.70763	8.30021	9.45164	9.17362	8.88222	8.97688	8.12872	8.72406	9.77973	8.99697	9.06891	8.91872	9.13213	8.68434	7.9362	8.66296	9.73535	8.76785	8.78394	8.80642	9.27955	9.10243	8.91872	9.27466	9.13599	8.69876	8.90282	8.81024	8.91872	8.97688	8.96366	8.97688	8.95551	8.51055	9.18591	8.93101	9.28441	9.23138	9.12011	9.14399	8.69876	8.97688	9.08056	9.13213	8.4985	9.06891	9.19873
MAP3K5	10.1139	10.4096	10.1139	10.1247	9.91968	10.0269	9.73535	9.81366	10.9107	9.94783	10.152	10.5883	10.3882	10.3493	9.99468	10.2272	10.3769	9.7565	10.5305	10.4492	10.2272	9.83105	10.1878	10.5305	10.29	9.78459	10.1462	10.3493	10.3139	10.5305	10.0892	9.90861	9.83667	9.95282	10.5449	10.3493	10.0157	10.2041	10.3015	10.08	10.1701	10.3015	9.8883	9.73987	10.1701	9.94783	10.1023	10.0476	9.8883
MAP3K7	9.53422	9.5878	9.38767	9.58232	9.82291	9.24318	10.08	9.52579	8.93506	9.45882	10.8666	9.63846	9.4767	9.61645	9.92935	9.493	9.27015	9.50709	10.0269	9.48471	9.62112	9.59327	9.65509	9.65509	9.60209	9.77485	9.50709	9.4343	9.67783	9.60209	9.43098	9.49615	9.22692	9.48471	9.78459	9.46704	10.0701	9.55907	9.8808	9.78957	9.68183	9.80322	9.87031	9.4993	9.97148	9.66575	9.74438	9.71519	9.71519
MAP4K2	8.19329	9.14813	7.7719	8.23911	8.05428	8.32413	8.14346	8.33196	9.12011	8.155	8.98017	8.84677	8.8261	8.76375	8.09256	8.89107	8.59766	8.58901	8.31999	8.91109	8.76375	9.41126	8.38405	9.10243	7.89868	9.34559	8.73418	8.71513	8.99697	7.45188	8.85507	8.75581	7.80908	8.8726	8.06862	8.58488	8.14346	8.78394	8.72406	9.0737	8.29227	8.86768	8.35234	9.32752	8.0506	8.37654	8.09256	8.01801	8.63659
MAPK1	10.2155	10.3139	9.89354	9.8883	10.0579	9.90369	9.7565	10.1816	7.72444	9.99468	4.32193	10.4896	10.279	10.4492	10.3364	10.7699	9.39649	10.279	10.2155	10.3139	9.92935	10.1409	10.2155	10.5721	10.3364	10.7699	10.3997	10.08	10.515	9.90861	10.3997	10.0892	10.1023	10.2155	10.4342	10.4096	10.7531	10.29	10.4213	10.4213	10.3139	10.3882	9.92935	10.3248	10.6032	10.496	10.7023	10.4492	10.5305
MAPK11	5.99664	6.13697	5.57319	6.29316	5.74415	5.36035	5.22314	5.66402	7.60223	5.57319	7.21194	5.89855	6.25954	6.00205	4.59744	5.77811	6.50244	6.11165	5.44979	6.0852	6.1493	6.70522	5.17345	5.85781	5.74415	6.39798	6.75191	6.47604	6.51768	5.49685	6.60019	5.84561	5.21166	5.88243	5.10095	5.49685	5.44979	5.91467	4.94708	6.1555	5.47168	4.85723	5.84561	6.07136	5.88871	5.53264	5.59269	6.39798	5.73303
MAPK14	10.1577	10.3826	10.3997	10.0476	10.8208	9.90369	10.2214	9.96275	11.0119	10.1023	11.4494	9.97148	9.97148	10.0701	10.4213	9.90369	10.4047	10.0892	10.6032	9.96275	10.3015	10.0103	10.0157	10.0846	10.2399	10.1939	10.3882	10.4096	10.3015	10.0049	10.0157	10.1939	10.3769	10.1356	10.2655	9.89876	10.7886	10.2534	10.5305	10.279	10.279	10.1816	10.0269	10.1023	10.279	10.29	10.4096	10.279	10.3493
MAPK3	9.83105	10.3493	9.4193	9.65509	9.63846	9.27466	9.59327	10.0049	8.79385	9.61645	6.60604	10.3248	9.54386	9.66575	10.1023	10.1577	9.54386	9.91968	10.5515	9.99468	9.80322	10.2336	9.13213	10.1701	9.4993	10.3139	10.2399	9.76525	10.3769	9.08971	9.92935	9.82291	9.65509	10.0382	9.66575	9.78459	9.97148	9.90861	10.0701	10.2336	9.48471	10.3493	9.77485	10.3882	9.61176	9.79454	9.70374	9.51679	10.0157
MAPK8	8.06202	8.04691	7.89868	8.23911	8.18732	7.69312	8.40859	8.24827	7.95264	7.71918	9.97148	8.13629	7.80021	7.8942	8.155	8.25583	7.90838	8.38831	8.4212	8.02133	7.6531	8.08398	7.92534	8.30021	8.32805	8.5374	7.96423	7.75499	8.17375	8.00137	8.4212	7.98277	7.97499	8.03017	8.11301	7.97041	8.5625	8.15108	8.02575	7.95264	7.79213	8.44531	8.29227	8.29227	8.50605	8.155	8.62686	8.1623	8.34364
MAPKAPK2	9.76088	9.54386	10.1356	10.1139	10.4047	9.65509	9.82291	9.67783	10.1023	9.54386	9.59327	10.1139	9.87031	9.64656	10.0382	9.76525	9.39649	9.4767	10.0476	9.70948	9.49615	9.25721	9.79454	9.82291	9.36383	9.38377	9.67783	9.67783	9.71519	9.8808	9.67783	9.54927	9.72498	9.29326	9.48471	9.80322	10.1759	9.59327	9.5678	9.42764	9.42764	9.82291	9.82291	9.51679	9.91968	9.34559	9.99468	9.61176	9.493
MARCO	10.279	9.46704	7.92534	8.37331	8.56925	9.34559	7.62699	9.35479	8.63166	11.6211	8.69876	10.29	10.7886	10.1816	9.64656	10.5581	10.2272	10.9509	7.33514	10.1247	9.03235	9.63014	8.44147	9.66575	7.25568	10.4213	10.2534	10.0157	9.53422	8.95551	10.7699	8.65472	8.39275	8.83053	7.46244	9.05324	8.91109	11.1843	11.5886	11.0374	9.5878	10.464	8.74217	10.689	9.86003	10.3015	10.2272	11.1582	9.83105
MASP1	4.46608	4.82561	4.51706	5.04471	4.53555	4.67496	4.5315	4.49131	6.38515	5.08056	8.38405	4.54973	5.16452	4.54117	4.59744	6.33928	4.51706	4.5362	4.57196	5.38283	4.51973	5.69574	4.93736	4.5532	4.53751	5.86392	5.24987	5.5866	6.40395	4.5224	4.53751	4.95674	4.49786	5.07339	4.52936	4.53555	4.53364	4.80393	4.7035	5.08629	5.1602	4.85723	4.53489	5.74415	4.60555	4.9105	4.5362	5.19709	5.11997
MASP2	4.46608	4.51706	4.51706	4.49549	4.53555	4.45476	4.5315	4.49131	4.548	4.48856	4.52748	4.54973	4.544	4.54117	4.59744	4.56247	4.51706	4.5362	4.57196	4.54117	4.51973	4.52748	4.46083	4.5532	4.53751	4.55112	4.52339	4.49312	4.5315	4.5224	4.53751	4.49312	4.49786	4.52339	4.52936	4.53555	4.53364	4.49786	4.48131	4.52438	4.51973	4.85723	4.53489	4.5147	4.60555	4.52498	4.5362	4.53364	4.5224
MAVS	9.31068	9.84648	9.01841	9.19873	9.94282	8.95959	9.02796	9.30658	9.92452	9.36383	6.60604	9.55466	8.88222	9.22245	9.22692	9.27955	9.34149	9.10709	9.48471	9.25721	9.35932	9.13599	8.75964	9.18591	9.44326	9.62112	9.56347	9.38377	9.48071	9.21535	9.15229	9.41126	9.4193	9.4993	9.30658	9.03673	9.34559	9.20687	9.46704	9.48471	8.95959	9.54927	9.48886	9.44746	9.38767	9.38377	9.4767	9.15643	9.42764
MBL2	4.46608	4.51706	4.51706	4.49549	4.53555	4.45476	4.5315	4.49131	4.73031	4.48856	4.52748	4.54973	4.544	4.54117	4.59744	4.56247	4.51706	4.5362	4.57196	4.54117	4.51973	4.52748	4.46083	4.5532	4.53751	4.55112	4.52339	4.49312	4.5315	4.5224	4.53751	4.49312	4.49786	4.52339	4.52936	4.53555	4.53364	4.49786	4.48131	4.52438	4.51973	4.85723	4.53489	4.5147	4.60555	4.52498	4.5362	4.53364	4.5224
MCAM	8.13281	8.89107	8.41313	10.5024	8.02133	8.16959	8.5333	9.05324	9.21891	7.98598	7.73333	8.55143	9.14813	9.08056	8.47108	9.87031	8.78394	9.64656	7.92534	8.58901	9.49615	10.7886	7.94396	9.02796	7.40889	9.86518	10.4096	9.13213	10.2534	7.85245	9.81366	9.08056	8.01469	8.98777	7.35566	8.81024	7.94396	9.13213	8.07255	8.71513	8.01801	9.50709	8.07255	9.4343	8.23553	8.92695	7.5065	8.45848	8.72406
MEF2C	9.0737	9.67783	9.4993	9.92452	9.54386	9.85537	9.22245	9.61176	7.08578	9.03673	5.74415	9.36383	9.73017	9.50709	9.66575	10.1302	8.80217	9.58232	9.50709	9.64252	9.77485	10.2041	10.0892	9.80322	9.56347	10.2655	10.0382	9.4993	10.0382	9.87031	9.95282	9.94282	9.99468	10.1577	8.97359	9.33246	9.41126	9.65509	9.64252	9.44326	9.73987	9.89354	9.10709	9.73987	9.64656	9.86003	9.86003	9.5878	9.99468
MEFV	5.52583	5.54628	5.39656	5.70621	5.02449	5.53941	6.11165	5.24366	4.548	5.64596	5.74415	6.09222	6.21314	6.25252	5.76375	5.43664	5.2303	6.06453	4.57196	6.36075	5.10985	6.1493	4.81112	6.53808	4.53751	5.60744	5.02957	5.06619	5.68519	5.56586	5.9355	5.61932	5.08629	6.27127	5.41076	6.33928	5.00241	6.19145	5.65502	6.33928	4.51973	4.85723	5.66402	6.20286	6.276	6.11861	5.18233	6.25252	6.09222
MERTK	8.61392	8.86274	8.93972	8.69876	8.91872	8.55143	8.48798	8.44966	7.95264	8.91872	9.77973	8.57229	8.10426	8.55879	8.8261	8.65472	8.155	8.32805	8.86274	8.45399	8.76375	8.00454	8.65026	8.1779	9.66575	8.45848	8.30892	8.26865	8.44147	9.13983	8.39717	8.31239	8.86274	8.12872	9.24757	8.63166	9.00806	8.29227	8.27524	8.36914	8.49547	8.19649	8.73418	7.77556	9.0737	8.67637	9.54386	8.84677	8.71513
MFGE8	10.08	10.6458	10.9107	11.4494	11.1076	10.0579	10.5721	11.0605	11.7704	10.0476	11.4494	10.2534	10.8557	10.8951	11.0837	10.9107	11.7406	10.9695	10.0157	10.7699	10.8208	11.2101	10.0579	10.1939	10.1247	11.2989	10.8071	10.6764	10.7531	10.2155	10.8775	10.9311	10.5305	10.8397	9.13983	10.1939	10.3364	10.2272	10.1939	10.2534	9.91968	11.1076	10.1302	10.9107	10.6458	10.8071	9.7565	10.2534	10.4342
MICA	7.82632	8.23553	7.75862	7.45736	7.74692	6.7719	7.14441	7.7008	8.40404	7.68876	10.3306	8.55879	8.49547	8.67156	8.45399	8.12092	8.13629	8.12462	8.03478	8.12462	8.45399	8.19967	7.1649	8.37331	7.33514	8.22339	8.61392	8.50154	8.75197	7.43738	7.83514	7.69312	7.29718	7.72444	7.93252	7.92534	8.01469	7.88341	8.57652	8.68434	7.76708	8.22339	8.04315	8.20375	7.27178	6.46057	6.50244	6.79	6.87529
MICB	7.94396	7.73697	8.02133	6.86242	7.91731	7.66373	7.88971	7.20573	9.0737	7.94396	8.69876	7.8575	8.15866	8.57652	8.19967	7.71506	7.36998	7.51077	6.75191	7.74692	7.7719	8.00454	8.45399	8.02133	7.78366	7.91731	7.20573	7.1995	7.51957	7.48194	8.02575	7.71506	7.45736	7.49836	8.31239	7.65842	8.51055	8.1088	7.80424	7.89868	7.4675	7.4675	7.81788	7.78809	7.57574	7.12885	7.57574	7.5065	7.45736
MIF	10.9311	10.7192	11.4163	10.5449	11.5886	10.3139	12.2137	10.5024	12.2137	10.6032	5.74415	10.4278	10.0269	10.0527	10.8775	10.3769	11.2989	10.6308	11.8516	10.7363	10.8397	10.5024	11.1843	10.6032	10.8071	10.3248	11.0837	10.8557	10.8208	10.7023	10.3139	10.394	10.7363	10.4896	11.1351	10.477	11.5529	10.4342	10.5449	10.515	11.4817	10.5305	10.6608	10.5305	11.0837	10.8208	11.6669	10.9107	10.7023
MME	8.37976	10.08	6.55549	7.78809	6.29789	7.80424	6.98829	7.95723	5.489	8.12872	6.60604	8.83896	9.31068	9.18173	6.4444	8.75581	6.50244	8.51836	4.57196	8.09256	6.89033	8.50154	6.63869	9.05324	6.17993	8.76785	8.81406	7.17513	8.82167	5.958	8.7196	8.79791	7.24047	9.4014	5.9773	8.68434	6.07815	8.76785	8.69186	9.15643	6.01933	7.63635	7.30206	8.97688	7.73333	8.0506	6.46565	8.01801	8.82167
MNX1	4.46608	4.51706	5.04471	4.49549	5.71189	4.45476	4.5315	4.49131	7.4675	4.48856	5.74415	4.54973	4.544	4.54117	4.59744	4.56247	5.85167	4.5362	4.57196	4.54117	4.51973	4.52748	4.46083	4.5532	5.2303	4.55112	4.52339	5.33839	4.5315	4.5224	4.53751	4.49312	5.40261	4.52339	5.00241	4.53555	4.53364	4.49786	4.48131	4.52438	4.51973	4.85723	5.36035	4.5147	4.60555	4.52498	6.1857	4.53364	4.5224
MPPED1	4.46608	4.51706	4.51706	4.49549	4.53555	4.45476	4.5315	4.49131	4.32193	4.48856	4.32193	4.54973	4.544	4.54117	4.59744	4.56247	4.51706	4.5362	4.57196	4.54117	4.51973	4.52748	4.46083	4.5532	4.53751	4.55112	4.52339	4.49312	4.5315	4.5224	4.53751	4.49312	4.49786	4.52339	4.52936	4.53555	4.53364	4.49786	5.36775	4.52438	4.51973	4.85723	4.53489	4.5147	4.60555	4.52498	4.5362	4.53364	4.5224
MR1	6.93194	7.32922	7.60695	6.81266	7.19546	7.12885	7.22383	7.1649	7.60223	7.48692	9.97148	7.81788	7.10228	7.22961	8.25205	7.80908	6.82515	7.38453	8.24827	7.02221	7.11919	7.05969	6.68363	7.24556	7.62265	7.76708	6.75191	6.63344	7.36543	7.87141	7.44189	7.63168	7.57198	7.32922	8.26165	7.26121	7.22961	7.39558	7.36087	7.39558	6.86242	7.57574	7.25568	7.58381	7.75096	7.57948	8.27195	7.64033	7.67574
MRC1	10.4213	9.65083	10.362	10.362	8.93506	8.56925	9.17362	10.2155	6.93194	10.6608	8.38405	10.279	9.80845	9.8808	10.4096	10.8071	10.0157	11.1076	8.51055	9.74438	9.95282	10.0382	9.58232	9.61176	9.99468	10.8071	10.5652	10.5449	10.1023	11.1582	10.6165	10.6458	10.9107	10.6165	10.8397	10.2655	9.53422	10.1878	10.8071	10.6165	10.0701	10.4417	10.0701	10.9938	11.0119	11.5529	11.1843	11.8516	10.8951
MS4A1	6.5776	6.06453	9.50709	8.19967	7.56302	9.77006	6.83128	5.5866	9.68583	6.34543	12.5375	4.54973	6.35445	5.94214	5.6267	4.56247	8.59766	5.88871	9.62564	5.60744	6.75191	5.22314	11.0837	5.67464	7.86737	4.55112	7.9362	9.70374	5.24366	6.28842	5.07339	5.43664	7.91731	5.71755	7.99021	5.58048	8.78394	5.91467	6.3783	5.489	10.1356	4.85723	7.64033	5.67464	4.60555	5.19709	6.04658	5.04471	6.40941
MS4A2	7.45736	7.99443	8.12872	8.31584	6.61623	5.23743	6.37267	7.78366	6.38515	7.42373	9.23138	8.11721	7.26672	7.41925	7.42819	8.14715	7.91731	8.6053	5.5866	7.28715	8.05815	8.79385	8.23553	7.63168	8.26165	8.37331	8.81406	8.58901	8.47108	7.71506	7.71918	7.96732	7.73697	7.92893	6.84646	7.65842	7.21194	7.73697	7.93987	7.47695	7.04942	7.83079	6.94302	7.17958	9.27955	8.48798	8.65916	9.20687	8.13976
MSR1	10.5721	9.62112	10.2399	9.92452	10.0049	11.5886	10.5581	10.6032	9.17362	11.7704	7.73333	10.5581	10.6608	10.2845	9.91968	10.8775	10.6608	11.2989	8.68434	10.4096	9.90369	10.3139	8.65916	9.72498	10.6032	10.6458	10.4213	10.362	10.1939	9.45882	10.5024	10.4492	10.5581	10.7023	10.1356	9.98381	9.71519	11.0837	11.0119	10.8557	9.44326	9.98926	9.69369	10.5449	10.1939	10.4096	10.5883	11.1351	10.2041
MST1R	8.44147	7.71093	8.21916	6.81266	7.72968	5.9355	7.64871	7.45736	6.64391	7.77922	6.60604	7.88971	7.4052	7.65842	9.0737	7.77556	7.0065	7.30693	7.42373	7.93252	7.75862	6.87529	7.45736	7.8942	8.94437	7.79616	7.86244	8.14715	7.96732	8.21492	7.74196	7.31329	7.76224	7.39558	7.84738	7.56302	8.05815	7.5975	7.95723	8.05815	8.21137	8.13281	8.85507	7.69697	8.73818	8.00137	9.03235	8.47502	8.0506
MUC1	12.4678	11.5886	13.0136	11.4163	13.2182	9.82291	11.1351	11.2101	9.99981	12.1052	9.43879	11.9944	11.3625	11.3625	14.1699	11.3909	13.0759	10.8557	13.5995	11.5106	12.4678	10.279	12.4678	11.5106	12.4678	10.7886	10.7699	12.8378	11.0605	12.2909	11.0374	12.4678	13.2182	12.0661	13.2806	11.7055	13.5211	11.9166	12.179	11.7704	13.1468	11.7704	12.8992	11.0957	13.5211	13.1468	13.7931	13.0136	12.8992
MX1	11.1351	10.4833	11.2682	9.4767	10.3248	10.6608	11.3909	10.2272	11.0605	10.3997	10.8666	10.1356	9.63014	9.56347	11.3909	10.3015	10.2958	10.2534	10.9107	10.8208	10.7192	10.7023	9.30658	10.0269	10.496	10.5305	10.5377	10.29	10.464	10.6608	10.2399	9.89354	10.3248	9.79454	11.2682	10.2272	13.9729	10.5024	10.3364	10.4342	12.3793	10.1247	9.90861	10.1139	10.6165	9.80322	10.2655	9.98381	9.80322
MYD88	9.67783	9.19873	9.71519	9.55466	9.61176	9.94282	10.0382	8.97688	9.6343	9.66575	8.38405	9.51679	9.45164	9.29326	9.53905	9.39156	9.41126	9.4193	8.98017	9.42764	9.4767	9.4993	9.16057	9.29326	9.6343	9.59327	9.41126	9.59327	9.30246	9.62564	9.48471	9.37386	9.64252	9.45164	9.32288	9.3502	9.8883	9.58232	9.64252	9.63846	9.81366	9.40634	9.60209	9.54386	9.43098	9.53422	9.73535	9.91968	9.55466
NCAM1	5.44979	6.11861	4.51706	5.50518	4.53555	6.56592	5.28378	6.32268	5.489	5.43664	6.60604	6.48135	6.09222	6.40941	6.01228	5.99121	6.29789	6.06453	4.57196	5.75652	6.00205	6.0852	6.40395	6.36702	6.39198	7.1649	6.00718	6.05258	6.12474	7.41925	6.83556	6.54984	5.77811	6.1493	5.51966	5.98427	5.29229	5.78523	6.76223	6.31072	5.63404	7.29217	6.09845	6.48135	6.42104	6.22646	6.70522	5.9773	6.25954
NCF4	7.71918	7.53319	8.31584	7.91731	7.86737	8.34827	8.07646	7.68438	8.63166	8.43762	8.08022	7.61829	7.74692	7.75499	7.95264	7.34103	8.68434	7.87141	7.30693	7.66373	7.95723	7.95723	8.00137	7.61829	7.99443	7.62699	8.1088	8.10426	7.7719	7.80424	7.6531	7.86244	7.95264	7.7719	7.84738	7.68438	8.54647	8.01469	7.94803	7.97955	7.68438	7.71093	7.6531	7.48194	8.12872	8.12462	8.27195	8.4212	7.88656
NCR1	5.79675	7.01656	4.81112	4.83237	4.53555	5.59269	5.10985	6.3331	5.791	6.13085	8.69876	6.94302	6.76707	6.25252	4.59744	6.12474	5.11492	5.9355	4.57196	7.06961	5.03463	5.75035	4.46083	7.63168	4.53751	6.46057	5.24987	5.4811	5.88243	4.5224	5.84561	7.0065	6.1857	7.15911	5.63404	6.95839	5.17345	6.61623	6.60604	6.94302	5.7386	7.4675	5.84561	7.68006	4.60555	5.74415	5.2303	5.39656	6.67504
NEFL	4.46608	4.51706	4.51706	4.49549	4.53555	4.45476	4.5315	4.49131	5.489	4.48856	7.73333	4.54973	4.544	4.54117	4.59744	4.56247	4.51706	4.5362	4.57196	4.54117	4.51973	4.52748	4.46083	4.5532	4.53751	4.55112	4.52339	4.49312	4.5315	4.5224	4.53751	4.49312	4.49786	4.52339	4.52936	4.53555	4.53364	4.49786	4.48131	4.52438	4.51973	4.85723	4.53489	4.5147	4.60555	4.52498	4.5362	4.53364	4.5224
NFATC1	8.71139	8.69876	8.95551	9.66575	8.02133	9.51679	7.4675	9.00806	7.33514	8.03478	9.23138	9.79454	10.0382	9.94282	8.26865	9.70374	7.79616	9.06411	8.65916	9.66575	8.30892	8.65916	8.91109	9.77485	7.64871	8.23193	8.26865	8.55143	8.62205	8.74217	9.63014	8.5662	8.16959	8.67637	8.19329	9.81366	7.75499	8.98777	8.20782	8.55143	7.96423	9.14399	9.08971	9.00806	8.94995	8.50154	8.37331	8.62205	8.69876
NFATC2	9.73535	10.4213	10.0892	10.5721	9.70374	10.08	8.85891	10.2958	10.1701	9.7565	10.9938	10.6533	11.0374	10.6032	9.64656	10.7192	9.51195	9.94282	10.394	10.6383	9.35932	9.47188	9.94783	10.6608	9.21535	9.20687	9.18591	9.63846	9.33738	9.83105	10.4213	10.08	9.45882	9.89876	9.63014	10.6458	9.45164	10.279	9.70374	9.78957	9.27015	9.85069	10.2655	9.96275	9.73017	9.37386	9.19873	9.50709	9.43879
NFATC3	9.45882	9.39156	9.04928	8.92284	9.38377	8.76785	8.75197	9.12458	7.33514	9.19441	10.152	9.57213	9.11562	9.33738	9.61176	9.35479	8.25205	9.19441	9.39156	9.31445	9.14813	9.35479	9.26563	9.32288	9.41126	9.55466	9.38377	9.11136	9.37882	9.33246	9.36383	9.11136	9.48471	9.15643	9.72009	9.19873	8.73818	9.21535	9.42348	9.65083	9.5878	9.3502	9.8808	9.37882	9.43098	9.43098	9.31445	9.37386	9.50709
NFATC4	7.51503	7.85245	8.32413	8.70763	7.71506	7.2179	8.43368	8.00137	8.12872	6.98829	8.98017	7.88971	7.71506	7.95264	7.62699	8.26515	8.45399	7.95723	9.40634	7.88971	8.61799	8.26865	7.74692	7.88341	7.17958	7.83948	8.22339	8.38831	7.75499	8.05428	8.03938	7.44189	7.55169	7.74196	7.1855	7.83079	8.26865	7.69312	7.83948	7.86737	7.17067	8.08022	8.67637	7.98598	8.06532	7.68006	8.5662	8.25583	7.94803
NFKB1	7.83948	7.66373	8.05428	8.64151	8.12872	8.27524	7.5241	8.09614	5.791	7.42373	5.74415	8.25205	7.93252	8.0506	8.25205	8.339	7.51077	8.26165	7.86244	7.99021	7.51077	7.79213	7.69697	8.46296	7.78366	8.02133	7.37942	7.40151	7.83079	8.339	8.50605	8.15866	7.83948	8.40061	7.96423	8.21137	7.33514	7.5241	7.17958	7.57948	7.5065	7.83079	8.5625	7.9979	8.22339	7.9362	8.16595	7.94803	8.01469
NFKB2	9.86003	10.1194	9.64656	10.1577	9.62112	10.1759	9.35479	10.0476	10.477	9.59327	11.8668	9.83105	9.8883	9.57213	9.32752	9.31822	10.1356	9.69369	10.3248	10.2155	9.83667	9.68976	10.2041	10.515	9.493	8.84677	9.42764	9.8808	9.70374	10.3997	9.68583	10.0701	9.86003	9.70374	9.58232	9.91968	9.16917	9.63846	9.01841	9.32752	9.51679	9.00806	10.7531	9.18591	9.58232	9.05869	9.65509	9.38377	9.20687
NFKBIA	12.6525	13.3563	12.607	13.6988	12.4678	13.1468	12.3793	14.0615	12.696	12.5152	12.7361	13.0759	12.9519	13.0136	12.607	12.696	13.2806	13.9729	13.3563	13.2806	12.5594	12.8992	13.0136	13.9729	11.9944	12.3312	12.4209	12.5594	12.8378	13.5995	13.5211	13.3563	12.8378	13.3563	12.607	13.7931	12.0318	12.7361	12.0318	12.5594	11.6211	12.607	13.5211	12.7361	13.0759	12.0661	12.5152	12.6525	12.2909
NLRC5	9.79454	10.0382	9.04928	9.11562	8.8726	8.72406	9.10709	9.21535	9.44326	9.4014	7.21194	9.19008	9.60209	9.41126	8.34364	9.09776	8.90282	8.81024	8.74708	9.14813	9.22692	9.65509	9.32752	9.23138	8.73418	9.11562	9.31068	9.25721	9.20687	8.42974	9.08971	8.58488	8.1779	8.73418	8.83475	9.07713	9.06411	9.53422	9.12458	9.4993	9.31068	9.20687	8.44531	9.09776	8.52953	8.70763	8.02133	8.28313	8.99697
NLRP3	6.65331	6.62059	6.66967	7.9979	6.75708	6.94302	6.81266	7.04492	5.489	6.85775	5.74415	6.94302	7.11919	7.06546	6.5776	7.01656	6.9528	7.52865	5.90832	6.43277	7.57198	7.7719	6.29789	6.40395	6.98829	6.88009	6.48135	6.14307	6.92624	6.85775	7.14934	6.22646	6.83128	6.48135	6.93749	6.74129	5.92826	6.47071	6.34543	6.46565	5.68519	4.85723	7.44189	7.27178	6.61623	6.68952	6.68363	7.03582	6.36075
NOD1	8.71139	8.95551	9.57213	9.22692	9.8883	8.00137	8.09971	8.25583	8.51446	8.71513	6.60604	9.15643	8.98777	8.69186	9.68183	8.84677	8.00454	8.24827	8.81406	8.80642	9.61176	8.73418	9.34149	8.89107	9.09776	8.82167	8.67156	10.0701	8.79791	9.41529	8.82167	8.63166	8.91109	8.55143	8.86274	8.8726	8.18262	8.73818	8.92695	9.14813	8.04691	8.41313	8.90282	8.79791	9.05324	8.60149	9.15229	8.77807	8.77807
NOD2	6.89033	7.13417	6.39798	5.80343	7.06961	7.19141	7.57198	7.06546	7.08578	7.24556	4.52748	7.52865	7.88656	7.53319	7.02785	7.282	7.29718	6.73017	6.58395	7.60695	6.96396	6.94302	6.51768	8.37976	6.96396	6.96396	6.54416	6.81899	7.36543	7.51503	7.38962	6.63869	7.02221	7.03184	6.93749	7.55169	6.87047	7.57198	7.17958	7.07376	6.68363	7.60695	6.64862	7.17067	7.09145	7.17067	6.97544	7.22961	7.50243
NOS2A	4.9336	5.73303	4.51706	4.92982	5.16452	4.75169	4.5315	4.89164	5.10095	4.72027	4.7865	5.94214	5.24987	5.43664	4.59744	6.52254	4.51706	5.70621	4.57196	5.56586	4.51973	4.52748	4.69296	6.22646	4.53751	5.70621	5.55311	4.93736	6.00718	4.89164	6.4444	5.01774	4.49786	5.01097	4.52936	5.38283	4.53364	5.51966	4.7035	5.9355	4.51973	4.85723	4.53489	5.31702	6.14307	5.27497	4.5362	5.7386	5.2303
NOTCH1	9.17362	9.81366	8.50605	9.46704	8.63166	8.81024	8.69186	9.28885	9.29787	9.06411	8.69876	9.35479	9.56347	9.4193	8.91872	9.45164	9.19008	9.27466	9.11562	9.45164	9.17362	10.0103	9.21535	9.63846	8.98777	9.79454	9.71519	9.20687	9.79454	8.54149	9.39156	9.29326	9.11562	9.4193	7.96423	9.16057	8.45399	9.16471	9.30246	9.36885	8.97688	9.57723	8.95551	9.82291	9.30658	9.20687	8.90282	9.25721	9.34559
NRP1	11.3313	12.1393	11.9166	11.9166	11.1351	10.8951	11.0605	11.1076	12.8378	11.1351	11.9377	11.3313	11.7406	11.5886	11.2989	11.7704	11.4817	11.7704	11.3909	11.3909	11.4163	11.9166	11.6211	11.7704	11.2682	12.0318	12.2497	11.4817	12.0318	11.2376	11.8818	11.5529	11.3313	11.7704	11.0374	11.1582	11.4163	11.7406	11.7055	11.8516	10.9311	11.8516	11.1843	11.8818	11.3313	11.4817	11.2376	11.3625	11.4817
NT5E	7.58812	7.68438	9.92935	7.68438	11.2376	6.98188	9.36383	7.65842	12.6525	6.63344	11.6442	7.59282	7.45188	7.63635	9.95282	7.56302	9.92935	7.77922	10.6608	7.53702	8.69531	8.30021	7.8575	7.44189	9.78459	7.58381	8.23553	8.6881	7.84343	8.69531	7.57948	8.39717	9.45882	7.51957	10.5305	7.36998	9.23138	7.72968	7.69697	7.69697	7.70588	7.68438	9.96275	7.91731	8.37654	7.7719	9.31445	7.90838	7.78809
NUP107	8.5333	8.37976	8.83896	8.59766	10.3364	8.28313	9.48471	8.61392	9.89354	8.26515	9.77973	8.61392	8.54149	8.54647	8.95959	8.96863	11.7055	8.83053	9.38377	8.82167	8.5662	8.68036	8.51836	8.74217	9.05324	8.88222	8.85092	10.394	8.58901	8.72406	8.63659	8.6053	8.51446	8.84677	11.9585	8.75581	9.4993	8.70763	8.90282	8.98777	9.99468	9.06891	8.76785	8.90282	8.83896	8.76785	8.91872	8.90282	8.73818
OAS3	9.27015	9.01841	8.39275	7.39558	7.93252	8.6053	9.28441	8.31239	8.57229	9.23138	6.60604	8.98017	8.70763	8.45848	8.57229	8.72406	8.12462	8.34827	8.70763	9.19441	8.75197	9.34559	7.31962	8.72406	8.72406	8.98777	8.5374	7.92133	8.81024	8.41717	8.81406	8.51055	8.88222	8.91491	9.41126	8.91109	10.8071	8.91872	8.83896	9.11562	10.1816	9.19008	8.40859	9.10709	8.6881	8.27524	8.55879	8.60149	8.55879
OSM	6.48669	4.9202	5.98427	7.32443	6.80047	6.24614	6.45047	6.276	6.38515	5.24987	8.38405	5.87003	6.02634	6.59027	6.16194	6.33928	7.47223	7.36087	6.54984	6.30432	7.68006	6.94302	5.88243	6.11861	6.11861	4.55112	6.24614	6.83556	5.74415	7.65842	6.50244	6.73574	6.8063	5.97225	6.74129	5.81008	5.88871	6.3783	5.21166	5.77095	5.94214	4.85723	6.59524	6.30432	7.53319	6.85775	7.04492	7.13417	6.30432
PASD1	4.46608	4.51706	4.51706	4.49549	4.53555	4.45476	4.5315	4.49131	5.489	4.48856	5.74415	4.54973	4.544	4.54117	4.59744	4.56247	4.51706	4.5362	4.57196	4.54117	4.51973	4.52748	4.46083	4.5532	4.53751	4.55112	4.52339	4.49312	4.5315	4.5224	4.53751	4.49312	4.49786	4.52339	4.52936	4.53555	4.53364	4.49786	4.48131	4.52438	4.51973	4.85723	4.53489	4.5147	4.60555	4.52498	4.5362	4.53364	4.5224
PAX5	4.9336	4.51706	6.28842	5.59269	5.47168	6.73017	4.5315	4.49131	5.791	4.48856	8.38405	4.54973	4.544	4.54117	4.59744	4.56247	5.3531	4.5362	5.98427	4.54117	4.51973	4.52748	7.57198	4.5532	5.324	4.55112	5.33839	5.79675	4.5315	4.5224	4.53751	4.49312	5.05472	4.52339	4.52936	4.53555	5.53941	4.49786	4.48131	4.52438	7.15424	4.85723	5.1602	4.5147	4.60555	4.52498	4.5362	4.53364	4.5224
PBK	4.46608	4.51706	4.51706	4.49549	4.53555	4.45476	5.51346	4.49131	6.64391	4.48856	7.73333	4.54973	4.544	4.54117	4.59744	4.56247	4.51706	4.5362	4.57196	4.54117	4.51973	4.52748	4.6472	4.5532	4.53751	4.55112	4.52339	4.49312	4.5315	4.5224	4.53751	4.49312	4.49786	4.52339	4.52936	4.53555	4.53364	4.8676	4.48131	4.52438	4.51973	4.85723	4.53489	4.5147	4.60555	4.52498	5.2303	4.53364	4.5224
PDCD1	4.46608	4.51706	5.64596	5.97225	4.53555	4.80729	5.53264	5.1407	6.38515	5.02957	4.32193	4.54973	5.16452	5.85781	4.59744	4.56247	4.51706	4.5362	4.57196	4.54117	4.51973	4.52748	5.76375	4.5532	4.53751	4.55112	4.52339	4.75679	4.5315	4.5224	4.53751	4.49312	4.81495	4.52339	5.3458	5.07339	5.2303	4.49786	4.48131	4.52438	5.53941	4.85723	5.092	4.5147	4.60555	4.52498	4.5362	4.53364	4.88722
PDCD1LG2	6.69538	7.01656	6.58395	6.63869	6.19717	6.20801	7.39558	7.19141	4.73031	7.14934	7.21194	7.52865	7.1995	6.70522	6.89033	7.36087	5.94875	7.4675	5.90832	6.28222	6.42721	7.19546	6.99243	7.01153	6.79	7.75499	7.20573	6.5128	7.26672	6.0852	7.59282	6.73574	6.76223	6.83556	6.5128	7.87544	6.71461	7.21194	7.12403	7.39558	6.82515	7.68438	6.24614	7.20573	7.13417	7.31962	6.59027	7.55169	7.10744
PDGFC	8.73818	8.01801	8.37331	8.51836	9.32288	8.01801	8.71513	7.99021	6.93194	8.55511	6.60604	8.23193	7.55737	7.87943	9.68183	8.32413	8.81406	8.41313	9.08971	7.47223	9.26142	8.12092	8.23553	7.64431	9.34559	8.6053	8.23553	8.29227	7.95723	9.07713	8.33549	7.95264	9.09374	7.90354	9.27466	7.83079	9.45882	7.75096	8.32413	8.13976	8.5374	8.1088	8.39275	8.1623	8.47108	8.62205	9.30246	8.70763	8.23193
PDGFRB	10.5883	11.1351	10.8775	12.0661	10.6032	10.5305	10.4896	10.8775	9.7565	10.1939	10.152	11.1843	11.8818	11.9585	11.0119	11.9166	10.1939	11.3909	10.29	11.2989	10.9938	12.2137	10.6608	11.4817	10.7699	11.9585	11.8068	11.0374	11.6211	10.7979	11.2682	11.2682	10.9695	11.4817	9.97148	11.1843	10.5449	11.5319	10.8208	11.6669	10.5305	11.6442	10.7363	11.3625	10.6608	11.0119	10.5305	10.8208	11.2376
PECAM1	11.9166	12.7361	11.1843	12.2137	10.8557	12.0661	11.0119	12.2137	9.4193	12.179	5.74415	12.9519	13.0136	12.7832	11.1582	13.3563	10.464	12.696	9.97148	12.7832	11.6211	13.3563	11.4163	13.0136	11.2989	13.5211	13.0759	12.4209	13.2806	11.2989	12.9519	12.4209	11.5529	12.8992	10.7886	12.696	10.9695	12.8378	12.6525	13.1468	11.8068	13.2806	11.5106	13.2806	11.8818	12.4209	11.1076	12.2909	13.0759
PIK3CD	8.48798	8.51055	8.55511	8.09614	8.1779	8.99697	8.78977	8.6053	7.8575	8.63166	6.60604	8.46296	8.67156	8.52206	7.84343	7.99021	7.9362	8.41313	8.15108	8.25583	7.99443	8.27524	9.16057	8.58488	8.54647	8.26165	8.37976	8.18732	8.26515	8.21492	8.19031	8.31239	8.39275	8.41313	8.27524	8.09614	8.68434	8.43368	8.54647	8.49547	8.4212	8.55511	8.20782	8.34364	8.40404	8.32413	8.15108	8.19329	8.47108
PIK3CG	8.14346	8.08022	8.10426	8.28313	8.61392	9.01841	8.21492	8.08022	9.5678	8.34827	7.73333	8.07646	8.28313	8.21492	7.9979	7.87544	8.40404	8.19967	7.83948	7.96423	8.0077	8.13629	9.20281	7.80021	8.57229	8.1623	8.19967	8.43762	7.92534	8.19649	7.91285	8.21492	8.19967	8.01801	8.13281	7.80908	7.85245	8.05428	8.48348	8.39717	9.12011	7.99443	7.81788	8.04315	7.91731	8.339	7.80424	8.45848	8.14715
PIN1	8.17375	8.43762	8.18262	8.1623	8.31999	7.66373	7.98598	8.06862	8.20782	7.90838	7.73333	8.28313	8.14346	8.26165	8.39717	8.54647	8.14715	8.5333	8.76785	8.32413	8.34827	8.26165	7.60695	8.26165	8.26165	8.7196	8.30892	8.32805	8.44147	8.26865	8.32413	8.40859	8.28313	7.99021	8.09256	8.36495	7.67574	8.30021	8.42547	8.44147	8.31584	8.64589	8.31999	8.54647	8.76785	8.71513	8.69186	8.54149	8.66296
PLA2G1B	9.71519	8.35639	5.92826	7.12403	6.53808	5.53941	5.74415	7.10228	4.548	7.75499	4.52748	9.19873	6.99655	7.08578	9.41529	8.65472	7.21194	7.25568	8.92695	8.05815	8.155	6.42721	7.27178	7.9979	7.05969	8.02133	7.60695	7.0539	8.46296	8.16959	7.79213	8.85507	7.20573	8.5662	7.31329	8.62205	8.09256	8.15108	8.98398	8.44147	6.99243	7.53319	7.0539	7.81788	11.2101	9.97148	9.66575	10.1577	9.78459
PLA2G6	8.85891	9.05324	8.46296	8.55143	9.0737	7.97955	7.71093	8.77807	8.44966	8.57229	9.97148	8.6053	8.40404	8.60962	9.29326	8.31584	8.34364	8.57229	8.88665	8.65026	8.58488	8.40404	8.51836	8.52576	8.39717	8.42547	8.69876	9.11136	8.4212	9.42764	8.1779	8.49547	8.77807	8.54149	8.91109	8.23193	8.58073	8.52576	8.77807	8.84677	8.58073	8.95551	8.26165	8.62686	8.98017	8.69876	8.94437	8.83053	8.68036
PLAU	9.66043	8.67637	10.9938	9.54386	9.77973	10.279	10.9695	9.0453	10.4566	9.34559	8.38405	8.92695	8.89107	9.22245	9.33738	8.83053	9.61176	8.82167	10.2399	9.59327	9.87031	9.23138	9.2524	8.92284	9.94282	8.97688	8.76785	9.92935	9.14813	10.3364	8.96366	9.21535	10.0269	9.13983	9.98381	8.69186	10.3248	8.4212	7.99443	8.09971	9.16471	8.78394	10.0579	9.11562	9.85069	9.63846	9.81829	9.97148	9.45164
PLAUR	9.29326	8.00454	9.79454	10.279	9.4193	9.8883	9.8808	8.82167	10.3997	8.69876	7.73333	8.82167	8.84287	9.00806	8.47108	8.93101	10.1701	9.81366	8.88665	8.84677	9.57213	9.30246	8.62205	8.5662	8.49547	8.14346	8.19967	8.70763	8.30021	9.65509	9.31068	8.73418	8.85092	8.72406	8.99238	9.02796	8.65026	9.00806	7.99443	8.61799	7.42819	8.1088	9.56347	8.51446	10.0157	9.63014	9.96713	10.0892	9.4014
PMCH	4.46608	4.51706	4.51706	4.49549	4.53555	4.45476	4.5315	4.49131	5.10095	4.48856	6.60604	4.54973	4.544	4.54117	4.59744	4.56247	4.51706	4.5362	4.57196	4.54117	4.51973	4.52748	4.46083	4.5532	4.53751	4.55112	4.52339	4.49312	4.5315	4.5224	4.53751	4.49312	4.49786	4.52339	4.52936	4.53555	4.53364	4.49786	4.48131	4.52438	4.51973	4.85723	4.53489	4.5147	4.60555	4.52498	4.5362	4.53364	4.5224
PNMA1	7.47223	7.56302	7.36543	8.29227	7.77556	7.39558	7.58812	7.92534	8.51446	7.45736	5.74415	7.76708	7.94803	8.0506	7.84343	8.01801	7.51077	7.79213	8.46702	7.83948	7.55169	8.02133	7.41408	7.92534	7.17067	7.71506	7.92133	7.44638	7.89868	7.14934	7.88656	7.77922	7.15424	7.82184	7.00153	7.58812	7.5241	7.71918	7.63635	7.83948	6.97544	7.53319	7.61829	7.93252	7.57574	7.76224	7.53319	7.25568	7.47223
POU2AF1	5.52583	4.51706	5.832	5.832	6.19717	7.11333	6.05857	5.39049	5.791	5.21166	4.52748	4.54973	5.40261	5.1483	4.59744	4.56247	6.29789	4.5362	6.5128	5.51966	4.51973	4.52748	7.01656	4.5532	5.51346	4.55112	6.16835	6.00205	4.5315	5.68519	4.53751	4.84819	4.92982	4.52339	5.41076	4.53555	5.36775	4.8676	4.82561	4.99379	6.88009	4.85723	5.31702	4.5147	4.60555	5.15587	4.5362	4.53364	5.11997
POU2F2	6.63344	6.90088	7.15911	6.23973	6.51768	7.75096	6.34543	6.49202	8.85507	6.5128	10.152	6.42104	6.52727	6.36075	5.76375	5.85781	7.0065	5.99664	7.51957	6.94302	6.42721	6.26652	7.98598	6.85306	6.42721	5.70621	6.45047	7.42373	6.19145	6.61623	5.60009	6.52727	6.31072	6.61186	6.81899	6.14307	6.29316	6.06453	6.40941	6.04658	7.36087	4.85723	6.53198	5.89855	4.60555	6.16835	6.1857	5.91467	6.45553
PPARG	7.15911	6.73017	6.8063	7.03184	6.85306	7.64033	6.70992	7.1649	7.4675	7.79616	6.60604	7.44638	7.92133	7.55737	7.59282	7.77556	8.04315	7.73333	6.13697	7.48692	6.81899	6.87529	6.35445	7.04492	5.94875	7.58381	7.51503	7.27178	7.23536	6.70031	7.0971	6.85306	7.04942	7.29217	6.1857	6.53808	6.37267	7.55169	8.19649	8.03017	6.53808	6.61186	6.84646	7.49836	7.87943	7.30206	7.7008	8.74217	7.08578
PPBP	5.41076	6.17993	5.64596	6.34543	4.53555	5.86392	4.5315	5.45601	4.548	5.43664	8.08022	6.76707	6.25954	5.85781	5.76375	5.92099	5.94875	7.54628	5.98427	6.61623	6.99655	6.9057	5.71755	7.97955	5.47168	6.70522	5.86392	5.97225	5.81008	5.26611	6.67504	6.33928	5.89855	6.89033	4.52936	5.87612	4.53364	5.5595	7.13947	7.13947	5.02957	4.85723	6.37267	7.94803	4.60555	6.64391	6.64391	6.37267	6.73574
PRAME	4.46608	4.51706	4.51706	4.49549	4.53555	4.45476	9.4014	4.49131	4.73031	4.48856	8.98017	4.54973	4.544	4.54117	4.59744	4.56247	4.51706	4.5362	4.57196	4.54117	4.51973	4.52748	4.46083	4.5532	4.53751	4.55112	4.52339	4.49312	4.5315	4.5224	4.53751	4.49312	4.49786	4.52339	4.52936	4.53555	7.55169	4.49786	4.48131	4.52438	4.51973	4.85723	4.53489	4.5147	4.60555	4.52498	6.11861	4.53364	4.5224
PRF1	8.76785	9.98381	8.63659	9.14813	7.88656	8.48348	8.57229	9.4767	8.51446	9.4993	6.60604	10.0892	9.98926	10.0382	8.89696	9.11562	8.45399	8.85507	7.24556	8.50154	7.79616	8.64151	8.42547	9.56347	8.08398	9.91968	8.74708	8.58073	9.89876	7.4052	9.00806	9.99468	8.92695	10.279	8.75197	10.08	7.80908	9.71519	9.44326	9.57213	8.71139	10.7023	8.6053	10.1356	8.01801	9.4193	7.96732	7.7008	10.08
PRG2	5.90832	5.96718	6.55549	7.04942	6.61623	5.53941	5.489	5.39049	4.73031	5.02957	4.32193	5.78523	6.13085	6.13085	7.68876	6.33928	6.88009	5.7386	7.43738	5.56586	7.75862	5.75035	6.25252	6.48135	7.40889	5.41887	5.33839	5.82444	5.324	8.61392	6.50244	5.43664	6.92624	5.07339	6.93749	5.17345	4.53364	5.15587	4.48131	4.52438	5.63404	4.85723	7.0539	5.45601	5.81008	4.52498	7.36543	6.19717	5.01774
PRKCD	9.81366	9.86003	9.70374	9.4014	10.0157	9.80322	9.38377	9.38377	9.68583	9.92935	7.73333	9.80322	9.95282	9.73535	9.82291	9.56347	9.77485	9.61176	9.79454	9.76088	9.72009	9.21535	9.7565	9.87031	9.91968	9.64252	9.84648	10.0269	9.95282	9.56347	9.55466	9.67783	9.58232	9.57723	9.60209	9.96275	9.65509	10.0157	10.3493	10.1023	9.97148	9.61645	9.94282	9.48886	10.152	10.1023	9.83105	10.1023	9.90861
PRKCE	7.73333	8.49547	7.08578	7.75499	6.98188	7.53319	5.99121	8.47895	6.07136	8.1088	5.74415	9.11562	9.16917	8.80642	7.05969	8.93101	6.56592	8.24827	6.67504	9.13983	7.57198	8.43762	6.93749	9.00806	6.53808	8.45848	8.13976	8.16959	8.69876	6.66429	8.83053	8.09971	7.10744	8.36495	7.15424	9.27466	6.89561	8.26865	8.26165	8.47502	7.12403	8.23553	7.96423	9.13213	8.46296	8.52576	7.53319	7.8942	8.89696
PRM1	4.46608	4.51706	4.51706	4.49549	4.53555	4.45476	4.5315	4.49131	4.32193	4.48856	4.32193	4.54973	4.544	4.54117	4.59744	4.56247	4.51706	4.5362	4.57196	4.54117	4.51973	4.52748	4.46083	4.5532	4.53751	4.55112	4.52339	4.49312	4.5315	4.5224	4.53751	4.49312	4.49786	4.52339	4.52936	4.53555	4.53364	4.49786	5.1602	4.52438	4.51973	4.85723	4.53489	4.5147	4.60555	4.52498	4.5362	4.53364	4.5224
PSEN1	9.15229	9.23508	9.23138	9.26563	9.23878	9.31822	9.50709	9.4014	7.95264	9.23878	8.38405	9.41126	9.29326	9.30658	9.74438	9.60209	8.47895	9.35479	9.89354	9.08971	9.49615	9.03673	8.92695	9.42764	9.6343	9.70374	9.10709	9.12458	9.36383	9.30246	9.4767	9.46294	9.49615	9.59327	9.4193	9.43879	9.92935	9.4767	9.60209	9.62112	8.79385	9.60209	9.70374	9.39156	9.56347	9.35479	9.4343	9.32752	9.47188
PSEN2	7.92893	8.47895	8.56925	7.68438	7.98277	8.58488	7.99443	8.16959	7.4675	8.08398	5.74415	8.32413	8.08828	8.20782	8.49173	8.59766	8.21492	7.92133	8.84677	8.44531	8.1088	7.97955	7.65842	8.48348	8.20782	8.5374	8.06532	8.03938	8.38405	7.92534	8.36495	8.29625	8.21492	8.28771	8.47108	8.1623	8.69876	8.25583	8.58901	8.48798	7.95723	8.50605	8.18262	8.52953	8.1779	8.40061	8.4985	8.14346	8.38831
PSMB10	9.09776	9.24757	9.14813	8.49173	9.12458	8.83896	9.33738	9.03673	10.2098	9.4767	8.69876	9.03673	8.93506	8.86274	9.51195	8.91872	9.13213	8.91491	9.37386	8.91872	9.10709	8.8726	8.38405	8.69186	9.31822	9.01841	8.99238	9.13983	8.85507	8.79791	8.91109	9.39156	9.03673	9.06411	9.20281	8.98398	9.09776	9.24757	9.02796	9.23878	8.85507	9.14399	8.92695	9.01841	8.94995	8.90282	8.57229	8.79791	9.12458
PSMB7	9.98381	10.0269	9.94282	10.08	9.8808	9.72009	10.0476	9.8808	9.62112	9.77973	10.464	10.08	9.83105	9.70374	10.3139	10.3139	9.71519	10.0382	10.6458	9.8883	10.0701	10.08	9.77485	10.0157	10.4213	10.4342	10.2041	9.98381	10.3997	9.99468	10.1356	9.96275	10.0382	10.0846	9.96275	10.2155	10.1023	9.91968	10.1409	10.1878	10.3493	10.5449	10.3364	10.279	10.1023	10.2272	10.3015	10.0382	10.29
PSMB8	10.9107	10.689	10.6308	9.8808	10.6458	10.1356	10.8071	10.5883	10.5581	10.4096	7.73333	10.3493	10.5024	10.477	10.8397	10.4213	9.88456	10.1939	10.3139	10.477	10.5581	10.6608	10.1082	10.2155	10.6608	10.9107	10.5024	10.2655	10.4896	10.1577	10.4096	10.515	10.362	10.6032	11.0119	10.5515	11.2989	10.8951	10.6032	10.689	10.9107	10.2845	10.08	10.6032	10.0476	10.2399	9.96713	10.0157	10.4492
PSMB9	10.1939	10.3364	10.2655	9.45524	9.64656	9.44326	10.6032	10.1462	11.3909	10.2155	10.464	10.477	10.0579	9.97766	9.83105	9.94282	9.65083	9.77485	9.58232	10.4342	10.1939	10.3882	9.62112	9.90861	10.464	10.464	10.0476	9.81366	10.0701	9.3502	9.8883	10.2272	9.76525	10.3493	10.2534	10.1247	10.6165	10.3769	10.2041	10.477	10.6458	10.6764	9.29326	10.2655	9.41126	10.0049	9.16471	9.42764	10.2399
PSMD7	10.6608	10.0958	10.515	10.2399	10.3882	10.1939	10.8557	10.0269	12.4678	10.0269	11.7406	9.94282	10.1577	9.99981	10.8071	10.1302	10.9311	10.0049	11.2682	10.1939	10.515	10.0892	10.3364	10.2272	10.5883	10.1023	10.5377	10.6458	10.29	10.6165	9.94282	10.1302	10.2041	10.0049	10.6032	10.152	10.5305	10.08	10.1701	10.0701	10.477	9.96275	10.3997	10.1577	10.4492	10.1816	10.6458	10.3364	10.1816
PTGDR2	4.46608	4.51706	4.51706	4.76884	4.53555	4.45476	4.5315	4.49131	4.32193	4.48856	4.32193	4.54973	4.544	4.54117	4.59744	4.56247	4.51706	5.41887	4.57196	4.54117	4.93736	5.03463	4.46083	4.5532	4.53751	4.55112	4.52339	4.96672	4.5315	4.5224	4.53751	4.76514	5.43664	4.8676	4.52936	4.53555	4.53364	4.49786	4.48131	4.52438	4.51973	4.85723	4.53489	4.5147	4.60555	4.52498	4.5362	4.53364	4.5224
PTGS2	9.34149	8.50154	10.7023	10.8071	9.39156	9.4993	9.86518	10.6165	8.57229	8.34827	7.73333	9.73535	9.19873	9.53905	9.34559	9.91968	10.9938	11.2682	9.42764	10.152	10.6608	9.87031	9.52579	10.3364	9.12011	8.75964	9.4993	10.2399	10.279	10.279	10.7886	8.81406	10.2534	8.89696	9.18173	10.362	7.88656	9.81829	8.30021	8.94437	9.14813	9.67783	9.80322	9.4014	8.73818	8.55143	9.23878	9.26563	8.75197
PTPRC	10.2272	9.66575	9.82291	9.63014	9.34149	10.4278	10.0579	9.74438	9.4993	10.3139	8.08022	9.74438	10.3429	10.5024	9.16057	9.19008	9.99468	9.53422	9.57213	9.19441	9.67783	9.4343	10.3882	9.08056	10.4096	9.4193	9.08971	9.22245	9.13213	9.44746	9.08056	9.57723	9.87031	9.23878	10.2272	9.65509	9.8808	9.77973	9.92935	9.68583	10.4096	9.83105	9.22245	9.30246	9.38767	9.87031	9.26563	9.8808	9.74438
PVR	9.4193	9.30246	8.74217	9.80322	9.16471	8.50154	9.43098	9.02796	9.4993	8.83475	10.6308	9.87031	9.78957	9.5213	9.31068	9.88456	9.28441	9.37386	9.72498	9.4193	8.7196	9.48471	9.12011	9.94783	8.20782	8.83475	9.80322	9.33738	9.92935	9.10709	9.73535	9.12458	8.68434	9.17362	8.58073	9.63846	8.67637	9.42764	8.71513	8.86768	8.52576	9.29326	9.4993	9.22245	9.87031	9.29326	9.09776	9.493	9.32752
PYCARD	6.95839	6.62059	7.28715	7.15424	7.60223	6.98188	7.47695	6.66967	9.0737	7.52865	7.73333	6.5776	6.68363	6.59027	6.95839	6.79461	8.19329	7.19546	6.42721	7.12885	7.35566	7.05969	6.35445	6.66967	7.11333	7.04942	7.07376	7.40151	6.40395	6.85775	7.04038	6.94792	7.282	7.10228	6.39198	6.48135	6.71461	7.17067	7.29718	7.20573	6.89561	6.67504	7.0539	7.28715	7.71506	7.21194	7.66373	7.73697	6.87529
RAG1	4.46608	5.02449	4.51706	4.92982	5.30891	4.77889	4.5315	4.49131	5.10095	5.08056	5.74415	5.33839	4.544	4.54117	4.59744	4.56247	4.51706	4.5362	4.57196	4.54117	4.51973	5.10985	4.69296	5.47168	4.53751	5.60744	4.8676	4.49312	5.5866	4.89164	5.19709	4.49312	4.49786	5.1407	4.52936	5.44979	4.53364	5.19709	4.75679	5.55311	4.51973	4.85723	4.53489	5.31702	4.60555	4.96174	4.5362	5.27497	5.30074
REL	9.28441	8.96366	9.97766	9.94282	9.52579	10.3882	8.82167	9.68583	7.95264	9.26563	10.3306	9.23138	9.38377	9.65509	9.22692	9.13983	8.94437	9.4343	9.69872	9.30246	9.49615	9.02796	10.4213	9.493	9.19873	8.56925	8.59766	9.21535	8.83896	10.08	9.35479	9.14813	9.73987	8.95551	9.72009	9.28441	9.63846	9.13983	8.63659	8.79385	9.09776	8.89107	10.1302	8.75964	9.83105	8.83053	9.61176	9.19873	8.89696
RELA	7.75862	8.1088	7.86244	8.25874	8.25583	7.4675	8.19031	7.54084	8.70763	7.54084	7.21194	8.23911	8.44531	8.03938	8.18732	8.13281	7.9362	8.14715	8.23193	8.30021	7.99443	8.05428	7.78366	8.25205	7.33514	7.9362	8.05428	7.98598	8.155	8.1779	8.11721	8.18262	7.59282	8.21137	8.16959	8.49547	7.99021	7.96423	7.63635	7.97041	7.68438	8.18262	8.27524	8.29227	8.40404	8.30021	8.30021	8.11721	8.06532
RELB	8.32413	7.87943	8.20782	8.50605	7.80021	8.40061	8.25583	7.87943	7.72444	7.77922	4.52748	8.26865	8.68434	8.18262	7.98598	8.16595	7.40151	7.68438	8.33196	8.54149	7.7008	7.83948	8.60962	8.81406	7.81788	7.36087	7.63635	7.69697	8.0112	8.92284	8.43762	8.21492	8.19967	8.1779	7.87943	8.71139	7.71093	8.00454	6.81266	7.56302	7.66373	7.4675	8.72406	7.42819	8.27524	7.51077	8.11721	7.82184	7.5241
REPS1	8.97688	9.21891	8.81406	8.95551	9.35932	8.86274	9.14813	9.19441	7.8575	9.02796	4.32193	9.24757	9.18173	9.16471	9.57213	9.34559	8.45399	9.29326	10.0579	9.35479	9.12011	9.26563	9.2524	9.25721	9.13983	9.45164	9.37386	9.29787	9.34559	9.21535	9.03673	9.05324	8.67637	9.13213	9.45524	9.10243	9.54386	9.39156	9.53001	9.59327	9.13983	9.64656	9.36383	9.12458	9.4767	9.27015	9.48471	9.41126	9.43879
RIPK2	8.33196	8.03478	8.06202	8.27524	7.93987	8.43762	8.05428	8.65026	8.12872	8.02133	4.7865	8.26165	8.26165	8.28313	8.06862	8.43762	7.96074	8.37654	7.89868	8.21916	8.07646	8.45399	8.31584	8.79791	7.81788	8.09256	7.80021	7.65842	8.37331	8.62686	8.48798	7.92893	7.82184	8.07646	8.08022	8.339	8.41313	8.11721	7.8942	7.87544	7.71918	7.57574	8.47502	8.11721	8.31999	8.06532	8.13281	8.07646	7.98598
ROPN1	4.46608	4.51706	4.51706	4.76884	4.53555	4.45476	4.5315	5.08629	4.42327	4.48856	6.60604	4.54973	4.544	4.54117	4.59744	4.56247	4.51706	4.5362	4.57196	4.54117	4.51973	4.52748	4.46083	4.5532	4.53751	4.55112	4.52339	4.49312	4.5315	4.5224	5.13037	4.49312	4.49786	4.52339	4.93736	4.53555	4.53364	4.49786	5.28378	4.52438	4.51973	4.85723	4.53489	4.98692	4.60555	4.52498	4.5362	4.53364	4.5224
RORA	9.35479	9.56347	8.85891	9.69369	9.59327	8.88222	8.26165	9.39156	9.03235	9.24757	8.69876	9.53905	9.61176	9.87031	9.79454	9.61176	9.68183	9.55466	8.72913	9.11562	9.05324	9.18591	9.23138	9.57213	9.02796	9.45882	9.42764	9.42348	9.37882	9.69369	9.43098	8.83896	8.99697	8.71513	9.21891	9.33246	9.0453	9.46704	9.68583	9.67783	8.97688	9.48886	9.71519	9.4767	9.44326	9.14813	9.41529	9.39649	9.27466
RORC	7.38962	7.83514	7.5065	6.87529	9.67783	5.958	7.11919	7.32922	4.42327	6.83556	6.60604	6.51768	6.60604	7.22961	8.40404	7.67574	7.78366	7.49265	9.2524	7.36998	7.72444	6.96396	7.69697	7.8139	7.40889	7.1649	6.91051	7.48194	7.04942	7.5975	7.30206	6.57177	7.40151	6.3783	7.282	7.32922	8.03017	7.64431	7.35044	7.5241	8.06202	7.90354	8.33549	7.64431	8.8261	8.5662	9.00806	8.40404	8.29625
RPS6	13.5211	13.9729	14.1699	14.1699	14.2706	13.9729	14.0615	14.1699	13.5211	13.8808	13.4394	13.9729	13.6988	13.7931	13.6988	13.8808	14.1699	14.4188	14.1699	14.2706	13.8808	13.9729	14.2706	13.8808	13.7931	14.0615	14.4188	14.4188	14.0615	14.4188	13.7931	13.9729	14.2706	13.8808	14.0615	14.0615	13.8808	13.7931	14.2706	13.9729	13.9729	14.0615	14.4188	13.9729	14.6417	14.0615	14.0615	14.2706	14.2706
RRAD	9.38377	8.98777	9.10243	9.05324	10.7192	8.40061	6.32268	9.64656	7.72444	8.37331	8.69876	9.12458	9.67783	9.36885	11.0605	9.07713	9.66575	9.4014	10.4342	9.86518	9.32288	8.98777	9.56347	9.55466	8.23911	8.30457	8.72406	9.46704	9.08056	10.2655	9.76525	10.0269	9.40634	9.80322	9.59327	10.0579	8.32413	8.78394	8.03938	8.4212	8.14346	7.97499	10.0476	8.94437	10.08	9.493	9.01841	9.4993	9.31822
RUNX1	9.51679	9.27466	10.7192	10.1023	10.5305	9.50709	10.1247	9.50709	11.9585	9.4193	12.2497	9.64656	9.36383	9.20687	10.5721	9.25721	10.8775	9.44326	10.515	9.70948	10.3997	9.17362	9.90861	9.44326	9.77006	9.03673	9.4014	10.0049	9.12458	10.2399	9.09776	9.13983	9.81366	8.93506	10.0527	9.76525	10.5581	9.29787	9.38767	9.28441	9.28441	8.89107	10.3015	8.78977	9.88456	9.2524	9.79454	9.70374	9.08971
RUNX3	8.4985	8.43762	8.01469	8.91109	8.35639	9.19873	7.86244	8.39717	6.79	8.48798	9.59327	8.47895	8.99697	9.0737	7.59282	8.0506	7.7719	7.94396	8.57229	8.01469	7.77922	7.94803	9.31822	8.40859	8.36914	8.21492	8.19967	7.99443	8.13629	8.45399	8.6053	8.37331	8.71513	8.44147	8.13281	8.52576	7.91731	8.55879	7.97041	8.17375	8.57229	8.52576	8.0077	8.73418	7.53319	7.71093	7.64871	7.61829	7.97955
S100A12	4.46608	4.51706	4.9105	5.70621	4.53555	5.04471	4.5315	5.02957	4.32193	4.88722	4.32193	5.78523	6.07136	5.77811	4.59744	4.56247	4.51706	6.39198	4.57196	5.092	4.51973	5.16452	4.76514	6.94792	4.53751	5.2303	4.52339	4.49312	6.07815	4.89164	5.31702	6.39798	4.77254	5.92826	4.52936	6.39198	5.00241	5.832	4.69094	4.52438	4.51973	4.85723	5.99664	6.8063	4.60555	5.9355	4.5362	4.53364	6.06453
S100A7	4.46608	4.51706	4.51706	4.49549	4.53555	4.45476	4.5315	4.49131	5.10095	4.48856	6.60604	4.54973	4.544	4.54117	4.59744	4.56247	4.51706	4.5362	4.57196	4.54117	4.51973	4.52748	4.46083	4.5532	4.53751	4.55112	4.52339	4.49312	4.5315	4.5224	4.53751	4.49312	4.49786	4.52339	4.52936	4.53555	4.53364	4.49786	6.29789	4.52438	4.51973	4.85723	4.53489	4.5147	4.60555	4.52498	4.5362	4.53364	4.5224
S100A8	8.15866	8.05428	7.8139	8.75964	7.35044	8.25583	8.84287	8.19031	6.93194	8.84677	4.7865	9.4343	9.37386	9.10709	7.46244	8.40404	7.75862	9.493	7.46244	8.99238	8.21492	8.5333	7.04492	9.8808	7.38962	8.68036	8.40404	8.42974	8.83053	9.33246	8.86274	9.8808	8.94437	9.63846	8.18732	9.38377	7.25063	8.95551	8.93506	9.22245	6.92624	8.68434	8.99697	9.80322	8.55143	9.91416	8.76785	9.3502	10.0701
S100B	6.06453	5.54628	6.28842	5.21741	7.12885	5.63404	6.07815	7.54084	5.489	5.78523	6.60604	5.18233	4.544	4.54117	7.14441	6.06453	6.25252	6.46057	6.5128	5.324	6.89033	5.69574	5.79675	5.24366	7.81788	6.19717	6.20286	6.38515	5.49685	7.4675	4.53751	7.1995	8.83896	6.55549	6.60019	5.53264	5.75652	5.832	6.60604	6.26652	6.3783	4.85723	6.49202	6.68363	6.83556	7.01153	7.45188	6.46565	6.69538
SAA1	6.74661	7.80908	6.65331	6.3783	8.27524	7.27683	6.63869	10.362	8.63166	6.61623	9.59327	4.54973	6.40395	6.00205	7.51077	5.60009	7.66373	7.01656	6.24614	8.1779	6.21314	6.51768	5.10985	4.5532	6.16835	7.19546	7.35044	6.17415	6.68363	6.63344	6.4444	7.07376	7.73697	7.10228	6.97544	7.93252	6.65881	5.87003	8.94437	7.36543	6.31671	6.88522	6.76223	5.59269	6.37267	10.1462	6.86645	6.53808	9.04928
SBNO2	10.29	9.80322	10.3769	10.9107	10.1939	10.2655	10.1356	9.7565	10.9311	9.55907	11.6442	10.6764	10.8208	10.6458	10.1194	10.3882	10.4213	9.84648	10.2595	10.2958	10.2534	9.77485	10.8208	10.464	10.1701	9.15643	9.83105	10.1701	9.77973	10.6032	10.3493	9.72498	9.91968	9.66575	10.4213	10.8397	9.05324	10.0049	9.26563	9.71519	9.29326	9.23138	11.0119	9.48886	10.3364	9.67783	10.6032	10.3997	9.76088
SELE	5.30891	5.61339	6.45553	8.19967	7.13947	9.26563	5.57319	7.48692	6.07136	4.48856	7.21194	7.94803	6.56592	7.46244	7.12403	8.47502	7.56302	8.86768	7.66974	6.48669	6.52727	7.97041	7.68438	5.94875	5.324	6.67934	6.68952	5.71755	6.68363	8.68434	9.25721	5.3458	5.15587	5.324	6.87529	7.14934	5.17345	6.50244	4.48131	6.00718	5.97225	4.85723	7.91731	7.86737	6.46057	5.58048	7.42373	7.58812	5.40261
SELL	7.0971	6.70992	7.62265	7.08578	7.43738	8.69186	7.36087	6.57177	7.8575	6.61623	7.21194	7.02785	7.02221	6.95839	6.32268	6.39798	7.56302	7.08578	7.61263	6.36075	7.02785	6.46565	8.95959	7.24556	7.29217	6.74129	6.99655	7.36543	6.9528	6.83128	6.73017	7.15911	7.59282	7.42819	7.57198	7.28715	8.18262	6.75708	6.66429	6.88009	8.95959	7.36087	7.20573	7.27178	6.07815	6.93194	6.65331	6.30432	7.1995
SELPLG	8.52206	8.22339	7.91285	7.57198	7.57574	8.21137	7.96732	8.03938	7.8575	8.83475	4.52748	8.5374	8.38405	8.39717	7.88341	8.21916	7.80908	8.30021	7.54628	8.339	7.80908	8.06532	7.75499	8.01469	8.19031	8.42547	8.24827	8.34827	8.30021	8.36495	8.45399	8.70763	8.59766	8.68434	8.339	8.39717	7.77922	8.50605	8.76785	8.51836	8.18732	8.64589	7.8575	8.38831	8.88222	9.10243	8.31584	9.33738	8.86274
SEMG1	4.46608	4.51706	4.51706	4.49549	4.53555	4.45476	4.5315	4.49131	5.10095	4.48856	5.74415	4.54973	4.544	4.54117	4.59744	4.56247	4.51706	4.5362	4.57196	4.54117	4.51973	4.52748	4.46083	4.5532	4.53751	4.55112	4.52339	4.49312	4.5315	4.5224	4.53751	4.49312	4.49786	4.52339	4.52936	4.53555	4.53364	4.49786	4.48131	4.52438	4.51973	4.85723	4.53489	4.5147	4.60555	4.52498	4.5362	4.53364	4.5224
SERPINB2	4.46608	4.51706	4.51706	4.88256	4.53555	4.45476	4.5315	5.324	4.548	4.48856	6.60604	4.54973	4.544	5.1483	4.59744	4.56247	4.51706	5.56586	4.57196	4.54117	4.51973	4.52748	5.2303	4.5532	4.53751	4.55112	4.52339	6.00205	4.98692	4.99379	5.36775	4.49312	4.49786	4.52339	4.52936	4.53555	4.53364	5.5866	4.99379	4.52438	4.51973	4.85723	4.53489	4.5147	4.60555	4.52498	4.5362	5.78523	4.5224
SERPING1	12.3793	12.7832	11.9585	12.607	11.7055	11.8516	12.5594	12.5152	11.2376	13.0759	10.6308	12.5594	12.696	12.8378	11.6669	12.9519	11.9944	13.0136	11.1351	12.6525	11.9944	12.6525	11.9944	12.2497	11.9585	12.9519	12.9519	12.4678	12.8992	11.9585	12.8992	13.0136	12.1052	13.0759	11.8818	12.7361	11.6211	12.8992	12.8992	13.0136	12.3312	13.0136	11.8818	12.9519	12.7361	12.6525	11.5886	12.9519	12.8378
SH2B2	6.19145	6.02634	6.42721	6.19145	5.88243	6.70031	6.46565	6.09222	8.36495	6.13085	9.77973	6.26652	6.60604	6.36075	6.32268	6.63344	6.20801	6.20801	6.24614	6.3331	5.94214	6.26652	6.63869	6.30432	5.72531	5.97225	6.00718	6.20286	6.1555	6.41484	6.04056	6.29789	6.22646	5.97225	5.81728	6.09845	6.26652	5.832	5.832	6.1555	6.19145	4.85723	6.37267	5.9773	6.54984	6.38515	6.50244	6.64391	5.92099
SH2D1A	6.40395	6.39798	6.62059	5.90832	6.61623	6.79	6.66967	6.06453	6.07136	6.73574	4.52748	6.36075	6.88522	7.06546	6.32268	6.12474	6.85306	6.39198	7.13947	6.65881	6.34995	6.54984	7.33514	6.60604	6.48669	6.5128	6.51768	6.86242	6.56071	6.83128	6.55549	6.22646	6.64862	6.77866	7.07376	6.70522	7.11919	6.85306	6.34543	6.66429	7.51957	7.29217	6.59524	6.41484	6.00718	6.34995	5.94875	6.35445	6.28222
SH2D1B	5.36775	6.52727	4.51706	4.98002	5.08629	5.49685	5.02449	6.09222	4.73031	5.3531	7.73333	6.88522	6.94302	6.81266	4.59744	5.60009	4.51706	5.49685	4.57196	5.97225	4.51973	4.52748	4.6472	6.53808	5.05472	6.32268	5.489	5.092	6.26652	4.5224	5.56586	6.22646	5.33839	6.5128	4.52936	6.86645	4.53364	6.56592	5.77811	5.9355	4.51973	7.13947	4.53489	6.30432	4.60555	6.00205	5.28378	4.96672	6.56592
SIGIRR	8.77807	9.08971	8.35639	8.22339	8.83475	7.87544	8.30021	8.59766	8.67637	8.30021	8.08022	9.20687	8.78394	9.03673	9.25721	8.54647	8.56925	8.4985	9.53422	8.85507	8.96863	8.68036	8.88665	8.88222	9.03673	8.78977	8.52576	8.93101	8.5662	9.25721	8.49547	8.86768	8.76785	8.64151	9.28885	8.59766	8.65916	8.62205	9.19008	9.12458	9.27015	9.29326	9.53422	8.88222	9.16917	9.04102	9.36885	8.94437	8.97359
SIGLEC1	9.34149	8.1779	8.66674	8.07646	8.76375	9.4767	9.24757	8.43762	9.60209	10.2272	7.73333	8.08398	8.47895	8.24827	8.57229	8.47502	9.36383	8.59766	7.38962	8.47108	8.46296	8.65026	6.48135	7.48692	9.12011	8.339	8.4212	7.8942	8.07646	8.23193	8.33549	7.86244	8.33549	8.23911	9.03673	7.99021	8.98017	8.94437	8.95551	8.6053	8.91109	8.47502	8.00137	8.40404	8.75581	8.80642	8.93506	9.22245	8.1779
SLAMF1	6.12474	6.22646	5.79675	5.64001	5.51346	6.83983	5.4622	5.71755	5.489	5.9773	7.21194	6.21314	5.96718	6.59027	5.6267	4.56247	5.11492	4.5362	5.90832	6.06453	5.47168	5.22314	6.86242	5.24366	6.29789	5.41887	6.0852	5.78523	5.08056	6.1555	5.41887	5.21166	5.52583	5.324	6.05258	6.07815	6.21314	5.99121	5.28378	5.59269	6.05258	4.85723	5.1602	4.5147	4.60555	5.38283	5.67464	5.77095	5.63404
SLAMF6	5.58048	5.91467	5.7386	5.832	5.47168	6.27127	5.832	5.5866	5.791	6.42721	7.73333	5.64596	5.99664	6.47604	4.59744	4.56247	6.29789	5.41887	5.44979	5.9355	5.30074	5.27497	6.01933	5.6267	5.79675	5.77811	5.02957	5.75035	5.324	5.63404	5.36775	5.50518	5.33839	5.53941	6.16194	5.74415	5.49685	5.47168	5.50518	6.00718	6.28222	4.85723	4.53489	4.9105	4.60555	6.00205	5.59269	5.50518	6.21314
SLAMF7	8.0112	7.35044	7.58381	7.29217	8.81406	9.39156	8.54647	7.5065	9.98381	8.31584	7.21194	6.88522	8.03478	8.23193	7.80021	6.45553	8.74217	6.42104	7.75499	7.72968	7.02785	6.79461	9.05324	7.76224	7.51077	6.59524	7.10228	7.54084	6.51768	7.96074	7.4052	7.51077	6.95839	7.39558	7.5065	7.50243	7.60695	7.77556	8.05815	7.57948	8.98777	8.05428	7.1855	6.91051	7.45188	7.95723	6.82515	7.67574	7.6531
SLC11A1	9.46704	8.77807	9.11562	9.48886	8.23911	8.78977	10.1023	9.4343	7.08578	10.3769	10.464	9.69369	10.0157	9.77006	9.03673	9.82291	9.37882	10.362	7.54628	9.37386	8.83053	9.19873	8.38405	9.31068	7.94396	9.30246	9.34559	9.63014	8.84677	9.28441	9.43098	9.50709	8.97359	9.4993	8.96366	9.00806	7.94396	10.0892	10.362	9.98381	8.37976	9.56347	8.69186	9.69369	9.7565	9.96275	9.33738	10.6533	9.41126
SMAD2	9.64656	9.51679	9.08056	9.33738	9.30658	9.23138	9.4767	9.55466	6.64391	9.48471	4.52748	9.82291	9.4014	9.60209	9.56347	10.0751	8.23553	9.66575	8.93506	9.63014	9.70374	9.63846	9.48886	9.81366	9.62112	9.8883	9.76525	9.61176	9.8883	9.54386	9.64656	9.31445	9.68583	9.41126	9.65509	9.51679	9.61176	9.63014	10.0382	9.94282	9.89354	9.89354	9.38767	9.7565	10.0049	9.94783	9.76525	9.82291	10.0269
SMAD3	9.97148	10.1577	9.80322	10.1816	10.1023	9.73535	9.80322	9.89876	10.6608	9.20687	8.38405	10.1577	9.62112	9.36885	9.76088	9.7565	9.49615	9.74438	9.95282	10.0269	9.81366	9.60209	10.0701	9.99468	9.85069	9.82699	10.0579	10.0579	10.1816	10.3248	10.2155	9.69872	9.77485	9.62112	9.77006	9.85069	9.78459	9.76525	9.96275	9.86003	9.66575	10.0157	10.2041	9.94282	9.7565	9.55466	9.67783	9.45882	9.65509
SMPD3	5.85781	6.33928	4.9105	4.98002	5.71189	5.30891	4.5315	6.20801	4.548	5.64596	5.74415	5.60009	5.74415	5.54628	6.32268	5.60009	5.60009	5.65502	6.79461	6.20801	5.81728	6.02634	4.93736	6.94792	5.51346	5.70621	5.65502	5.41076	5.5866	5.59269	5.71189	5.27497	5.37512	6.04056	5.66402	5.81008	6.17993	5.60744	6.52254	6.58395	5.36775	4.85723	5.47168	5.53264	4.60555	5.82444	5.05472	4.53364	5.63404
SOCS1	7.36998	6.91051	8.04315	8.44966	7.98277	7.39558	7.53319	6.9528	6.07136	6.95839	4.7865	7.09145	7.4052	7.58381	8.26865	7.45736	7.04038	7.64871	6.83128	7.84738	7.8575	7.282	8.67156	7.37942	8.1623	7.04942	7.51503	7.55737	7.39558	7.17067	7.62699	7.26672	7.44189	7.22383	7.11919	7.78809	7.80908	7.62699	6.78538	7.49836	7.30206	6.88522	7.92893	7.36998	7.43738	7.30206	8.04315	7.6531	7.1649
SPA17	7.24047	7.93987	7.58381	7.01153	8.23193	7.07376	7.43279	9.79454	7.60223	7.47223	4.52748	7.95723	7.94803	8.19649	9.14813	8.06862	8.30457	8.88222	7.70588	9.05324	7.89868	7.36087	6.8063	8.155	8.45399	8.62205	8.91109	8.5662	7.93987	7.38962	7.83514	8.58488	7.40889	7.80908	8.63659	8.21137	8.57229	8.62205	9.5678	8.96366	8.22339	9.53001	7.95723	7.75096	8.14715	9.44326	8.92695	8.14346	9.07713
SPACA3	4.46608	4.51706	4.51706	4.49549	4.53555	4.45476	4.5315	4.49131	4.548	4.48856	4.32193	4.54973	4.544	4.54117	4.59744	4.56247	4.51706	4.5362	4.57196	4.54117	4.51973	4.52748	4.46083	4.5532	4.53751	4.55112	4.52339	4.49312	4.5315	4.5224	4.53751	4.49312	4.49786	4.52339	4.52936	4.53555	4.53364	4.49786	4.48131	4.52438	4.51973	4.85723	4.53489	4.5147	4.60555	4.52498	4.5362	4.53364	4.5224
SPANXB1	4.46608	4.51706	4.51706	4.49549	4.53555	4.45476	4.5315	4.49131	4.32193	4.48856	4.7865	4.54973	4.544	4.54117	4.59744	4.56247	4.51706	4.5362	4.57196	4.54117	4.51973	4.52748	4.46083	4.5532	4.53751	4.55112	4.52339	4.49312	4.5315	4.5224	4.53751	4.49312	4.49786	4.52339	4.52936	4.53555	4.53364	4.49786	4.48131	4.52438	4.51973	4.85723	4.53489	4.5147	4.60555	4.52498	4.5362	4.53364	4.5224
SPINK5	6.63344	5.96718	5.39656	4.49549	7.42373	4.95674	5.64596	6.53198	5.10095	5.1407	8.08022	5.45601	4.544	5.43664	7.34574	5.43664	6.36702	5.21741	7.27683	5.75652	6.21314	5.03463	4.46083	6.13697	5.65502	5.50518	5.65502	5.41076	5.74415	6.41484	4.53751	5.50518	6.10465	5.41887	6.68363	5.61339	5.70621	5.65502	4.82561	5.21741	7.70588	4.85723	6.19145	5.53264	6.67934	5.85167	7.89868	6.66967	5.84561
SPN	8.08022	8.01801	7.65842	7.32443	7.64871	7.71093	7.14441	7.63635	9.96275	8.61799	10.152	8.155	7.69312	7.83948	7.42819	7.84343	9.11136	7.89868	7.5975	7.88971	7.97041	7.64033	7.37942	7.57198	7.4675	8.1088	8.06532	8.09256	7.71093	7.62265	7.89868	8.07255	8.19967	8.00454	7.15424	7.39558	7.35044	8.16595	8.21492	8.23911	7.19141	7.53319	7.35566	8.01469	7.84738	7.88341	7.56302	8.1779	7.71093
SPO11	4.46608	4.51706	4.51706	4.49549	4.53555	4.45476	4.5315	4.49131	4.548	4.48856	4.7865	4.54973	4.544	4.54117	4.59744	4.56247	4.51706	4.5362	4.57196	4.54117	4.51973	4.52748	4.46083	4.5532	4.53751	4.55112	4.52339	4.49312	4.5315	4.5224	4.53751	4.49312	4.49786	4.52339	4.52936	4.53555	4.53364	4.49786	4.48131	4.52438	6.13085	4.85723	4.53489	4.5147	4.60555	4.52498	4.5362	4.53364	4.5224
SPP1	6.01933	5.44979	10.7886	7.27683	10.0701	12.696	13.3563	9.13983	10.1462	6.47604	7.21194	4.54973	5.33839	5.43664	8.36068	4.56247	11.6669	7.69312	12.3312	7.34574	7.59282	6.34543	7.83079	5.82444	9.98381	7.38962	5.86392	9.06891	5.88243	9.91968	6.11861	7.84343	9.80322	8.5333	11.4163	6.21314	9.55466	6.93194	6.3783	5.08629	7.0971	4.85723	8.75964	5.39049	8.19967	9.18173	9.24757	8.18732	8.44531
SSX1	4.46608	4.51706	4.51706	4.49549	4.53555	4.64058	4.5315	4.49131	4.73031	4.48856	5.74415	4.54973	4.544	4.54117	4.59744	4.56247	4.51706	4.5362	4.57196	4.54117	4.51973	4.52748	4.69296	4.5532	4.53751	4.55112	4.52339	4.49312	4.5315	4.5224	4.53751	4.76514	4.49786	4.52339	4.52936	4.53555	4.53364	4.49786	4.48131	4.52438	4.51973	4.85723	4.53489	4.5147	4.60555	4.52498	4.5362	4.53364	4.5224
SSX4	4.46608	4.51706	4.51706	4.49549	4.53555	4.45476	4.5315	4.49131	4.32193	4.48856	4.7865	4.54973	4.544	4.54117	4.59744	4.56247	4.51706	4.5362	4.57196	4.54117	4.51973	4.52748	4.46083	4.5532	4.53751	4.55112	4.52339	4.49312	4.5315	4.5224	4.53751	4.49312	4.49786	4.52339	4.52936	4.53555	4.53364	4.49786	4.48131	4.52438	4.51973	4.85723	4.53489	4.5147	4.60555	4.52498	4.5362	4.53364	4.5224
ST6GAL1	10.3248	9.7565	9.38767	9.85069	9.32288	9.99468	9.43098	9.69369	9.5213	9.17362	8.98017	9.39649	9.27466	9.45164	9.46294	10.0382	9.81829	9.54386	9.85069	9.31445	9.44746	9.44326	10.0269	9.28441	10.1816	10.0892	9.94282	9.56347	9.96275	9.68583	9.63846	9.57723	9.73987	9.37386	8.89107	9.25721	9.42764	9.55907	9.83105	9.38377	11.0837	9.78957	9.31822	9.16917	10.2155	9.99468	10.1939	9.5878	9.73535
STAT1	11.4817	11.1582	11.0605	10.2155	10.5721	10.4096	11.9585	10.8557	11.7406	11.2989	9.43879	10.8071	11.1582	10.7192	10.464	10.6608	9.87031	10.3248	10.4096	10.9311	10.6764	11.1076	9.98381	10.4096	11.4163	10.9509	10.4833	10.279	10.7363	10.1247	10.7023	10.5305	10.4492	10.7699	11.3313	11.0605	12.3793	11.6211	10.7886	11.3313	11.7055	10.814	10.1577	10.3015	9.98381	10.1247	9.94282	9.78459	10.362
STAT2	11.1076	10.8557	11.1467	10.477	10.4047	10.464	10.9938	10.689	11.4817	10.9107	9.97148	10.4278	10.4213	10.6308	10.6957	10.4896	11.0605	10.515	10.5515	10.6032	10.7363	11.0119	10.5449	10.477	11.0605	10.7023	10.6308	10.8951	10.5449	10.6764	10.2272	10.4896	10.8208	10.4213	10.7699	10.5721	11.8068	10.8208	10.8397	10.7886	11.0119	10.5581	10.4896	10.362	10.689	10.5721	10.7886	10.689	10.5449
STAT3	12.5152	12.4209	12.5152	12.696	12.9519	12.179	12.607	12.4209	12.9519	12.3312	12.6525	12.6525	12.5594	12.5594	12.1393	12.5594	12.696	12.4678	12.1393	12.3312	12.1393	12.1052	12.8378	12.5594	12.3793	12.2497	12.5594	12.7361	12.3793	12.4678	12.4678	12.3793	12.2909	12.3312	12.6525	12.5152	12.4678	12.4678	12.4209	12.4209	12.5152	12.6525	13.0759	12.3793	12.6525	12.4678	12.607	12.5152	12.5152
STAT4	7.58812	8.03478	7.74692	8.07646	7.57574	8.25583	6.86645	8.1779	6.93194	7.67574	5.74415	7.84738	8.54149	8.47502	7.26672	7.42819	7.25063	7.62699	7.69312	7.76224	7.5241	7.8942	8.26865	8.20782	7.81788	7.44189	7.07376	7.06546	7.04942	7.34103	7.7008	7.34103	6.88522	7.61263	7.87943	7.99021	7.83079	7.77556	7.7719	8.05815	7.38962	7.71093	7.80424	7.54628	7.35566	7.49836	7.92133	7.31329	7.73333
STAT5B	8.83053	9.41529	8.5374	9.29326	8.70763	9.14399	8.66674	9.28885	7.2179	8.74217	5.74415	9.38377	9.35479	9.26563	8.73818	9.47188	7.84343	9.09374	9.15229	9.0737	8.50154	9.31822	9.03673	9.53422	8.83896	9.48471	9.35479	8.8726	9.4993	8.82167	9.19008	9.16917	8.98777	9.31822	8.77807	9.18173	8.94437	9.06411	9.16057	9.21535	8.80642	9.45164	8.83053	9.19873	9.16917	9.0737	8.81406	9.08056	9.26563
STAT6	10.9938	11.2101	11.4494	10.8775	10.9695	10.7192	10.464	10.8208	12.4003	10.8071	12.8992	11.0837	11.1351	11.2989	10.9311	10.9509	11.8516	10.7363	11.5106	11.1351	11.0119	11.1351	10.9938	11.2101	10.9509	10.9938	11.1076	11.4163	10.9938	11.0374	10.689	10.9695	11.1351	10.8071	10.6458	10.7886	11.5106	11.2101	11.4494	11.2989	10.6764	11.4494	11.2376	11.0374	11.4817	11.2376	11.3909	11.2376	11.3625
SYCP1	4.46608	4.51706	4.51706	4.49549	4.53555	4.45476	4.5315	4.49131	6.38515	4.48856	8.08022	4.54973	4.544	4.54117	4.59744	4.56247	4.51706	4.5362	4.57196	4.54117	4.51973	4.52748	4.46083	4.5532	4.53751	4.55112	4.52339	4.49312	4.5315	4.5224	4.53751	4.49312	4.49786	4.52339	4.52936	4.53555	4.53364	4.49786	4.48131	4.52438	5.02957	4.85723	4.53489	4.5147	4.60555	4.52498	4.5362	4.53364	4.5224
SYK	9.19441	8.47108	8.88665	8.57229	9.02319	9.69872	9.32752	8.42974	9.19873	9.61645	6.60604	8.51055	8.51446	8.47502	8.86274	8.75581	9.46704	8.84287	8.80642	8.48798	8.78394	8.51836	8.80642	8.27524	9.39156	8.91491	8.51055	8.90696	8.339	9.04928	8.51836	8.98777	9.40634	8.97688	9.26142	8.46296	8.73818	8.90696	9.33246	8.77807	9.41126	8.5333	8.86274	8.83896	9.16917	9.29326	9.13213	9.44746	9.06411
SYT17	6.40395	6.83128	6.01933	5.97225	6.19717	5.08629	5.791	6.23973	4.73031	5.7386	6.60604	6.40395	6.1555	5.90832	7.34574	7.17958	7.60223	6.32268	6.75191	6.59027	6.42721	6.19145	5.39656	6.63869	6.59027	6.76707	6.37267	6.05258	6.74661	6.23973	6.55549	6.27127	6.06453	6.29789	6.00718	6.11861	6.29316	6.276	6.26652	6.48135	5.84561	4.85723	7.10744	6.4444	6.51768	6.16835	7.31962	6.48669	6.21314
TAB1	8.67156	8.93101	8.27524	8.11301	8.65916	7.83948	8.03938	8.49547	8.36495	8.32413	7.21194	8.33196	8.13281	8.155	8.8726	8.45399	8.58073	8.45848	8.55879	8.5333	8.61799	8.59766	7.60695	8.29227	8.62205	8.74708	8.79791	8.30021	8.68434	8.51055	8.07255	8.19649	8.25874	8.26165	8.43762	8.13281	8.61392	8.31584	8.75964	8.69186	8.25583	8.08022	8.03017	8.54647	8.80217	8.47502	9.08056	8.44147	8.4212
TAL1	6.56071	7.76708	6.74129	7.83079	6.14307	6.42721	5.71189	7.00153	7.33514	6.68363	7.21194	7.71506	7.42373	7.32922	6.32268	7.79616	6.9528	8.0077	5.63404	7.30206	7.11919	8.18262	6.51768	7.9362	6.56592	8.44147	7.80021	6.96396	7.84343	5.75652	7.47223	7.53319	6.4444	7.51957	5.3458	7.28715	5.70621	7.43738	7.91285	7.82184	6.28222	8.08022	6.88522	8.29227	7.13417	7.04942	6.61623	6.9528	7.50243
TANK	10.4896	10.6608	10.5883	10.4096	10.1356	10.5721	10.3015	10.4896	9.92452	10.4342	9.77973	10.5024	10.7192	10.689	10.3769	10.3997	10.3306	10.5721	10.4896	10.5721	10.4566	10.6308	10.9695	11.2376	10.477	10.29	10.5652	10.477	10.477	10.8397	10.362	10.464	10.4047	10.5024	10.4096	10.5305	10.7363	10.689	10.515	10.5883	10.5024	10.2272	10.477	10.2155	10.8208	10.496	10.4833	10.6308	10.4896
TAP1	9.73535	9.33738	9.2524	8.81024	8.90282	8.81024	9.56347	9.15643	9.96275	9.53422	9.23138	9.37386	9.48471	9.38377	9.08056	9.01841	8.39275	8.63166	8.74708	9.24318	9.40634	9.55466	8.48798	8.98017	9.26563	9.16471	8.91872	8.65472	8.98777	9.03673	9.28441	9.23138	8.79385	9.21535	9.30658	9.37386	9.98381	9.61176	9.22245	9.4767	9.77485	9.46704	8.97688	9.08056	8.80217	8.73818	8.6053	8.49173	9.14813
TAP2	9.50709	9.72498	9.19008	8.85092	8.95551	8.8261	9.37386	9.08514	10.8303	9.67783	8.38405	9.17362	9.70374	9.4767	9.11562	9.20687	9.29326	9.02796	8.63166	9.23138	9.56347	9.73987	8.76785	9.0453	9.08056	9.24757	9.02319	8.94437	8.89107	8.99697	9.62112	9.4343	9.15643	9.54386	9.13213	9.59768	10.0382	9.80322	9.67783	9.80322	9.53422	9.85069	8.97688	9.67783	8.97359	9.01841	8.58073	8.96366	9.36383
TAPBP	11.7704	11.3909	11.8818	11.2682	12.0661	11.4494	11.4817	10.8951	13.6988	11.7406	13.9276	11.2376	11.5106	11.4817	11.8068	11.1582	12.9519	11.0837	11.9166	11.3625	12.0661	11.5886	11.3625	11.1076	11.7055	11.4163	11.4494	11.8516	11.3625	11.4817	11.1582	11.4163	11.4817	11.2101	11.5529	11.2682	11.9944	11.7704	11.8068	11.5529	11.6669	11.3909	11.7406	11.4163	11.3625	11.4494	11.8516	11.0605	11.3313
TARP	7.84738	8.68434	7.63635	7.76708	6.86645	7.5065	7.78366	8.74217	5.791	8.27919	10.152	8.19031	7.99021	8.24827	7.48194	7.83079	7.66373	8.0077	7.22383	8.09256	7.13947	7.91731	8.14346	8.70763	7.36087	8.02133	7.37942	7.51077	8.13629	8.12462	7.86244	8.42547	7.8942	8.5662	7.87943	8.46296	7.5241	7.79616	8.66296	8.85507	8.155	9.40634	7.27178	8.14715	7.53319	8.0077	7.17067	7.78809	8.12092
TBK1	9.00806	9.18173	8.97688	9.01841	10.477	8.98017	8.91109	9.22245	9.4767	9.08971	8.69876	9.26563	9.23878	9.00806	8.71139	9.18173	9.17362	8.93972	9.02319	9.09776	8.81406	9.06891	8.68434	9.23878	8.8261	9.12458	9.24757	9.06891	8.95551	9.04928	8.95551	8.92695	8.8726	8.91491	10.477	9.12458	9.01841	9.08514	9.11136	9.13983	8.43762	9.08971	9.16917	8.91872	9.16917	9.02796	8.88665	9.19008	9.17768
TBX21	6.74661	8.11721	5.88871	6.46057	5.94875	6.42721	6.1493	7.02785	8.57229	7.06546	7.73333	7.91731	7.6531	7.5975	6.32268	7.22961	6.04056	6.81899	5.90832	7.0065	6.17415	6.85306	6.57177	7.54628	6.40941	7.36998	7.12885	6.38515	7.54084	5.791	7.04038	7.07376	6.1493	7.45736	6.28842	7.31329	6.40941	7.42819	7.37942	7.7719	6.86242	8.47502	6.276	7.54628	6.79	7.01153	6.24614	6.58395	7.77922
TCF7	7.15911	7.56302	7.42819	7.19546	7.7008	8.21137	6.91051	7.22383	8.44966	7.04942	8.69876	7.14934	7.62699	7.35044	6.89033	7.22961	7.73697	6.87047	8.07255	7.12885	7.42373	7.60223	9.39156	7.28715	7.62265	6.94792	7.66974	7.5975	7.43279	6.91552	7.26121	7.48692	7.08578	7.25568	7.5975	7.11919	8.01469	7.5065	7.60223	7.13947	8.32805	7.2179	7.40889	7.56302	6.37267	6.93194	6.86645	6.4444	7.08578
TFE3	7.05969	7.0971	6.21314	6.74129	7.25568	6.75708	6.59027	7.08578	5.489	6.34543	8.38405	7.04492	6.60604	6.83128	7.53702	7.12885	5.51346	6.73017	6.63344	6.75191	6.38515	6.85306	6.53808	7.24556	6.5128	6.94792	6.68952	6.14307	7.12403	6.99243	7.44189	6.77866	6.53198	6.91552	6.71461	6.63344	7.57948	6.56592	6.4444	6.64862	6.50244	7.4052	7.15424	7.20573	7.4052	6.79461	7.24047	6.90088	6.96971
TFEB	7.42373	8.06202	8.37976	8.11301	8.4985	7.60695	7.57198	7.44638	8.93506	7.87141	8.69876	7.86737	7.97955	7.80424	8.49173	7.99021	8.86768	7.64871	8.22339	7.99021	7.92534	7.93987	8.0077	7.97041	8.09971	8.12462	7.9979	8.62205	7.86244	7.81788	7.80908	7.87544	7.56302	7.68006	8.16959	7.78809	8.08022	7.86737	7.82184	7.69697	7.92893	8.38831	8.75197	7.90838	8.38831	7.99443	8.07646	8.08828	7.86244
TFRC	10.2655	10.0049	10.5581	11.0837	10.279	12.3793	10.0892	10.5449	8.93506	10.8775	5.74415	10.7886	10.5652	10.9311	10.3997	11.0605	10.6458	10.8951	10.8071	10.6608	10.689	10.3997	10.8557	10.4417	10.6308	10.515	10.29	10.515	10.2399	10.7531	10.4342	10.0103	10.1939	10.0579	10.6165	10.6308	10.4342	10.8775	11.2682	11.1076	10.3015	10.7278	10.362	10.5024	10.6764	10.689	11.0605	11.2989	10.5883
TGFB1	10.3139	10.2155	10.5024	10.6308	10.689	10.3493	10.29	9.60209	13.1468	10.4213	13.3563	9.98926	10.3015	10.2155	10.2399	9.99468	11.6211	10.1023	11.2101	10.2399	10.5883	10.6764	10.5024	9.97766	10.496	10.477	10.4492	10.7363	10.2041	10.5449	10.1247	10.4278	10.5449	10.1939	9.7565	9.77485	10.2336	10.3882	10.2723	10.29	9.90861	10.3364	10.279	10.3493	10.1816	10.1939	10.6608	10.2272	10.1577
TGFB2	7.78809	8.62205	7.53319	8.55143	6.71461	7.27683	7.29718	8.06202	6.07136	7.62699	9.43879	8.49173	7.86244	8.27195	8.68036	9.15643	6.45553	8.84287	7.75499	8.37331	8.44147	8.44531	8.18262	9.32288	8.35639	9.24757	8.62686	7.74692	8.93506	8.09256	9.02796	8.05815	9.0453	8.47108	7.74196	8.06862	7.64871	8.47502	8.30021	8.57229	7.44638	8.37331	7.99443	8.96366	8.08398	7.71093	9.06411	7.98598	8.24827
THBD	10.4492	10.6165	10.2214	11.1351	9.77973	10.7363	9.01325	11.1582	8.85507	9.77973	7.21194	11.5886	11.5529	11.4494	9.72498	11.2989	10.1082	11.8516	9.45164	11.0837	10.6383	11.7406	10.3015	11.1843	9.8883	11.9166	10.8208	10.5883	10.9695	10.4213	11.5106	10.8775	10.1462	10.8775	10.4896	11.1351	8.78394	10.6458	10.9311	11.2101	9.64252	11.8818	10.9938	11.9944	10.2655	10.8775	10.3769	10.3882	11.0374
THBS1	12.2497	11.7406	12.4209	13.9729	12.4209	12.7832	13.0136	12.9519	11.4329	11.3313	10.5377	12.2909	12.4678	12.5152	12.3793	12.7832	13.1468	13.2182	11.8068	12.5594	12.3312	12.5594	13.5995	12.8992	11.4494	11.2101	12.4678	12.1052	12.5594	12.607	12.6525	12.1052	11.7406	12.0132	12.7361	13.5995	11.1076	11.9585	10.08	11.4163	11.8516	12.0318	12.7832	12.0318	11.6669	11.7406	11.5529	11.9585	11.8068
THY1	8.1088	7.87943	9.83105	10.0892	8.65026	8.21137	10.4342	7.71506	10.0326	8.64589	10.6308	6.68363	7.28715	7.01656	8.85507	8.60962	9.0453	8.22339	8.31999	6.83556	9.97148	9.7565	9.18173	7.35566	8.93101	9.33738	8.97688	8.40404	8.13629	9.07713	8.78977	6.70992	8.47502	6.97544	7.15424	6.21314	9.57213	6.83983	7.45736	6.83128	8.64589	7.36087	8.14715	7.86737	8.0077	7.56302	8.22767	8.30892	7.34103
TICAM1	8.59334	8.33196	8.36495	8.339	8.41717	8.30021	7.92534	8.37331	9.0737	8.52576	7.73333	8.63166	8.75964	8.5662	8.13281	8.26515	8.5374	8.30021	8.47895	8.57652	7.94803	8.06532	8.14346	8.98017	7.57198	7.64431	7.97499	8.06202	8.03017	8.76785	8.40404	8.25874	8.12462	7.96732	7.72968	8.30892	7.62699	8.21492	7.87943	8.17375	7.49265	7.65842	9.0737	8.02575	8.48348	7.80908	8.25583	8.30021	8.00137
TICAM2	6.70992	7.20573	6.28842	6.49202	6.92624	6.94302	7.34574	6.60604	5.10095	7.20573	4.52748	7.02785	6.8063	6.88522	6.63344	7.63635	6.04056	6.60019	6.70031	6.85306	6.87047	6.81266	5.84561	6.88009	7.29217	7.58381	7.41925	6.53198	7.34103	6.78538	7.35566	6.47604	6.85775	6.83556	6.68363	6.89033	6.87047	7.07376	7.10228	7.29217	6.53808	7.04942	6.24614	7.20573	6.91552	7.06961	7.0971	6.91552	7.0065
TIGIT	7.17958	6.66429	7.41408	6.5128	7.38453	7.82632	7.88341	6.60604	8.12872	6.94302	9.59327	6.53808	7.50243	7.20573	6.52727	6.52254	7.41925	6.61623	8.00454	6.45047	7.282	6.34543	8.03938	6.70031	7.07978	6.32268	6.54416	7.25568	6.71461	7.01153	6.11861	6.77866	7.31962	6.59027	7.35566	6.95839	7.87141	6.89561	6.70031	6.8063	8.14346	7.99443	6.95839	6.8063	6.07815	6.68952	6.1555	6.19717	6.7719
TIRAP	6.67504	6.96971	7.1855	6.71461	7.64871	6.71461	6.29316	6.92052	9.2524	7.02785	7.73333	6.70031	6.8063	6.81266	7.66373	7.06546	7.66373	7.15911	7.01153	7.06961	7.17067	7.37942	6.76707	6.99243	7.02221	7.08578	6.81899	7.07376	7.26672	6.55549	6.65331	6.4383	7.10744	6.9528	7.49265	6.70522	7.27178	6.86645	7.32922	7.22383	6.82515	7.36087	7.02221	7.53319	7.1649	7.06961	7.88971	7.34574	7.22383
TLR1	8.59334	8.39275	8.77807	8.19967	8.45399	8.97359	9.30658	8.57229	8.79385	9.08056	8.08022	8.41313	8.6053	8.27195	8.66296	8.339	8.39275	8.35639	9.13599	8.23553	8.27195	8.30892	8.82167	8.45399	9.18173	8.4985	8.83475	8.49547	8.71139	7.90838	7.99443	8.55879	8.81787	8.61392	8.66296	8.5333	8.01469	8.73818	8.73818	8.66674	8.38831	8.32805	8.13976	8.37331	8.36495	8.73818	8.19329	8.71513	8.69186
TLR10	5.1602	5.13037	6.62059	5.77811	5.94875	7.07376	5.60009	4.97339	7.95264	4.93736	10.8666	4.54973	5.24987	5.21741	4.59744	4.56247	6.36702	4.5362	6.83128	4.54117	5.47168	5.03463	7.27178	4.5532	6.00205	4.55112	6.24614	6.25954	5.19709	5.20439	4.53751	5.08629	6.04658	4.95674	6.05258	4.53555	5.44979	4.98002	5.65502	5.33839	6.92624	4.85723	5.60744	4.98692	4.60555	5.23743	4.5362	5.13037	5.41887
TLR2	9.12011	9.43879	9.59327	9.21535	9.84226	8.33549	9.41126	8.83053	9.4767	9.72498	10.7363	8.73418	8.79791	8.70321	10.7886	8.50154	9.72498	8.47502	8.15108	8.92695	9.65083	8.07646	9.70948	9.27466	10.1356	7.87943	8.40404	9.53001	8.63166	9.55466	8.28771	10.2155	10.7699	9.96275	9.8808	8.84287	9.32288	9.01841	9.7565	9.06411	8.77807	8.66674	10.5883	8.32805	10.0269	9.88456	10.7699	9.76525	9.59327
TLR3	7.40151	7.79616	6.90088	6.58395	7.17513	6.29316	6.54984	7.49836	4.548	7.4052	6.60604	7.71506	7.47695	7.58381	8.54647	8.09971	6.29789	7.36087	6.93194	7.97041	7.63635	7.64033	6.05857	7.9362	7.49265	8.12462	7.54084	7.13417	7.77922	6.91552	7.92534	7.53319	7.00153	7.84343	8.0112	7.63635	7.60695	7.55169	7.53319	8.00137	7.55169	8.01801	6.92624	7.88341	7.76224	7.48692	7.93987	7.15424	7.79616
TLR4	8.69531	8.79791	8.45399	9.08056	8.34364	9.21891	9.0737	8.85507	8.01469	9.52579	4.7865	9.23878	9.49615	9.19008	7.97041	9.73987	7.8942	9.12011	7.38962	8.67637	8.42974	9.0453	8.26865	8.90282	8.95551	9.08971	9.32752	8.23911	9.16471	8.59766	9.23138	8.84677	8.4212	8.74217	8.36914	8.93972	7.99021	9.18173	8.84677	9.20687	8.09971	8.93506	8.28313	9.35479	8.49547	8.95551	8.37976	8.98398	8.97359
TLR5	7.0971	7.06546	7.02221	6.9528	7.21194	6.58395	6.40395	7.39558	6.38515	7.22383	5.74415	7.2179	6.64862	6.52727	7.6531	7.06546	6.75191	6.64391	7.87544	6.56592	6.28222	6.70522	6.71461	6.7719	7.1995	6.8063	6.65881	6.54416	6.79	7.31962	6.04056	7.0065	7.42373	7.12885	7.43738	7.34103	6.79461	6.47071	7.5241	7.36543	6.95839	7.04942	6.67934	6.53808	7.65842	7.53319	7.83079	7.36998	7.23536
TLR6	7.0971	6.96971	7.48692	6.67934	6.7719	7.73697	7.36998	7.29718	7.2179	7.20573	7.73333	6.63869	6.99655	7.01656	7.1855	6.76223	6.69538	6.50244	8.07255	6.7719	6.31072	6.75191	7.98598	6.71461	7.45188	6.59524	6.75191	7.11333	6.92624	6.71461	6.31671	6.91552	7.02221	6.64391	7.04038	7.10744	7.03184	6.91051	7.45736	6.87047	7.60223	6.81266	6.70031	6.96396	6.93749	7.14441	7.04492	6.98829	7.13947
TLR7	5.71189	5.08629	5.79675	5.59269	6.42721	5.86392	6.11165	5.88243	6.38515	6.56071	5.74415	5.45601	5.74415	5.73303	4.59744	5.60009	6.36702	5.81008	4.57196	5.71189	6.00205	6.16835	5.45601	5.41887	6.65331	5.82444	4.9336	5.06619	5.324	5.49685	5.88871	5.61932	5.60744	5.63404	6.22646	5.53264	5.80343	5.44323	5.33095	5.64001	5.70621	4.85723	5.66402	5.74415	4.60555	6.05857	5.59269	5.84561	5.52583
TLR8	6.53808	5.76375	5.25801	5.324	5.63404	5.81008	6.69538	6.25252	5.489	7.14934	8.69876	6.30432	6.40395	6.33928	5.76375	6.45553	6.13697	5.9355	5.7386	6.02634	5.51346	6.19145	5.39656	5.85781	5.92826	5.55311	5.958	5.77095	6.04056	6.31671	6.28222	6.42104	6.24614	6.34543	6.05258	6.24614	5.49685	6.66429	7.23536	7.00153	5.84561	4.85723	5.51966	6.70522	6.20286	6.85775	6.55549	7.13417	6.64391
TLR9	5.092	4.51706	5.25801	5.21741	5.2303	6.20801	5.489	4.49131	7.08578	4.48856	9.59327	4.54973	4.544	4.54117	4.59744	4.56247	5.60009	4.5362	4.57196	4.54117	4.51973	4.52748	5.88243	4.5532	4.53751	4.55112	4.9336	4.75679	4.5315	4.5224	4.53751	4.76514	4.49786	4.52339	4.52936	4.53555	5.11997	4.49786	4.75679	4.52438	5.51346	4.85723	4.53489	5.21741	4.60555	4.52498	4.5362	4.53364	4.5224
TMEFF2	4.46608	4.51706	4.51706	4.49549	4.53555	4.45476	4.5315	5.02957	6.38515	4.48856	8.98017	4.54973	4.544	4.54117	4.59744	4.56247	4.51706	4.5362	4.57196	4.54117	4.51973	4.52748	4.6472	4.5532	4.53751	4.55112	4.52339	4.49312	4.5315	4.5224	4.53751	4.76514	4.49786	4.52339	4.52936	4.53555	4.53364	4.49786	4.48131	4.52438	4.51973	4.85723	4.53489	4.5147	4.60555	4.52498	4.5362	4.53364	4.5224
TNF	6.48669	7.29217	5.77095	6.71461	6.45047	6.3783	5.791	6.20801	7.08578	7.08578	7.21194	6.67504	7.31962	6.9057	5.87003	6.87529	7.0065	6.66967	5.81728	6.9057	7.25063	7.73333	6.96396	7.52865	7.60695	7.61829	6.24614	6.29789	6.51768	5.91467	7.11333	6.09845	6.5128	6.23973	5.51966	5.74415	7.04942	7.8139	5.85167	7.20573	5.29229	4.85723	7.39558	7.60695	6.20286	5.69574	6.28842	6.46565	5.9355
TNFAIP3	10.8775	10.5449	10.4492	11.5886	10.5581	10.9938	10.1939	11.8818	11.8818	10.5721	11.9944	10.7699	10.2655	10.9509	10.0049	9.90369	11.4163	10.9938	10.7363	10.8775	11.1076	11.6669	11.5529	10.8208	9.90861	9.26563	9.81829	10.6032	9.98381	10.9107	10.7363	10.6165	10.08	10.2399	10.3769	10.8775	10.3826	10.1878	9.80322	9.92935	10.3769	9.02319	10.6165	9.98381	9.80845	9.56347	9.64656	9.74438	9.61176
TNFRSF10B	8.68434	8.60149	9.4014	9.35479	9.05869	8.44531	8.19031	8.76785	9.80845	8.73418	10.3306	8.71139	8.51446	8.91872	8.51055	9.12836	9.65083	9.0453	10.3769	8.93506	8.68036	8.84287	9.29326	8.66674	8.07255	8.36068	8.86274	8.98777	8.66674	9.17362	9.0453	8.69186	9.19008	8.75964	9.16471	8.83053	8.30021	8.69186	8.5625	8.23193	8.16595	8.15866	9.45164	8.23911	9.73017	8.66296	9.3502	9.12011	8.45399
TNFRSF10C	7.26672	6.66429	7.14441	7.81788	7.32443	6.42721	6.05857	6.17993	6.38515	6.93194	7.21194	7.1649	7.99021	7.86244	7.75096	7.49836	7.36998	7.19546	9.78459	7.36998	6.65331	7.71918	8.16959	8.16595	6.20286	7.64431	7.84738	7.58812	7.06961	6.78538	6.89033	8.35639	8.23193	7.95723	8.55143	7.96423	7.71093	6.96396	7.29718	6.67934	7.32922	6.81266	8.18262	7.35044	8.13976	8.28771	8.99238	8.00137	7.74692
TNFRSF11A	5.2303	5.81008	6.07136	5.77811	5.94875	6.79	5.91467	6.14307	6.79	5.02957	4.52748	5.75035	5.64001	5.85781	6.16194	5.85781	6.36702	5.99664	5.44979	5.86392	6.63869	6.0852	5.59269	5.41887	6.53808	6.28222	6.0852	5.89855	5.49685	5.75652	5.98427	6.02634	6.3331	5.84561	5.85781	5.33095	7.06961	5.47168	6.05857	5.61932	5.791	4.85723	6.04658	5.89855	6.20286	5.74415	6.50244	6.04658	5.54628
TNFRSF11B	6.77866	7.06546	6.07136	7.29217	6.09845	7.19141	6.21981	7.14441	4.548	6.45553	7.21194	5.98427	5.71189	4.54117	6.5776	7.40151	5.51346	6.11165	6.39198	6.78538	6.75191	7.05969	5.79675	7.44189	6.00205	6.84646	7.10228	6.63344	8.30021	5.49685	6.16194	5.9355	6.20286	6.86242	4.52936	5.74415	5.00241	6.01228	5.50518	5.1483	4.9033	4.85723	5.958	6.51768	5.73303	6.28222	6.00718	5.88243	7.08578
TNFRSF12A	8.8726	8.13281	9.26563	9.24757	9.09776	8.01801	8.03938	8.01801	11.5319	7.84738	11.3313	9.22245	9.33738	8.24827	9.86518	8.51446	10.477	8.21492	9.89354	9.0453	8.37976	7.31962	8.86768	9.16057	8.76785	7.38962	8.48798	8.73818	8.51836	8.14346	8.73418	8.48798	8.66674	8.27524	8.98017	9.14813	9.12458	8.37331	6.84646	7.27683	7.79213	7.29217	9.4014	8.20375	9.50709	8.1779	8.85891	8.37976	8.0506
TNFRSF13B	5.01774	4.51706	5.79675	5.4811	6.39798	7.0065	5.16452	5.18973	5.10095	5.02957	8.98017	4.54973	4.544	4.54117	4.59744	4.56247	5.94875	4.5362	6.29316	4.54117	4.51973	4.52748	7.97041	4.5532	5.51346	4.55112	5.86392	6.20286	4.5315	5.55311	4.53751	4.84819	5.33839	4.52339	5.51966	4.53555	5.70621	4.49786	5.55311	4.52438	6.72241	4.85723	4.53489	4.5147	4.60555	5.10985	5.13037	5.33095	5.2303
TNFRSF13C	6.12474	5.13037	7.99443	8.31584	7.51077	9.56347	6.81266	6.04658	7.2179	5.3531	10.6308	5.75035	6.29789	6.25252	4.59744	4.56247	7.51077	5.49685	8.39717	5.51966	5.68519	5.39049	9.83667	4.5532	6.84646	4.55112	6.83983	8.24827	4.98692	6.17993	4.53751	5.77095	7.03582	5.53941	7.25568	5.64596	7.11919	5.24366	5.65502	5.08629	9.22245	4.85723	6.95839	4.82029	4.60555	5.38283	5.05472	5.27497	5.63404
TNFRSF14	10.2534	10.515	10.2041	9.71519	10.1816	10.8397	9.91968	10.2534	8.85507	10.3882	8.38405	9.98926	9.98926	10.4096	10.3882	10.1939	9.55907	9.98926	9.82291	10.3364	10.0958	10.29	9.74438	10.1023	10.3139	10.4047	10.3769	10.3139	10.3882	9.71519	9.87031	10.1023	9.90861	10.2655	9.99468	10.0382	10.0049	10.1139	10.2155	10.3139	9.8808	10.3997	9.86003	10.1247	10.2272	10.1356	10.0892	10.1701	10.3248
TNFRSF17	6.4444	4.51706	6.74129	6.05258	7.36998	6.91552	6.86645	6.70031	8.05428	5.92099	7.73333	5.40261	5.56586	5.51346	4.59744	4.56247	7.60223	4.5362	6.75191	5.88871	4.84819	4.52748	7.83079	4.5532	6.75708	4.55112	6.30432	6.94792	5.68519	6.78538	4.53751	5.67464	5.49685	5.90832	5.75652	5.38283	6.68363	5.28378	7.1995	5.88871	8.39717	4.85723	5.71189	4.9105	5.958	6.19145	6.20801	6.07815	6.13085
TNFRSF18	6.85306	6.33928	7.49836	7.17958	8.05428	7.7008	7.54084	6.276	11.5319	6.04056	10.9938	5.87003	5.89855	5.61339	7.14441	5.92099	8.4212	5.65502	8.06202	6.14307	7.92534	6.70522	7.1995	5.59269	6.35445	5.91467	6.91051	7.67574	6.46057	7.65842	6.11861	6.1493	6.88522	5.73303	6.09845	6.16835	7.5241	6.33928	6.26652	6.28842	7.06961	4.85723	5.80343	5.53264	6.276	5.64001	6.50244	6.26652	5.84561
TNFRSF1A	10.6458	10.7886	10.8397	10.8557	10.5883	10.3769	10.515	10.5305	10.7886	10.362	8.38405	11.1351	11.2376	10.9695	10.6764	11.2376	10.515	10.5883	10.689	10.9938	10.362	10.7363	10.689	11.1351	10.7023	10.9311	10.5883	10.6308	10.8071	10.7979	10.9509	10.7023	10.6165	10.6608	10.7531	11.3625	10.4896	10.8557	10.5883	10.7023	10.515	11.2101	10.9509	10.7699	10.7886	10.515	10.6165	10.5721	10.5581
TNFRSF1B	9.43879	9.53422	9.31068	9.84226	9.57213	9.95779	9.31822	9.23878	10.3557	9.42764	11.7406	9.58232	9.51679	9.55466	8.8261	8.80217	9.60209	9.14399	9.68583	9.10709	9.24757	9.53422	9.4343	9.39156	9.24757	9.17362	9.17362	8.95551	9.09776	9.24757	9.20687	9.56347	9.24757	9.57723	9.06411	9.23878	9.15229	9.4193	9.13599	9.25721	8.94437	9.69369	9.03673	9.46704	8.59334	9.08514	8.64151	8.91872	9.28441
TNFRSF4	6.53808	6.26652	6.41484	7.89868	6.53808	6.42721	7.39558	5.50518	7.8575	5.85167	7.73333	5.71755	6.1857	6.16194	6.79461	6.66967	6.9528	6.39198	6.87047	5.51966	7.2179	7.57198	6.31072	6.34543	6.14307	7.04942	7.04038	6.36702	6.26652	6.47604	6.04056	5.9355	6.1493	5.59269	5.92826	5.68519	7.11919	6.52254	5.1602	5.85781	6.41484	4.85723	6.34995	5.89855	4.60555	5.64001	5.77811	6.12474	5.38283
TNFRSF8	5.1602	6.22646	4.51706	4.98002	4.53555	5.33095	5.74415	5.41887	6.64391	5.1407	4.7865	6.17993	4.544	4.54117	4.59744	4.56247	6.04056	5.06047	6.05258	6.11861	5.39049	5.50518	5.45601	6.42104	5.28378	5.86392	5.86392	5.5866	5.81008	5.791	6.00718	6.1857	5.45601	6.3783	4.52936	5.38283	5.40261	5.28378	5.36775	5.98427	5.1602	4.85723	4.53489	6.46565	4.60555	5.58048	4.5362	4.53364	5.44323
TNFRSF9	5.2303	5.36775	6.34995	5.70621	6.3279	6.61186	6.02634	5.81008	6.64391	5.43664	4.52748	5.33839	4.544	5.33095	6.71461	4.56247	5.2303	5.49685	6.67504	6.28222	5.60009	5.08056	6.40395	6.10465	6.37267	5.30891	4.52339	5.41076	4.5315	7.74196	5.79675	5.21166	5.97225	5.79675	5.92826	5.92099	6.25252	4.80393	4.7827	5.18973	4.51973	4.85723	6.31072	4.9105	6.20286	5.23743	7.0065	5.69574	5.01774
TNFSF10	11.3909	12.2909	12.2137	9.50709	11.4163	10.5024	10.477	11.2989	11.2101	10.9695	10.3306	11.6211	11.7704	11.3909	11.5106	11.3625	10.8071	10.8775	12.1052	12.4678	11.3909	11.8516	10.7531	12.1052	11.5529	11.8818	11.7704	11.9585	12.1052	11.3909	11.4163	12.1393	11.5106	12.4678	10.9311	11.4163	10.9509	12.2497	11.9944	12.1393	11.2682	11.9944	12.0661	12.6525	11.1582	11.7055	11.4494	10.6032	11.9944
TNFSF11	4.46608	4.51706	4.84819	4.49549	4.53555	6.03347	4.5315	4.49131	6.79	4.76514	9.43879	4.54973	4.544	4.54117	4.59744	4.56247	4.51706	4.5362	4.57196	4.54117	4.93736	4.52748	5.10985	4.5532	4.53751	4.55112	4.52339	4.49312	4.5315	4.5224	4.53751	4.49312	4.49786	4.52339	4.52936	4.53555	4.53364	4.49786	4.48131	4.52438	4.51973	4.85723	4.53489	5.39049	4.60555	4.52498	4.5362	4.53364	4.5224
TNFSF12	9.69872	10.3015	9.73535	10.0382	9.72498	9.11136	9.61645	9.62112	9.87557	10.08	10.3306	9.94282	9.76525	9.97766	9.77485	10.2399	10.2041	10.2155	9.84226	10.0382	10.2155	10.362	9.42764	10.0579	10.0269	10.5449	10.2723	10.2155	10.3493	9.76525	9.98381	10.0476	10.0049	10.1816	9.82291	9.99468	9.46704	10.152	10.0049	10.0579	9.73987	10.4833	9.63014	10.4896	10.1247	10.2098	10.0527	10.2399	10.3139
TNFSF13	7.90354	8.27524	8.84677	8.57229	8.91109	7.41925	8.52206	7.74196	11.6049	9.46704	12.4209	8.19967	8.48798	8.29625	9.51195	8.49173	10.7108	8.7196	8.51836	8.77807	9.23878	8.22767	7.67574	8.19649	8.63659	8.66296	8.99238	9.37386	8.5662	9.46704	8.37331	8.78977	9.20281	8.49547	8.90282	8.5625	8.31239	8.97359	9.31445	8.90696	9.00253	8.92695	8.65472	8.85092	9.14813	9.21535	9.4014	9.60209	8.81406
TNFSF13B	7.66373	6.89033	7.20573	7.15424	7.73697	8.06862	8.31584	7.74196	4.73031	8.08398	4.52748	7.13417	6.56592	7.04038	7.53702	7.15424	6.25252	6.84646	6.94302	6.61623	7.39558	7.61829	7.1649	6.26652	8.30892	6.92624	6.51768	7.01656	6.89561	7.75499	6.98829	7.22961	7.51503	7.53702	7.81788	7.21194	7.67574	6.92052	7.03582	7.10228	8.27195	6.96971	7.23536	7.07978	7.1995	7.62265	7.35044	7.52865	7.35044
TNFSF14	7.7008	7.71918	6.93749	7.58812	6.25252	6.91552	6.76707	7.07376	5.489	7.0065	7.21194	8.01801	7.30206	7.7008	7.02785	7.45736	6.9528	7.12885	8.03478	8.28313	6.93194	6.77866	7.87943	7.35566	7.31329	6.39798	6.99655	6.76707	7.0971	7.91731	7.47223	7.31329	7.282	7.34574	7.6531	8.71139	6.56071	7.45736	6.78538	7.4675	6.64391	4.85723	7.57574	7.03184	8.03938	6.76707	7.24047	7.7008	6.64391
TNFSF15	8.20782	7.06546	6.85775	6.40395	8.4985	6.27127	8.12092	7.40889	7.60223	6.54416	4.7865	6.51768	5.74415	6.25252	8.80642	6.93194	10.1247	7.17958	9.15229	7.10744	8.66296	6.39198	7.19141	7.58381	10.362	7.0065	7.20573	7.7719	7.48692	8.51836	7.68006	7.25063	8.02133	6.86242	8.27524	6.43277	8.11721	7.11919	7.8942	6.97544	8.93506	6.88522	8.5625	6.70522	7.29217	7.51077	9.78459	7.40151	7.55169
TNFSF18	4.46608	4.51706	4.51706	4.49549	4.53555	4.45476	4.5315	4.49131	5.489	4.48856	6.60604	4.54973	4.544	4.54117	4.59744	4.56247	4.51706	4.5362	4.57196	4.54117	4.51973	4.52748	4.46083	4.5532	4.53751	4.55112	4.52339	4.49312	4.5315	4.5224	4.53751	4.49312	4.49786	4.52339	4.52936	4.53555	4.53364	4.49786	4.48131	4.52438	4.51973	4.85723	5.01774	4.5147	4.60555	4.52498	4.5362	4.53364	4.5224
TNFSF4	6.28842	6.33928	6.60019	6.32268	5.94875	5.75652	6.61623	6.14307	7.95264	6.52727	9.77973	5.94214	5.78523	6.19145	6.5776	6.79461	6.63869	6.50244	6.5128	6.41484	6.52727	6.54984	6.01933	6.30432	6.37267	6.23311	6.16835	5.97225	6.22646	5.82444	6.47071	5.97225	5.70621	6.1857	6.33928	6.14307	6.5128	6.23311	6.32268	6.29789	6.46057	6.74661	5.91467	6.77866	6.00718	5.9355	6.4383	6.3331	6.16835
TNFSF8	5.67464	6.00205	5.92826	6.98829	6.19717	6.53808	6.19145	6.29789	5.10095	6.83556	6.60604	6.22646	6.16835	5.94214	5.92826	6.17415	5.71755	6.31072	6.29316	6.0852	5.53941	6.49202	5.9773	5.71755	5.89855	5.91467	5.76375	5.64001	5.49685	5.99121	6.19145	6.06453	5.70621	5.79675	6.41484	6.05857	5.63404	5.324	5.55311	6.0852	6.1555	6.54416	5.55311	5.79675	5.81008	5.89855	5.91467	6.37267	5.958
TOLLIP	9.48471	9.50709	9.16057	9.23878	9.56347	9.52579	9.03673	9.26563	7.72444	9.30246	8.98017	9.48071	9.4343	9.59327	10.064	9.62112	8.68434	9.51679	9.63846	9.493	9.16471	9.38377	9.14399	9.74438	9.55466	9.86518	9.58232	9.09776	9.87557	9.15643	9.60693	9.49615	9.42764	9.78459	9.42764	9.67783	9.38377	9.54386	9.92935	9.73535	10.0892	9.92452	9.4767	9.71519	9.89876	9.78459	9.53422	9.66043	9.87031
TP53	9.03673	8.81024	8.99238	8.89107	8.99697	8.30892	10.1462	8.55143	7.33514	8.87742	8.38405	8.50154	8.55879	8.5333	9.86518	8.98017	8.97359	8.73418	9.59327	8.59766	9.06891	8.94437	9.06411	8.93972	8.71513	9.31822	9.23508	9.36383	9.0453	9.70374	8.79791	8.90282	9.49615	8.94437	8.99238	8.55143	9.81829	8.75197	8.96366	8.72406	9.48471	8.71139	9.12011	8.77807	8.90282	8.81406	9.20687	8.90282	8.65026
TPSAB1	11.8068	12.2137	12.7361	12.6525	11.4494	10.6308	11.7704	12.7832	9.80845	12.0661	8.08022	12.696	12.1393	12.179	11.9944	13.0759	13.0136	13.4394	10.8208	12.1052	12.6525	13.2182	13.4394	12.3312	13.0759	13.3563	13.9729	13.5995	13.5995	13.6988	12.8378	12.2909	12.3312	12.4209	12.179	12.8992	11.6669	12.7832	12.0661	11.9944	11.9944	12.5594	12.2137	12.0661	11.7704	11.4163	11.4163	11.9166	11.0605
TPTE	4.46608	4.9202	4.51706	4.80729	4.53555	4.45476	4.5315	4.49131	6.64391	4.88722	9.97148	4.54973	4.544	4.54117	4.59744	4.56247	4.51706	4.5362	4.57196	4.54117	4.51973	4.52748	4.69296	4.5532	4.53751	4.55112	4.52339	4.49312	4.5315	4.5224	4.53751	4.84819	4.49786	4.52339	4.52936	4.53555	4.53364	4.49786	4.69094	4.52438	5.21741	4.85723	4.53489	4.9105	4.60555	4.52498	4.5362	4.53364	4.5224
TRAF2	8.36068	8.23553	8.73418	7.94803	8.83475	7.89868	8.44531	7.93252	9.5878	8.12872	10.9938	8.03938	7.96423	8.14715	8.37654	7.99021	9.27015	7.64871	8.65026	8.37976	8.6053	8.12092	8.69876	8.23553	8.5625	8.07646	8.58073	8.6881	8.35234	8.58073	8.05815	8.19649	8.47502	8.19967	8.35234	8.12092	8.85092	8.27524	8.42547	8.1623	8.68434	7.90354	9.61176	8.05815	8.55143	8.19031	8.78977	8.28313	8.37976
TRAF3	8.57652	8.08022	8.47502	8.44966	8.92695	8.8261	8.81406	8.29227	8.85507	8.26515	7.21194	8.16959	8.62205	8.339	8.52576	8.12092	8.30457	8.08022	8.8261	8.51836	8.5333	8.04691	8.85092	8.28313	8.65026	7.96423	8.25583	8.63166	8.20375	8.73418	8.07255	8.01801	8.65026	7.80908	8.155	8.09614	8.31239	8.39275	8.07255	8.26165	8.339	8.13281	8.71513	7.72968	8.1088	8.16595	8.55143	8.21137	8.03478
TRAF6	8.06862	8.90282	8.25874	8.339	8.73418	8.09614	8.12092	8.31239	7.33514	8.33196	4.7865	8.67637	8.69531	8.44147	8.21916	8.58488	7.71506	8.30021	8.4985	8.52576	8.03478	8.15866	8.44147	8.69876	8.19031	8.59766	8.38831	8.22339	8.5662	8.24827	8.59766	8.15866	7.98598	8.47108	8.09971	8.50154	7.89868	8.64151	8.81406	8.5333	7.97041	8.66674	8.26865	8.58488	8.59334	8.51055	8.48348	8.5625	8.58073
TREM1	9.20687	8.78977	10.1701	9.52579	9.73535	9.09776	9.4993	9.4993	8.12872	10.1247	5.74415	10.4492	10.4096	10.0527	9.62564	10.2155	9.86003	10.5449	11.7055	9.76088	9.86003	9.493	9.19008	9.50709	7.84738	9.73987	9.79454	9.89876	9.19441	9.4014	10.1023	9.69872	9.21535	9.81366	8.69186	9.26563	9.90861	10.5305	10.4096	10.3493	8.51446	9.94282	9.34559	10.0049	10.1139	10.0476	9.84226	10.8775	9.64656
TREM2	6.63344	5.66402	6.96396	6.3783	7.35044	9.31068	7.17958	7.29718	6.07136	8.51055	5.74415	5.53264	6.92624	6.21314	6.49202	6.52254	7.11333	6.42104	6.97544	6.83556	6.91552	7.01153	5.64596	5.54628	7.45188	6.39798	5.76375	6.79461	6.92624	7.11333	6.52727	7.11333	7.7008	7.34574	7.282	6.59027	6.63869	6.1493	6.48135	5.77095	7.13947	4.85723	6.20801	5.89855	7.09145	7.4675	7.75096	7.73697	7.04492
TTK	4.67496	4.51706	4.81112	4.49549	4.53555	4.45476	7.48692	4.49131	6.38515	4.48856	5.74415	4.54973	4.544	4.54117	4.59744	4.56247	4.51706	4.5362	4.57196	4.54117	4.51973	4.52748	4.6472	4.5532	5.60009	4.55112	4.52339	4.87789	4.5315	5.26611	4.53751	4.49312	4.49786	4.52339	5.51966	4.53555	5.33839	5.02957	4.48131	4.52438	4.51973	4.85723	4.53489	4.5147	4.60555	4.52498	4.5362	5.19709	4.5224
TXK	6.19145	5.61339	4.51706	4.49549	4.53555	5.1602	4.5315	4.81495	4.73031	5.57319	5.74415	5.81728	5.61339	5.28378	4.59744	5.77811	5.60009	4.5362	4.57196	4.54117	4.93736	4.96174	4.46083	4.5532	5.37512	4.55112	5.24987	4.81112	5.40261	5.092	4.53751	5.3458	5.21166	5.63404	5.29229	5.71189	4.53364	5.51966	4.48131	5.33839	5.24987	4.85723	4.53489	5.67464	4.60555	5.27497	5.13037	5.19709	5.33839
TXNIP	12.696	14.0615	13.8808	12.3312	13.8808	12.5152	13.0759	13.2182	13.7931	13.2182	13.9276	13.5995	12.8992	13.0759	12.4678	12.3312	13.5995	12.8378	13.8808	13.5995	13.2182	13.4394	12.607	13.2182	12.7832	13.8808	13.3563	13.5211	13.4394	12.1052	12.3312	13.4394	12.6525	13.6988	12.9519	12.9519	12.3312	13.0136	14.1699	13.5995	12.7361	13.9729	12.1393	13.8808	12.8992	13.6988	12.4209	13.5995	13.7931
TYK2	9.22245	9.26142	9.21535	9.12458	9.50709	8.91872	9.27466	9.20687	7.8575	8.98017	7.21194	9.08514	9.09776	8.88222	8.62205	8.80217	8.62686	9.08056	9.26563	8.8726	9.20687	9.00806	9.34149	9.12836	9.42764	9.32752	9.11562	9.14813	9.13983	9.31445	9.01841	9.02796	9.25721	9.09374	8.75964	8.92284	8.7196	9.19441	9.24757	9.16471	9.20281	8.98017	9.06411	8.85092	9.19873	9.19441	9.17768	9.12011	9.23138
UBC	14.4188	15.2944	14.6417	15.2944	14.6417	14.8947	14.6417	14.8947	13.8808	14.4188	13.6988	15.2944	15.2944	15.2944	14.2706	14.8947	14.4188	14.8947	14.2706	15.2944	14.4188	14.8947	15.2944	15.2944	14.6417	15.2944	15.2944	14.8947	14.8947	14.6417	14.8947	15.2944	14.4188	15.2944	14.4188	15.2944	14.6417	15.2944	14.8947	15.2944	15.2944	15.2944	15.2944	14.8947	15.2944	15.2944	14.8947	15.2944	15.2944
ULBP2	5.01774	5.08629	4.51706	4.49549	5.5595	5.20439	5.02449	5.1407	6.38515	5.3531	5.74415	5.24987	5.44979	5.54628	4.59744	4.56247	4.88722	5.7386	4.57196	5.18973	5.39049	6.26652	4.73031	6.26652	4.53751	6.23311	4.52339	4.49312	5.5866	5.16452	5.98427	5.21166	5.15587	5.36775	5.00241	4.53555	4.53364	5.19709	5.55311	5.33839	4.83237	4.85723	5.41887	5.74415	4.60555	4.9105	4.5362	5.44323	5.30074
USP9Y	4.46608	4.51706	7.12403	7.08578	8.40061	7.13947	6.26652	7.47695	6.93194	7.29718	8.38405	4.54973	4.544	4.54117	7.62699	7.10744	7.60223	6.9528	7.1649	7.34574	7.17067	6.54984	4.46083	4.5532	4.53751	4.55112	6.88522	10.1816	6.99655	4.5224	4.53751	7.17513	7.71918	7.06961	4.52936	4.53555	7.96732	7.12885	4.48131	4.52438	4.51973	4.85723	4.53489	4.5147	7.98598	7.56302	8.97359	7.87544	7.42819
VCAM1	9.45164	8.32413	9.23138	8.99697	8.54149	9.91968	9.72498	9.31822	8.26865	8.14715	4.52748	8.95959	9.96275	9.493	8.58901	9.30246	8.83475	9.13213	9.33738	9.15643	8.95551	8.95551	9.92935	9.37386	8.67637	7.83948	9.02319	9.08971	9.22692	9.48071	9.7565	8.12092	8.54149	8.11301	8.91872	9.23138	9.29326	9.69369	7.79616	8.25583	8.66296	7.75096	9.02796	8.95551	8.6881	7.90354	8.42547	8.55143	8.155
VEGFA	11.0837	11.8068	11.3909	11.8068	11.7704	11.253	11.7055	11.4163	12.7361	10.8557	11.253	11.8068	11.8068	11.9166	11.5529	12.2497	10.362	11.7406	12.7832	11.9166	11.2101	11.3909	11.5886	12.0318	10.2272	11.7704	11.6863	11.6669	11.7055	11.5106	11.7406	10.6165	10.6764	10.8951	10.9938	11.7406	10.8951	11.8516	11.2989	11.9166	10.6237	11.9585	11.7055	11.7406	11.5529	10.8951	11.1582	11.2682	11.5106
VEGFC	8.27524	9.0737	7.95723	9.16471	7.58812	8.75964	8.08398	9.11562	6.79	8.58073	4.52748	8.95959	8.91872	8.98017	8.29625	9.22245	7.29718	8.70321	7.70588	9.12836	8.16959	9.41126	8.06532	9.35479	6.93749	9.23138	8.83475	8.13976	9.18173	8.06532	9.45882	9.00806	7.93252	9.46704	7.5241	9.21535	7.96732	8.84677	8.57652	8.82167	7.47695	9.3502	8.22339	9.68583	7.97955	8.4212	7.58812	8.05815	8.98777
XCL2	5.52583	6.25252	5.44979	6.42104	5.02449	5.99121	5.791	6.20801	4.32193	6.38515	8.38405	6.76707	5.82444	5.61339	6.01228	6.28222	5.60009	6.81899	4.57196	4.54117	5.68519	6.42721	5.51966	6.34543	6.00205	6.8063	4.98692	4.49312	5.81008	5.20439	5.84561	6.60019	5.84561	6.93194	5.75652	6.01228	6.40941	6.4444	6.54984	6.26652	5.791	6.61186	5.99664	7.12885	5.958	6.05857	5.33095	5.64596	6.38515
XCR1	5.47168	5.21741	4.96174	5.25801	5.80343	5.77811	4.5315	5.55311	7.2179	6.13085	8.08022	5.21166	5.96718	5.33095	4.59744	5.33839	5.44979	5.324	5.7386	5.51966	5.03463	5.39049	5.79675	5.41887	5.1602	4.55112	4.52339	5.41076	5.22314	5.092	5.27497	5.57319	4.77254	5.23743	5.69574	5.11997	5.58048	5.97225	5.04471	5.24987	5.47168	4.85723	4.53489	4.5147	4.60555	5.3458	5.489	5.04471	4.96672
YTHDF2	9.4767	9.32752	9.87031	9.4193	9.99468	9.0453	9.44326	9.14813	7.95264	9.12836	4.52748	9.81366	9.53422	9.15643	10.6608	9.83105	8.65916	9.23878	9.91968	9.33246	9.51679	9.06891	10.2272	9.71519	9.61176	9.46704	9.33738	9.31068	9.4193	9.98381	9.57213	9.33246	9.62112	9.32752	10.2399	9.66575	10.0579	9.38377	9.62112	9.46704	9.7565	9.70948	10.29	9.21535	9.77973	9.74438	10.2155	9.64656	9.79454
ZAP70	8.26865	8.75964	8.10426	7.96074	7.88656	8.38831	7.32922	8.27524	9.28441	8.89107	10.152	8.4212	8.93506	9.17362	7.51077	7.69697	9.12458	7.84343	8.36068	8.21916	8.18732	8.16959	8.85092	8.68434	8.34827	7.87943	8.36068	8.5374	8.32413	7.72968	7.72968	7.88656	8.03938	8.22339	8.29625	8.46296	8.46296	8.43368	8.63659	8.65026	8.47895	8.84677	8.04315	8.12462	7.96074	8.09256	7.93252	7.76708	8.42974
ZNF205	6.42721	6.54416	6.09845	6.09222	6.5776	5.39656	6.31072	5.94875	8.20782	6.29789	6.60604	6.48135	5.89855	5.73303	6.95839	6.66967	7.29718	6.20801	7.06961	6.23973	6.68363	6.63344	5.92826	6.32268	6.60019	6.28222	6.83983	6.46057	6.51768	6.23973	5.71189	5.21166	5.64596	6.04056	6.05258	6.01228	6.77866	6.07815	6.54984	6.40941	5.89855	4.85723	6.31072	6.59027	6.86645	6.38515	6.91051	6.04658	6.28222
[truncated: 36 more columns]

## Sheet: GSE136961
The transcriptional raw data of the GSE136961 database.
Gene	D01	D02	D03	D04	D05	D06	D07	D08	D09	N01	N02	N03	N04	N05	N06	N07	N08	N09	N10	N11	N12
PTPRCAP	36	33	7	15	29	41	0	117	154	24	173	18	0	15	48	21	2	42	5	2	10
KIR2DL2	0	0	0	0	0	0	0	0	0	0	0	0	0	0	0	0	0	0	0	0	0
CTAG2	0	0	0	0	0	0	0	12689	0	0	0	0	0	0	0	0	0	147	0	0	0
CX3CR1	97	49	19	2443	57	91	210	288	389	313	66	816	0	48	59	760	2	11	41	31	54
FAS	8942	4378	4511	7127	7149	3201	3111	8377	5264	1078	6030	5083	2949	4257	2331	4274	4990	2952	1209	2312	3869
ARG1	12	4	0	107	7	9	0	0	0	2	0	0	0	0	0	183	3	4	0	17	0
BRCA2	889	739	2747	164	697	929	440	9631	0	380	622	1589	163	986	2171	455	1547	1392	376	215	692
CD3G	10328	2380	1408	1590	1343	7381	2975	8899	8376	1220	1182	4214	317	4927	2427	2159	432	323	240	27	413
CD40LG	964	90	52	93	2	130	119	332	348	104	30	266	0	606	156	55	25	13	0	7	55
CDKN2A	107	1016	138	66	1679	1062	581	22000	53	7	1396	592	78	66	390	26	5755	10	1	1030	5430
GUSB	5546	4797	787	2806	5224	3691	6066	50278	6685	3044	6148	16798	842	6904	12831	2599	4696	3457	3888	1377	3190
HMBS	989	826	1929	549	2829	754	420	5813	1023	1381	9277	1122	1325	1482	3616	406	685	675	605	1086	591
ICAM1	10589	7074	7276	6952	3877	2521	4339	11563	3523	4870	15017	5164	6685	2155	12560	1269	721	786	391	683	2424
IL2RG	7895	2903	665	2169	1268	3577	1341	6669	4945	2654	1903	3944	358	5096	3316	2642	770	712	310	167	535
ITGB2	10291	4246	4224	16663	2637	7426	1922	10092	6112	7393	30896	15848	3642	4931	4711	7556	580	480	1463	775	1667
LYZ	438902	64153	23344	141529	4192	69898	35692	162303	91446	129792	34849	103400	7053	83951	91788	114605	93962	3303	3699	7528	5150
CIITA	21988	8728	8914	23647	2608	9422	7572	21983	14268	6849	8983	12692	10950	11490	5755	10579	1315	1038	1580	1631	3356
MPO	93	200	227	535	408	78	26	150	0	107	818	617	1534	49	38	257	43	200	21	28	110
NCF1	10192	5801	1297	24202	1307	8595	1611	9779	16257	6883	5724	4052	524	4094	3861	14889	419	398	1133	1009	543
PTEN	4261	2787	308	1688	3052	2298	4448	47404	2308	238	513	4601	291	3549	16903	1388	3545	5179	1317	277	3088
RB1	2972	2256	637	1170	2869	5187	2106	17065	1964	976	1244	2937	483	5698	4425	1442	10979	2582	3963	950	2975
CSF2RB	9767	4050	2355	12929	2158	4616	1796	9931	8744	3853	7037	3628	1982	7444	3333	11175	607	315	623	1149	947
CYBB	19577	7535	2324	8695	3736	11335	5190	30213	10015	3616	6410	15513	1224	7550	9956	5160	837	621	768	839	1738
EGR2	3596	4030	2909	2005	2956	14497	3738	6448	1849	2140	3893	4723	933	1821	5219	3149	4029	551	1117	2060	3263
G6PD	2349	2545	1494	3116	23168	2561	1078	80814	1536	18405	23569	9323	1543	4716	19862	5175	11105	4466	2131	2034	1214
IL2RA	4954	2057	1720	343	2108	1028	361	2649	2957	1864	5443	1518	1178	1250	1656	813	281	163	225	102	150
KRT5	174	102551	0	1141	433689	31	251	74	0	209849	11119	368	6698	126	155	22911	760548	718960	910126	354136	368619
NOTCH3	18411	10418	6587	10083	83772	6324	2113	44795	12728	16642	67845	20353	7701	19112	11147	30973	37419	12698	14059	54455	18280
PECAM1	478	618	61	101	181	208	76	1045	305	73	534	490	60	261	320	156	114	118	20	29	108
TWIST1	679	1114	89	8	3812	392	25	308	916	299	1082	1240	148	12	724	524	419	1239	66	75	1062
C1QB	39244	16947	154432	124622	20113	103545	9659	83493	13300	118276	166409	50139	95478	21605	29592	19704	3623	1538	22293	12037	4346
FCGR1A	1262	1021	962	1392	607	3053	490	6904	2758	1939	1964	2763	248	821	1225	1800	86	114	411	554	468
FCGR3A	5162	5907	6126	16453	5810	13785	1868	20737	4501	13604	26209	12426	2608	3606	6033	12058	572	578	1997	1749	1173
FCGR3B	172	978	16	6929	80	783	171	1764	22	1419	369	292	53	177	3660	9031	39	131	422	625	42
IL10	330	166	95	60	194	1945	420	1471	269	102	427	181	78	191	263	203	94	23	47	24	113
IL1A	44	5323	25	161	1001	65	24	65	0	18	154	53	0	0	1572	68	458	190	1113	182	15
IL1B	716	9404	85	825	1592	1739	1241	1483	180	349	580	870	43	39	657	2296	447	69	796	551	521
CXCL8	7905	8048	1222	2909	3835	12334	2377	13095	1995	2090	6492	2644	946	389	67555	6379	10864	11341	20512	5319	821
IL15	698	272	103	517	1670	316	82	536	254	326	1280	976	252	348	385	441	189	64	107	375	462
IL2	103	3	0	7	0	0	30	21	82	2	0	48	0	66	0	10	0	0	0	0	5
IL4	1	0	0	7	0	10	0	66	0	0	0	0	32	0	0	0	0	0	0	0	0
CD14	9576	13254	7623	6780	11790	26873	4578	28781	17508	11849	40474	23434	2680	11428	17208	12901	1624	1866	3959	2367	2994
TAP1	18972	14786	22875	11023	37119	21003	3326	70411	5070	34306	37989	12508	9767	17806	11958	9686	3221	4770	5072	4119	11615
TNF	2230	195	644	672	383	577	29	1131	138	800	1481	262	663	398	160	249	73	29	47	47	106
IL6	263	1706	99	61	485	1134	1080	780	202	260	921	121	22	213	4150	551	161	112	279	61	761
HGF	348	432	77	77	197	540	885	2989	0	17	81	1190	65	1254	333	429	46	72	126	12	139
CD44	46	1167	54	220	8045	1	194	290	0	3109	154	74	180	519	619	768	8222	1636	1093	674	2850
CD4	6163	2634	1241	1830	2263	4613	932	5674	3084	1821	7600	5082	581	2879	2450	1948	370	378	462	188	921
IFNG	263	167	48	62	70	504	92	0	347	191	16	184	0	105	134	85	30	12	17	0	32
NOS2	0	0	0	0	0	0	0	0	0	4	0	0	37	0	0	1102	16	1583	0	41	0
BCL2	1876	686	330	608	4711	644	495	2504	1145	309	1000	682	296	594	773	752	792	4207	121	156	349
FASLG	556	507	190	389	369	1018	116	475	128	442	661	262	15	252	246	299	25	36	28	7	134
SELL	1143	339	87	3326	50	186	60	298	768	570	193	109	99	257	193	857	34	4	29	416	57
TGFB1	21874	10667	10318	8066	42059	12211	5438	50968	6488	6804	43520	10506	4025	8805	13303	7945	11244	13835	5250	9499	8675
ADORA2A	505	697	496	568	777	176	61	2148	364	778	1591	542	407	334	247	527	70	425	67	151	181
CA4	43	133	52	697	0	548	433	2304	153	66	0	357	0	1838	95	298	40	15	139	30	0
CD3D	14250	2979	1310	2445	2931	9160	1191	8543	6702	2783	2262	2756	812	7453	2982	3888	862	384	396	88	637
CD3E	11828	2838	1412	4598	2214	5902	833	4082	3486	3836	3432	3760	652	4666	1490	4549	457	426	448	62	869
IGF1R	6398	6186	3199	1534	48685	4090	3880	33104	2837	7857	6812	7312	2278	16330	15884	4980	21389	19417	13648	4508	6774
IL2RB	4159	2678	5340	2987	3452	3249	667	5553	2707	4796	10010	2004	832	2070	2457	2404	773	1476	282	112	825
IL7	2238	428	270	583	664	866	696	1035	756	533	123	1224	315	470	1106	469	133	630	170	113	326
IL12A	489	364	82	209	239	726	57	2105	0	132	221	319	0	1082	464	395	69	191	397	14	47
ITGAX	3223	2702	1573	19352	1280	3514	602	5197	1216	4159	5649	4941	1442	1306	1517	8789	283	209	492	1299	688
ITGB7	2257	1026	519	1021	775	1514	502	3217	1771	649	1381	632	984	1486	2922	673	739	241	81	179	389
POLR2A	636	2694	1019	13888	7952	468	197	2016	668	8640	4409	4098	9968	672	614	5219	515	4013	2719	22121	1761
PTGS2	375	1718	22	399	223	1185	3278	2008	185	236	1392	1522	531	90	49214	825	3190	3949	4634	511	710
GATA3	931	352	238	395	411	316	189	700	289	2268	1503	720	338	288	156	188	75	172	581	20	308
TARP	2646	1001	697	3545	441	3402	485	4204	861	726	109	1225	44	1975	852	2939	248	39	178	21	285
RPS6	123240	47240	86367	24187	107974	55554	32001	390101	110863	44240	60110	79573	90447	158547	191873	33980	71981	36649	160958	133439	45318
MAGEA4	0	0	0	0	21	0	0	0	0	0	0	0	0	0	0	60	0	158	0	917	0
AKT1	8997	5466	10794	9809	14494	5859	1940	61318	4597	14744	55056	17655	18290	10931	8805	8763	3385	8040	8958	3296	3399
CD276	1346	1949	916	1297	7461	635	141	5229	657	2009	22007	1690	1354	1188	885	934	881	1722	623	1162	724
ABCF1	11922	6058	7067	6388	21908	6712	4166	65475	10210	5633	24988	11942	8811	12192	16561	7951	6371	12440	12535	3960	3526
CD74	9891	9261	4310	9134	3762	14676	9399	28105	11367	6992	28429	20446	1123	8131	8947	3456	1651	494	1602	1862	3815
IFIT3	1696	2741	165	699	3096	1633	1239	4756	485	431	1500	1045	174	2926	2183	773	300	220	172	98	495
CD79B	3806	992	208	316	116	819	163	2312	4772	705	1461	169	230	872	667	679	104	52	38	41	158
CD53	1281	478	33	31	0	266	134	170	2054	79	121	0	0	385	333	100	16	17	10	2	1
GAGE1,GAGE12I,GAGE12F	0	0	0	0	221	0	0	1342	0	8	0	10	0	0	0	0	0	1	0	2	0
NECTIN2	847	710	755	2079	1548	334	318	2870	553	3758	11495	1259	1397	2446	1140	302	534	763	445	509	483
LCK	71	36	0	11	15	0	0	0	0	22	3228	0	0	0	0	37	11	19	270	19	0
TOP2A	4822	4822	6649	2085	12518	7848	1962	99433	1840	2791	5473	12261	891	3422	8900	2436	18287	10769	6124	1815	5956
VCAM1	7819	2326	775	81	5621	2100	1018	13745	4556	363	2806	12278	127	3206	3539	3562	550	702	393	49	3076
ZAP70	2944	1331	167	2553	497	1286	290	1011	915	862	3285	740	103	745	414	2080	65	112	41	51	279
LILRB2	249	1496	416	10716	356	325	121	698	167	1686	1916	739	419	212	280	4824	16	100	39	718	150
LILRB1	1414	881	1687	3894	312	1422	127	1053	798	2480	2835	611	604	552	719	2339	53	92	297	328	187
XAGE1B	26357	36	29983	63650	12	0	14536	24681	439	0	17368	14957	49915	3400	29	290	0	1	0	0	0
ENTPD1	7571	4219	698	1966	5830	2743	1243	23439	1891	1610	4334	5219	948	4530	5569	5417	1544	796	807	478	1540
GPR18	1286	150	103	261	73	431	152	1132	346	129	34	138	0	292	114	339	6	16	11	2	15
GAGE12J	8	0	0	0	0	4	0	344	0	3	0	0	0	0	0	0	0	0	0	0	1
GAGE13	0	0	0	0	0	0	0	25	0	0	0	0	0	0	0	0	0	0	0	1	0
GAGE10	44	15	41	94	6	19	55	130	0	12	11	17	0	0	101	38	0	0	0	3	11
HLA-F	974	689	150	487	991	898	133	1631	555	598	5007	978	998	870	327	333	76	229	208	150	340
JAML	1224	197	48	3009	58	404	156	214	581	307	97	464	136	408	148	1375	27	9	48	260	60
CCR5	3134	1721	315	350	638	3362	757	4395	1444	650	816	2321	118	4113	1972	1005	331	115	192	51	374
LEXM	102	6	0	1114	160	22	0	148	0	378	87	90	46	149	373	525	192	85	99	176	39
CCR2	2746	686	380	1572	147	3141	523	3051	421	697	400	638	165	2187	1408	1371	154	38	89	68	100
TFRC	12742	16187	3394	6371	93451	8771	6736	85528	8208	33396	6391	16631	7487	12632	120908	28574	81060	52681	6717	30310	7766
EIF2AK2	20654	10286	3274	5812	20894	9371	7477	69078	4231	6385	10606	11713	9887	20342	15756	9206	9559	10271	7266	2463	4380
ALOX15B	5144	188	8294	4684	569	366	10219	694	0	251	364	1201	5813	1928	285	314	572	119	220	3325	4
CMKLR1	104	66	0	9	16	165	0	5	0	30	0	0	0	79	41	23	0	0	0	0	4
ITGAM	5099	2313	1018	8080	845	2647	725	3517	1638	1822	4319	7536	815	559	783	3673	399	1491	170	594	521
CD244	500	415	161	1164	94	1569	96	1142	791	365	183	616	19	551	542	875	57	9	148	65	91
VEGFA	36763	21274	17819	106124	27302	6704	9538	115569	12661	4124	20672	77301	12340	63189	53819	9213	57733	12465	10981	6853	3598
ZEB1	1330	1493	95	129	1993	1387	423	11990	2147	76	638	2234	40	1427	2628	831	1034	480	154	66	438
MX1	34031	17058	1246	11690	35170	13253	6468	12091	7306	20446	27984	6415	10174	24405	7837	6031	2293	1888	2406	1204	4505
CD19	1950	1152	0	50	6	288	0	1107	1676	239	738	31	38	503	548	273	16	47	7	38	24
FCRLA	897	151	12	19	4	100	112	115	159	57	384	0	15	858	7	43	54	22	0	3	1
TNFRSF17	600	591	0	3	2	729	189	867	1817	118	101	18	10	1240	829	234	193	24	2	0	2
HLA-DQB2	71	59	8	328	221	2	17	4	6	78	171	655	1974	0	0	0	0	0	4	8	25
PRDM1	5641	3501	1084	921	5734	6347	910	11140	9203	3519	4818	3119	1361	6145	11315	6133	3124	1970	1576	2660	754
PTPN7	4704	1623	417	845	918	2695	708	2520	1732	911	12075	1582	232	2249	1665	1426	514	167	94	70	332
CD27	2227	920	396	194	314	1242	39	963	2208	1560	1599	370	122	1175	741	913	175	141	50	4	65
CD40	3482	2367	608	2543	4270	1479	385	1863	1257	3241	6710	2296	825	692	1333	1784	1768	1974	159	426	1141
CD68	5233	6592	1456	2991	6220	10811	2378	25870	4989	6175	16386	11935	2888	4179	6016	2296	2511	2011	2415	3063	2834
CD70	570	118	224	105	148	277	41	296	0	946	1174	18	0	179	510	71	25	240	6	6	75
CCR1	1352	1490	723	2829	1071	3291	368	1698	541	1852	3962	1527	501	2563	3877	2193	112	27	294	329	239
CTAG1B	0	0	0	0	0	0	0	43237	0	0	0	0	0	0	0	0	0	0	0	0	0
FYB	5941	8785	454	5780	600	5440	1859	7627	2713	993	1336	2724	83	4897	4952	4671	378	384	567	170	1996
GAGE2C,GAGE2A,GAGE2E	0	0	0	0	2	0	0	2474	0	1	0	0	0	0	0	0	0	0	0	3	0
CXCR3	55	14	7	18	1	48	24	161	0	16	17	10	14	3	29	3	7	0	0	0	1
CXCL1	1249	4623	234	2624	3318	3739	1310	13843	2674	579	4758	1933	531	704	36122	15724	1478	18887	1230	4511	562
HIF1A	18008	14839	3292	6854	15881	7332	7794	121988	8107	3617	8800	19228	1760	12492	45062	9814	36449	10990	6811	2393	6704
IFIT2	14015	5728	304	4883	9459	6598	3662	9958	1930	2529	1523	3428	548	13769	3316	3883	435	576	1188	301	708
IFIT1	20210	5698	510	4541	15063	8463	4116	10630	2627	2622	5669	4461	1431	22136	1615	2815	184	368	829	151	1003
CXCR2	234	74	0	2904	63	206	87	466	0	261	33	186	11	163	965	1839	125	273	81	118	29
IL10RA	10052	5266	1896	5847	2074	9868	2329	11676	9564	3111	10484	6428	1659	7727	5566	7950	1122	592	634	673	995
TNFRSF9	3098	830	1119	1955	1046	2032	939	3168	242	477	394	590	162	392	1100	525	260	395	103	35	227
IL18	5667	3822	481	1262	3635	2321	4381	7998	2933	1286	3559	7773	861	1681	16775	2192	1549	1909	3052	1566	1932
CXCL10	5912	16909	2169	834	13025	8914	1259	12476	1357	4122	3865	1618	85	8031	3218	3378	559	288	565	234	6584
AIF1	3527	3456	291	1466	1089	4108	1459	10555	3651	768	986	5137	221	1816	3868	1789	246	229	347	132	904
BCL6	7288	6708	5149	23468	11912	4827	3612	25024	4746	4161	5813	9362	5583	8047	7950	13928	36048	11607	4434	8704	3845
CEACAM1	2092	278	481	1572	389	126	1295	4743	0	444	559	1700	1002	1101	6026	317	262	292	583	337	193
CXCR5	2499	264	22	24	16	189	0	527	1409	120	266	24	0	210	81	226	18	19	21	6	6
CD1C	3355	141	65	249	29	221	1078	3761	1405	62	101	2702	552	859	2508	262	132	45	191	10	164
CD1D	260	284	41	220	28	351	33	436	243	87	391	161	1	20	305	181	25	14	28	14	46
CD2	9097	2838	157	507	764	4540	3555	12754	5161	460	276	2805	118	5657	3361	1364	636	199	189	13	647
CD22	3890	1263	7	242	49	548	280	2083	4189	143	571	421	132	729	187	719	73	54	49	40	48
CD33	2260	626	551	1873	406	1010	524	1933	475	555	998	1438	214	792	771	1072	322	31	165	87	194
CD37	10893	5180	557	3140	1496	4738	1983	9767	10770	1679	4591	4155	363	3862	2905	2467	621	265	386	270	961
CD38	1634	2581	438	560	9411	7410	2228	3996	2391	1944	1835	807	138	5873	3499	1943	788	1338	298	111	299
CD47	21290	11189	7179	37585	20110	10720	29510	60703	9388	28996	10222	45703	18465	62928	23328	15143	5654	15403	12538	1905	7077
CD48	2833	882	725	1203	163	1761	734	4808	4760	1343	524	1517	297	1340	593	1645	142	96	106	104	194
CD63	75387	39189	17774	38385	79936	45318	39621	195325	74866	39676	59475	69194	39818	82652	84720	28250	15262	24916	34985	16007	23378
CD69	4908	1489	543	1476	240	3879	3753	2547	1287	967	435	2687	70	2863	11128	3735	342	185	322	48	909
CD79A	6580	3930	262	398	38	5820	510	2089	12371	3197	7922	191	341	7266	4887	1476	392	398	48	25	29
CDK1	1914	2373	1125	583	5360	2099	896	37989	814	1152	1490	4378	352	1318	17788	605	8861	5298	1913	855	3569
CD52	25688	6153	2979	8354	1976	8245	4688	27966	12476	3939	3408	13373	829	16452	6282	6840	979	497	447	370	1166
CEACAM8	309	0	0	95	0	0	0	0	0	3	0	33	0	0	0	19	0	0	0	0	0
CCR7	7390	1273	139	337	182	708	681	1890	2995	590	584	578	188	2127	245	1179	156	61	63	35	124
FOXO1	8788	4638	747	640	8548	6887	2827	13963	9417	976	4450	7586	566	6827	5796	3361	6417	5131	6146	1713	5136
FUT4	3542	465	1050	1000	1903	720	1254	10895	317	576	1006	1230	761	1931	6236	1347	385	479	1722	242	209
GBP1	10214	23812	4799	2535	18525	15198	5422	31148	11980	5715	7968	7253	1336	10979	18373	6735	2323	2623	1802	778	6663
GZMK	1324	560	132	130	91	1386	542	1152	1578	243	78	1049	73	932	574	698	102	52	69	5	159
HLA-A	1	0	1	2	89442	117939	47	55882	585	4	494	6404	108055	51709	4	41946	14203	1015	2476	11	1
HLA-C	26637	3034	680	5683	112530	27906	3798	83140	28981	4604	21041	6545	2014	12126	9315	3258	1325	1970	3629	698	34637
HLA-DMB	4408	21	1025	1946	4	3778	23	101	9	13	4186	4665	13	1653	1166	1241	2	2	437	424	12
HLA-DOA	1616	1466	715	3345	445	2385	1124	3805	1285	587	2765	2052	180	755	1161	859	176	50	190	155	285
HLA-DOB	3948	1124	15	426	222	1009	939	1368	1384	341	582	1198	167	1808	1098	154	1248	30	206	99	504
HLA-DPB1	50801	21473	22672	67746	13561	50014	19467	85391	43647	32017	69306	62320	12175	23810	18393	22783	3829	1207	7409	3992	13076
HLA-DQA1	40	5115	2797	984	5172	3553	59	4141	2001	8091	18896	18902	2091	2266	24	94	227	1	169	619	2243
HLA-DRB1	7	48393	19065	74	45252	42264	63	176159	51429	8361	153408	261022	14401	99163	3	53	13835	5	10714	5520	37849
HLA-G	116	93	347	16	0	789	0	132	0	17	11058	12	0	0	39	10	0	1	0	8	0
IDO1	1478	5747	1236	1528	1704	817	615	1734	963	6167	1189	867	599	2011	2214	2767	157	6026	69	424	1541
ID2	583	1142	99	718	1953	621	1341	22277	311	463	370	3147	121	984	1255	2076	580	1635	433	183	932
ID3	621	483	14	48	1191	948	360	1092	290	80	671	490	44	557	863	420	423	636	508	110	667
IFNB1	7	17	0	1	7	11	3	218	0	4	12	13	21	9	14	5	0	0	5	2	4
IL3RA	1757	989	180	435	797	436	352	1518	651	670	391	1117	205	1094	458	1338	277	83	99	149	363
IL7R	9099	3200	120	601	1818	1222	4242	11174	3093	551	592	5150	163	7369	2363	1882	909	619	164	483	579
IL12B	88	16	0	4	0	22	161	3	0	15	0	0	0	42	0	4	12	16	1	0	27
IL13	14	5	0	3	8	8	0	0	0	12	0	24	0	79	43	8	0	11	3	0	0
IL17A	0	0	0	0	0	20	0	0	0	10	0	0	0	0	0	251	0	0	0	8	0
IRF1	6762	7522	6032	11754	11344	5106	1417	15333	3878	8667	17490	4149	4189	4049	5516	8013	1066	2217	1167	1802	3505
ISG20	8888	5206	2040	3520	9734	5581	575	4514	4450	6329	10136	1540	1620	6316	7208	3903	2015	1007	977	933	914
ITGAE	780	679	441	203	1123	492	275	3800	439	533	839	873	169	544	1587	471	1591	840	475	191	623
ITGAL	7009	3084	798	6305	816	4583	1217	5071	6349	2816	2911	3817	496	4682	1534	5553	261	181	145	149	622
ITGB1	25061	22931	5327	7242	32720	17790	18056	296275	36119	8055	36581	63737	3233	41629	122651	14325	19522	22515	14271	5238	16030
KLRB1	2049	481	115	924	189	1050	1862	10257	1616	156	220	1353	0	3707	1630	1036	370	71	82	23	246
KLRD1	237	689	77	1389	221	921	220	2041	482	536	80	296	17	912	2066	712	52	36	45	10	96
LAG3	808	1302	1378	475	2077	3702	349	2429	196	2001	3114	659	368	723	520	1154	179	96	92	134	251
LRP1	2153	8827	2406	4484	19622	1913	1664	9976	9258	5530	33863	13128	3803	2146	4553	5961	3306	8229	1626	4081	8712
LY9	303	122	22	33	10	135	99	118	276	30	39	181	0	494	220	51	44	14	0	3	37
SH2D1A	710	445	19	46	72	690	317	910	1478	68	95	282	4	959	324	178	65	50	14	0	108
M6PR	21531	10140	10400	14043	21134	13997	6524	83965	9845	17836	23669	18996	20664	16637	30665	9783	16178	6477	16087	8953	4348
MAD2L1	1193	763	669	247	3857	725	740	23916	309	763	1396	1258	183	812	4712	383	5231	2769	1096	536	1342
MIF	10304	14563	12830	6525	61865	9777	1807	112073	8738	14342	85813	13827	6243	5945	60011	3952	36335	20338	14061	14904	14229
CXCL9	8013	6887	2559	433	3333	6886	998	8153	5103	6450	1905	2911	46	4569	3189	10867	1232	244	276	170	2832
MKI67	2246	3326	486	328	5603	3687	1612	23782	848	446	2060	2965	97	1840	13234	1064	4388	6070	2470	735	4250
MRC1	40756	4467	6595	18738	4512	7636	7733	24335	12207	3806	11685	19607	4001	4003	3197	2004	958	389	2647	630	1051
IRF4	2901	2801	247	136	378	3053	236	2227	2305	916	5443	169	229	2324	2055	1321	189	142	18	7	72
MYC	3104	6038	4688	1638	22432	941	1984	12285	1627	3298	10519	2135	3511	2122	11311	2553	10470	8999	3771	3334	7089
NT5E	2862	2558	543	2896	3562	723	736	2027	1510	165	17221	2665	277	2203	857	469	148	1116	705	138	530
PGF	1882	1130	783	19	5824	3016	63	2482	1390	4288	5622	1217	906	518	428	1361	1410	1642	1506	5397	663
SRGN	27864	19073	3625	16864	4787	27912	11863	34508	16286	7829	16905	25609	2226	16116	115011	15793	3284	2511	2953	1335	3819
MAPK1	7939	4358	8179	3571	14759	4573	5966	65732	1702	5455	11040	13174	5067	7756	15345	4352	11013	13651	6075	4006	4215
PSMB9	9521	6500	7993	7308	17377	13332	2117	24902	6585	10639	15775	7972	3372	5082	5883	5576	1369	1210	1045	1100	4719
PTK7	4738	7864	1547	4611	31598	2731	6000	11997	3565	3467	23959	19377	15770	12190	9181	5258	4858	13214	5167	3453	7571
PTPN11	8432	5609	2552	2138	10885	5341	4999	106980	9820	2715	2470	8581	732	7854	41848	4207	21430	15039	6725	1489	4064
PTPRC	5174	1836	169	8284	152	1886	347	1992	4341	1530	805	760	0	3098	600	4316	106	81	151	33	197
PYGL	3245	5977	6138	5156	4596	2439	1503	6771	5421	4451	7405	15642	1701	4643	1070	5042	2681	2205	5999	1959	7303
S100A8	3306	9345	214	15923	12008	2567	616	3613	1531	74656	1082	2181	213	810	2408	22532	2671	66941	57793	117550	31368
S100A9	2340	9670	195	4264	5884	2039	783	6411	2003	36418	1459	8300	78	857	2302	7399	2615	45018	49069	21036	23376
CCL2	1001	2715	1013	5091	2166	1225	277	797	231	1204	2700	2346	3329	202	528	6567	26	749	307	1746	1091
CCL3	762	2121	2133	2042	1951	12639	1692	4524	193	2932	3765	4863	568	1544	1977	1117	151	142	451	1175	1551
CCL4	1872	3630	2764	2224	2997	10912	3332	6139	1865	6861	5228	3902	422	2647	3877	3042	297	409	551	788	1806
CCL5	3903	4755	5982	15717	2536	15132	1371	7231	6522	18733	3339	5573	917	5512	4694	13480	601	248	979	583	1086
CCL17	10209	1140	14	144	36	92	381	372	0	62	543	1574	27	277	29	100	128	75	494	50	23
CCL18	9317	17166	2186	3495	4303	1147	872	23987	1342	7841	18476	5626	2330	3882	3490	2745	368	52	398	676	230
CCL21	54045	3671	156	28	2553	84	679	5349	6943	317	79184	1856	416	2339	1155	932	509	332	4	4	1617
CCL22	10871	2352	117	475	698	224	76	357	517	296	2900	897	1049	557	538	197	101	75	332	139	101
CX3CL1	1807	1343	1261	5025	3414	549	679	1856	1182	0	6788	1618	1284	1261	755	886	1281	657	1923	1321	256
SNAI2	1372	4295	223	8	14546	909	246	6280	466	867	5547	3011	90	1239	1200	1547	7404	5383	2994	1889	3577
SSX2	0	0	0	0	0	0	0	13960	0	0	0	0	0	0	0	0	0	0	0	0	0
STAT4	2827	630	196	1893	367	582	537	1501	389	917	406	925	198	494	1994	840	56	141	92	141	125
STAT5A	4291	1790	1525	1377	1872	1839	660	8567	2765	2324	3458	2317	1192	2071	1472	2363	510	1585	1213	538	1496
STAT6	11697	6056	3254	9089	13817	3429	8668	37320	6277	5702	11617	6282	5597	8642	13981	6499	9474	8733	3853	2868	4252
TBP	1289	937	263	479	2192	827	429	12829	720	711	613	1318	231	816	1061	1007	1564	1495	1110	479	400
TCF7	927	610	56	153	478	264	163	458	550	250	1396	710	107	627	92	393	83	225	43	103	305
TLR3	709	193	32	167	306	186	1435	2437	348	63	31	701	18	867	1461	62	116	163	401	15	637
TNFSF4	353	196	102	174	394	196	208	2445	0	72	63	576	55	130	733	82	21	24	66	24	182
TNFRSF4	2212	565	2523	1201	936	374	87	1485	194	700	3564	832	1851	744	377	517	71	96	32	69	166
CXCR4	12462	7609	1980	3362	2811	8123	7362	29176	7318	2269	6545	10713	732	11019	13990	6218	2144	1394	1104	2513	2282
IFITM1	59512	36085	35486	33852	79021	43947	9483	52854	37736	98621	124438	40307	55960	49727	39911	34746	7448	21267	28877	8602	12046
TP63	386	431	7	548	212	100	42	290	197	10	1307	343	85	24	17	226	131	14090	0	597	1
TNFSF14	384	180	3	11	16	24	6	687	833	11	55	70	59	56	75	690	42	12	66	31	86
TNFSF10	6482	38341	742	6420	26510	3901	2598	11086	10036	43174	20872	14818	4272	7997	5324	8628	10107	90861	6366	5762	12943
TNFSF9	660	188	919	860	1039	318	170	611	448	518	1046	592	2890	96	819	511	488	466	371	380	88
TNFRSF14	5394	2879	2202	4991	4758	3171	2345	25081	4099	4015	7056	6133	2958	3019	4865	3439	1433	2388	1503	726	1769
NRP1	29618	9550	4934	19574	12015	9275	6190	50574	8967	1231	20491	28786	11356	11136	14610	6262	3571	3137	2578	843	6516
SKAP2	8800	3054	783	3605	2121	1931	5908	61025	7746	592	937	7005	251	3831	16830	2430	3600	3009	2419	148	3189
FCGR2B	668	416	169	219	0	349	87	1164	1019	334	820	171	276	32	328	240	77	35	36	72	137
CTSS	15528	10204	1712	8012	3683	12225	7059	40898	13170	4608	3145	19668	756	13900	18507	8482	2101	1556	1266	1391	2425
FCER1G	6576	9940	8376	12464	5581	8827	3577	17608	4582	13304	23092	36254	6598	5406	7369	14259	725	950	1650	2341	2858
GZMB	966	1654	423	1808	1073	2509	56	1661	1166	2550	780	262	97	1207	1561	1226	358	166	60	44	247
SDHA	6275	6975	6592	9980	11834	6271	6948	65769	7932	79960	7150	9650	3215	14612	13332	3421	7411	6621	8358	2855	2735
TNFRSF18	2049	982	507	1337	1404	382	104	1209	189	2563	3742	996	561	318	360	1101	1524	2809	138	353	444
CD83	3692	1410	1149	6518	2380	2449	1345	5573	2491	1299	1945	2515	1197	1325	1825	1451	659	752	1003	677	1104
CD163	9771	5841	4254	5822	4025	34336	2992	24059	8170	5763	17356	7987	1571	10580	7154	3516	1146	526	2701	728	988
BST2	86184	24061	36593	59995	119778	58910	24966	106349	56553	113270	141127	34568	47168	54144	68119	16166	3559	2359	6852	11711	16503
BUB1	2673	1152	1949	374	3010	1438	1159	61927	922	668	869	1767	215	1376	8564	1682	5118	2159	1837	339	1360
CCR6	1488	293	0	58	155	112	503	2950	1182	77	88	854	71	1085	371	192	80	6	60	4	77
EGR3	4334	1127	267	96	1016	3501	2088	1834	0	181	1191	704	112	670	2160	2374	954	171	528	550	2941
MMP2	8741	52393	12727	303	113448	16456	13193	97161	24686	15974	191380	68107	13625	12068	65225	37603	22705	19207	5611	6205	40694
CCL20	12620	546	37	3346	595	114	275	2951	745	105	316	710	76	1054	32177	765	5669	9425	1079	119	51
CCNB2	1750	2552	4909	459	8924	3159	706	54173	2654	1630	3039	2178	0	1348	9937	1365	11865	3539	4999	896	4814
GRAP2	3684	1010	272	2381	685	1802	1011	15197	3331	831	996	1454	258	2468	727	4063	215	119	136	186	252
NCR1	59	43	21	395	27	91	36	95	0	170	0	119	6	120	53	213	7	4	0	8	6
MTOR	3179	2663	775	985	3245	1641	2205	61844	4004	1320	2604	3551	1389	3003	8081	1230	2492	4262	1255	1720	2409
MAGEA1	0	0	0	0	106	0	0	5176	0	20	0	0	0	0	0	14	0	70	0	49	0
MMP9	7563	6948	1089	676	5108	2164	525	8161	3662	2029	5965	15633	351	3477	1130	4021	1707	247	1170	360	454
PDCD1	801	377	1168	275	295	1120	116	261	396	736	1016	234	324	591	219	334	53	40	73	24	36
PIK3CD	5065	2086	1063	6369	2437	2903	353	3765	3117	2778	15602	2162	1590	1071	1101	3445	751	1669	742	1564	586
PRF1	519	723	1276	9067	778	1773	61	677	614	3310	1725	582	317	605	548	2610	147	59	75	68	102
RORC	2880	260	210	4184	20	318	612	29059	1138	313	3648	3965	3140	26677	4023	199	127	74	28	490	126
TNFSF18	964	150	47	7	95	265	60	1572	0	10	37	151	7	346	261	25	18	111	53	116	39
ISG15	30084	21511	4355	5042	31976	11149	3041	10258	3323	22017	190819	7870	24193	13647	9519	3883	726	1464	2984	1754	2331
CD80	21099	5260	2278	1928	3196	2635	2633	12368	2227	1562	3280	3715	2333	3211	5516	1885	434	113	351	148	336
CDKN3	56	246	305	99	411	67	12	1017	4	251	357	408	94	18	193	136	98	309	132	433	396
CSF1R	3243	3530	704	1577	1766	5470	1823	8297	8245	1203	6926	8330	856	2071	4915	2273	353	208	793	248	1150
CTLA4	1495	603	30	9	302	242	239	561	171	141	127	242	41	614	585	228	135	23	8	4	140
EFNA4	1662	672	1822	4141	2501	298	478	970	1194	2208	3907	2842	8341	1451	2068	1512	992	1921	652	2575	926
EGFR	11578	14034	5912	13056	48405	1943	27328	7465	13025	9663	59210	24307	8443	5208	1255	5207	16989	89168	63915	16071	18390
MAGEA3	0	0	0	0	2	0	2	3043	0	0	0	0	0	0	0	0	0	1727	0	620	0
MAGEA12	3	0	0	0	0	24	14	1708	0	0	15	0	0	0	0	0	0	742	0	426	0
CXCL11	331	8747	495	188	3959	1571	61	375	489	1905	808	475	34	1230	146	3724	25	132	39	91	572
EOMES	1052	484	938	1300	141	1836	93	528	296	715	139	735	0	785	119	1149	127	83	85	36	114
CCR4	2008	337	13	21	74	164	441	498	678	80	238	214	117	640	272	364	83	40	4	15	65
MLANA	0	0	0	0	0	0	0	0	0	0	0	0	0	0	0	0	0	0	0	0	0
HLA-B	33	167	54	56691	49473	610	328	1871	42496	397	108	21	274	32	238	748	7	8	19	19	96
HLA-E	89321	64838	33270	82345	126971	100897	22733	204556	83559	69516	177552	69010	21720	71276	51377	61931	14839	34281	46798	16270	36411
IFI27	16125	7553	2911	4395	13698	10919	3925	4738	3569	13573	64547	13013	17091	11705	14740	3667	511	1958	4744	1649	4280
IFI35	8385	4661	1953	2300	10562	4605	776	9580	2889	4761	19958	4071	2041	4522	9306	2798	1474	1512	2435	665	1362
IRS1	5527	2952	3936	2633	6424	797	3108	20133	3296	432	9849	5750	669	1844	4950	2610	2562	9345	3724	978	1791
ITK	5170	1490	175	982	411	1990	772	2142	2288	687	437	1346	96	3359	1250	1165	202	38	68	22	227
KRT7	37903	19596	956	17560	2235	301	6805	115290	5820	45144	179780	27220	63854	29987	37633	3651	562	153	63785	6744	3230
LAMP1	2192	3028	534	1439	4379	2454	1007	15761	1941	7885	6504	5494	515	4413	8636	1662	2288	6176	2714	1817	2490
LCN2	5088	8542	37	68255	4158	26	3322	36400	221	6168	14347	4270	2008	3563	153693	93749	6832	1944	52660	119767	3182
NKG7	3287	3167	6168	27958	3015	13253	777	3881	2886	12965	4295	3326	1246	3178	2698	13878	430	231	661	250	620
TDO2	829	1609	35	1	2439	335	103	839	583	31	370	961	63	875	880	970	378	221	11	47	514
EBI3	499	195	43	71	81	171	41	363	97	29	681	136	99	248	123	37	27	25	69	14	39
KLRG1	1077	1204	92	1468	82	1209	444	1860	640	147	152	770	26	1263	409	1701	194	42	45	35	279
IGSF6	1236	652	161	1021	337	978	213	3596	750	380	428	2499	148	634	750	562	80	102	177	304	229
SNAI1	873	657	121	263	831	271	179	3721	0	143	4362	310	172	141	901	540	269	223	117	86	419
IKZF1	18050	5957	818	4654	1539	8013	2121	7582	11040	2267	3785	6371	912	7846	3476	5942	532	344	495	398	1102
IRF9	19433	12459	13976	21571	40761	14122	4141	38561	5541	12479	35537	17713	24638	12913	7364	15607	2257	6339	6493	5271	6606
HLA-DMA	17364	10540	4532	20704	3486	16477	9558	37562	10142	6066	10637	20615	9099	11075	8944	6277	1895	828	1995	1601	4286
CD28	3858	954	259	162	414	816	562	2128	1718	272	677	936	50	1492	537	979	141	118	34	65	135
GZMA	2669	2895	1028	4297	1501	8343	658	8492	2155	2543	1600	3961	114	3311	4154	3513	331	191	519	68	833
NTN3	28	24	1952	166	494	390	84	1947	0	168	90	144	142	125	24	115	56	182	19	106	173
OAS3	21388	7808	3865	5198	14938	7681	1318	13164	2430	9244	39254	5188	12278	11331	10005	4784	1235	2536	2647	1069	2632
PIK3CA	2923	2709	435	878	8606	2679	2637	39610	3754	1576	1247	3427	507	5002	3119	1882	14254	5331	1636	2081	2167
POU2AF1	5143	3927	207	86	898	5904	439	3723	15173	1150	7377	113	332	2948	3971	1459	2279	380	35	80	26
BATF	9770	1972	701	2505	1558	2997	909	4461	2965	1070	6514	5391	1035	2327	7588	2240	284	855	880	467	189
CXCL13	5747	10554	479	154	5867	8599	907	4604	31218	3888	433	5031	4	12767	3129	4176	1591	5826	56	5	400
GNLY	4868	9671	770	12388	1763	3455	540	9856	1127	3284	2214	1988	338	2056	6049	8471	443	197	245	41	622
IFITM2	10073	7373	10353	22419	14658	8848	1985	18279	10668	8060	27283	22374	14715	4696	11083	10643	1440	1740	5634	1782	3145
PVR	7267	2798	17738	5900	10744	2289	2472	49501	2069	9400	46632	5694	15409	7640	7592	3630	3542	4770	3216	3885	2264
CXCR6	502	422	252	92	462	643	39	978	61	989	691	543	147	1373	200	435	50	125	39	13	54
CD226	2528	788	100	1650	406	1498	892	4269	536	702	292	707	101	1452	681	2044	157	53	110	86	247
TNFSF13B	2537	2224	185	811	884	1621	1831	9579	1485	552	490	2917	63	2905	2339	1343	325	205	182	67	747
CD6	3946	1110	763	1392	456	2033	609	1899	3693	1166	1817	1603	271	2033	423	1179	112	213	274	59	322
LAPTM5	33777	17590	15149	29306	7903	37225	13959	88570	15544	28252	31883	55205	5612	26530	29164	25213	4009	1684	11731	2396	6102
IFI44L	17732	13077	739	3104	11220	8350	5827	9495	1873	3602	7778	7170	2609	19543	5764	4942	205	405	977	93	2433
PMEL	94	50	505	437	71	145	229	1434	1	462	112	116	246	313	435	31	190	67	148	199	88
CD160	50	31	161	309	11	196	0	345	0	44	99	48	0	0	0	272	0	0	9	1	16
CORO1A	12033	4045	4246	16246	2405	7593	1108	8923	11370	9567	15312	4752	8678	3994	2246	8301	403	451	1107	951	1083
LST1	4250	381	711	7624	463	1005	198	3787	1816	1481	1504	321	1345	1144	996	1392	20	53	166	120	258
BRCA1	713	616	220	264	2011	465	144	5653	79	405	831	1782	194	297	1790	858	2136	1188	502	208	766
STAT1	32732	35854	14677	8978	53353	37844	9851	87446	14015	22684	42233	17535	6174	34506	37583	9045	8805	8197	5187	3625	18040
DMBT1	42	3681	472	165	3	139	793	7256	0	2	2524	805	1527	403	2301	30	1070	0	3	595	25
KLRK1	4467	2012	815	6283	885	6082	1051	7570	3047	1035	295	1751	0	3568	3603	3892	455	162	247	29	816
ICOS	1176	279	25	12	175	236	205	870	88	79	40	216	0	255	319	70	71	46	8	1	97
TRIM29	284	16772	0	212	122359	0	0	210	0	27452	1953	87	1085	0	484	12438	49321	61378	37594	29723	35998
IKZF3	8979	1380	4031	2563	810	3356	1194	6021	5113	1390	1777	1052	189	3907	884	1778	1279	753	240	53	534
TBX21	444	385	279	2319	268	516	138	505	0	827	97	390	16	289	244	1068	18	35	19	12	160
FOXP3	2988	842	118	106	1117	340	79	1473	601	295	1534	743	164	634	653	432	114	108	28	23	260
CD274	2106	1481	4341	988	1469	664	174	1877	0	652	3999	701	796	559	1025	869	5057	86	75	220	283
KIR2DL1	1	2	0	14	0	0	0	0	0	0	2	0	0	0	0	6	0	0	0	0	0
DDX58	13515	4088	830	3650	6348	7546	3833	21289	5580	1829	2311	7249	819	15875	2349	5751	1074	4095	2589	512	1845
TNFAIP8	1133	989	161	536	600	1326	292	1463	1315	261	684	1723	128	891	817	509	645	256	131	357	731
LAMP3	3537	4524	6073	549	4606	915	15642	9397	2030	2272	624	1444	3625	8720	7217	795	405	2983	255	177	989
SIT1	1836	343	462	443	272	1217	272	266	2356	790	1012	612	285	976	300	624	95	50	25	20	44
KIAA0101	643	1365	76	67	1450	628	351	16453	560	112	421	1140	117	619	9271	183	4133	1750	616	211	2344
MELK	1525	1018	2713	175	2454	2098	564	25900	1055	1017	1814	3600	434	489	3945	1779	8931	2830	1434	1619	1478
ICOSLG	2634	1142	1232	2954	4780	2164	835	3111	1695	881	4504	2697	3699	1340	1483	3697	1669	3235	1943	884	529
SAMHD1	8580	3725	1795	1929	3293	3787	3071	20108	1626	2144	3604	7794	653	4428	3962	4011	1134	1230	735	415	2797
KIR2DL3	0	27	3	124	41	25	25	70	0	4	83	26	0	0	0	41	0	0	0	2	20
C1QA	21197	10566	12979	14226	10023	44112	4064	29294	20515	21873	68425	17983	6559	9112	11539	7014	1289	1030	4721	1117	1995
MAGEC2	0	0	0	0	57	38	49	310	0	0	16	38	0	0	0	0	0	514	0	0	0
IKZF2	3208	557	435	2935	653	433	583	3345	686	853	1853	1611	946	394	525	1828	367	1754	2956	616	476
KLF2	3079	1642	1358	3936	1986	3100	1161	5371	1599	1238	7551	2306	1077	2224	1421	4232	690	596	427	662	3480
KLRF1	136	29	0	606	1	43	86	412	0	41	15	57	0	137	151	288	4	0	4	6	10
TLR7	790	432	18	134	172	972	295	4438	380	93	185	1472	14	494	410	316	17	22	170	18	184
IL23A	27	37	18	3	54	3	2	35	0	95	256	30	0	0	9	23	23	43	10	30	13
OAS1	21674	7176	311	2218	11484	5627	1641	16280	711	3410	6801	4020	1042	12204	22992	2890	1944	2740	1545	355	2583
OAS2	8763	8263	587	1059	12200	5061	1295	4480	2763	2354	9054	2787	1315	8022	4319	1686	1581	2804	851	205	2735
TLR9	642	393	26	284	185	397	56	624	682	360	676	88	123	419	128	261	26	69	2	33	85
HERC6	2421	2467	95	592	4751	1250	1138	3484	851	607	1004	1690	270	2940	921	645	249	385	451	55	690
B3GAT1	738	98	739	3374	68	3073	162	1038	0	466	1153	1962	10940	86	26	894	6	31	589	16	14
HLA-DRA	194381	96505	32001	129880	34584	188859	136617	406755	268985	57092	125228	282994	14204	124544	101838	57198	16499	4994	17403	11456	32333
CRTAM	447	145	78	73	21	656	218	223	0	123	23	198	0	357	242	254	63	16	37	2	23
HLA-DQA2	406	38	0	4	322	0	16	0	0	1	74	3	473	0	0	0	0	0	0	0	3
SLAMF8	3400	1801	2149	1106	2251	4331	1205	7579	3115	2716	5046	3925	805	1952	2162	1830	236	191	281	263	501
IL22	0	0	0	0	0	0	0	0	0	0	0	0	0	0	0	0	0	0	0	0	0
NFKBIA	12259	7395	13272	13935	22536	9641	9204	54878	10743	8456	24816	12399	31090	19365	30450	8604	11694	13230	10959	11411	5236
MAGEA10	0	0	0	0	0	4	0	978	0	0	0	0	0	0	0	11	0	311	0	4	0
CD209	3352	1170	463	25	612	1071	483	1631	1903	380	1495	731	262	423	899	334	42	432	353	56	276
SLAMF7	4621	4242	1283	839	430	11174	1395	6321	7051	2401	2784	1717	129	7289	5066	3009	804	310	404	200	729
IFNA17	0	2	0	0	0	9	0	0	0	0	0	10	0	0	0	0	0	0	0	0	2
IL21	32	39	0	2	0	56	0	0	0	28	9	0	0	21	23	12	2	0	0	1	0
AXL	1072	513	529	170	2198	1204	339	4886	663	133	6715	976	231	777	1148	285	529	322	556	76	489
MS4A1	2761	785	0	38	6	181	268	575	2159	134	154	48	0	509	67	171	6	20	3	12	23
FOXM1	1320	6036	893	339	6352	1560	411	27438	186	2259	7706	1372	352	524	3185	1640	5816	1676	2010	1426	3869
C10orf54	5035	2673	3026	23186	3217	2728	619	4836	2515	7780	15567	2903	2145	2111	1566	10773	530	1377	1904	3313	1284
IFIH1	2647	2833	72	889	1573	1195	607	8357	563	250	383	1150	84	1757	2209	464	519	542	213	17	556
IKZF4	53	23	3	11	10	11	55	691	46	5	18	10	9	20	100	3	20	19	5	3	1
IFI6	69680	33250	2939	15390	45014	34447	13184	59265	11937	34154	325918	17618	21603	73534	19068	5002	1426	3211	3195	1416	6670
VTCN1	4	109	0	2	82	0	55	0	1	3	17	23	24	2	0	66	114	654	818	55	6
ZBTB46	847	283	345	419	961	342	378	5008	19	802	2948	671	359	560	306	484	70	78	157	75	162
PDCD1LG2	1705	1440	749	782	1039	1712	371	2861	528	1138	3651	1502	29	1183	1003	715	1107	58	54	89	316
KREMEN1	185	1059	413	492	5963	261	359	1685	75	1074	885	1995	276	158	5731	1968	8359	8397	904	1311	3157
DGAT2	954	182	477	2219	2757	460	776	7526	2344	2080	11839	710	3513	636	2408	723	122	507	856	1098	785
HAVCR2	2004	1878	542	840	738	2879	1031	7600	1181	831	1420	2388	287	1035	3216	744	401	166	322	102	633
GZMH	613	597	1578	7878	846	3339	150	686	918	3286	1010	1047	45	920	1015	3880	181	21	310	81	120
HLA-DPA1	32778	28618	30812	97969	17201	21	17	92108	47647	16	39383	205387	27	11	35949	31448	3842	2242	4564	7081	14669
GADD45GIP1	22942	8686	39106	16154	36826	15775	4591	49360	13642	25401	46529	12045	22778	7797	21298	10176	14948	9691	31956	41669	5535
IL17F	0	0	0	0	0	0	0	7	0	0	0	0	0	0	0	6	0	0	0	2	0
LRG1	953	293	16	795	157	37	509	1459	402	2132	3008	1250	717	71	2531	406	147	716	1176	455	109
SH2D1B	140	104	44	1549	56	127	22	336	253	384	60	385	0	99	452	692	22	18	32	19	61
TAGAP	4038	2479	691	4172	442	4067	985	3597	1311	1771	2435	2361	96	2639	3714	3247	461	266	616	209	958
ADGRE5	21255	4644	13764	26037	6262	7506	2628	12575	3925	14152	21195	5915	4936	9151	5054	7801	2176	486	4796	4678	1952
PTPN6	15083	5588	2838	12411	7286	7191	3412	34992	15540	7352	5054	7043	2622	7624	8368	7846	5688	2559	6519	1971	1671
CLEC4C	759	494	0	10	44	119	50	45	990	34	58	0	0	615	91	75	0	0	0	4	3
MADCAM1	57	38	0	112	0	63	24	0	0	589	52	8	421	163	30	63	45	15	0	11	0
BCL2L11	1856	1399	700	1104	2459	956	339	27485	331	2775	2091	1536	1030	1025	3065	2340	2071	3347	1745	1058	1025
TLR8	594	260	50	454	48	367	85	615	0	161	45	469	10	361	181	508	22	16	17	45	65
MAPK14	11675	5238	6592	17881	13280	5331	3641	61924	5586	6131	11519	13914	3393	9319	10476	11353	6247	7329	8923	2991	3679
STAT3	18181	9926	9231	8367	22290	18183	10404	137427	28805	10907	20303	29050	13818	28716	31770	10987	16071	14646	16245	6265	8028
JCHAIN	15604	18676	103	302	110	18752	13475	47593	49480	892	3336	2302	684	55313	23371	1805	6850	773	99	31	155
NCR3	277	73	16	426	17	57	109	38	0	96	117	226	0	376	76	219	16	0	1	0	6
CBLB	2345	3075	139	506	4804	1359	1733	13860	1890	368	1641	1925	218	2206	3149	937	2112	1892	204	435	984
LMNA	26552	19279	15431	17566	66942	12107	11296	107322	16661	12962	96461	35007	18517	30958	28345	17121	16348	21892	28644	13898	30393
CD8A	1544	2102	1316	1113	884	8483	870	3679	1644	1900	1063	2360	308	2254	4304	1842	458	208	250	32	619
CD8B	1058	443	715	811	415	4342	83	677	2912	1636	1032	325	123	544	201	1021	97	456	58	23	120
NFATC1	599	191	138	263	1107	280	102	1012	562	376	224	554	158	825	301	300	395	611	205	200	392
TIGIT	3439	1315	860	596	778	1968	286	2418	615	1820	1028	463	164	1539	844	885	105	53	70	18	212
CD86	2143	1793	964	1452	1181	2159	751	3014	491	1687	1493	2767	829	1844	1203	1586	332	240	327	240	365
TUBB	11034	10171	9956	3148	38488	9651	4900	115787	7270	11265	64628	21167	5543	7181	37137	3627	18450	20337	10327	18168	15626
NCAM1	259	187	75	764	598	4764	15	90360	477	234	132	560	305	70	2868	358	11	2581	784	37	75
ITGA1	11744	6785	1028	2599	14923	5153	4577	45287	10020	383	7261	12777	1567	14050	13984	3977	6336	1185	2308	363	3454
BTLA	2583	547	24	91	72	541	176	350	1316	118	79	288	1	1156	441	253	98	31	5	6	78
BAGE	0	0	0	0	0	0	0	1096	0	0	0	0	0	0	0	0	0	140	0	0	0
IDO2	71	72	75	0	22	50	20	61	93	23	0	0	0	188	26	148	0	53	0	0	5
CD247	3496	1422	590	4521	575	1510	369	1740	867	1595	1479	1320	184	1248	926	2583	93	93	55	97	241
TYROBP	36035	13105	25471	37863	8478	48600	15603	125245	18842	19896	34805	53279	13195	27187	26165	22183	2411	1411	7696	2934	4880
HLA-F-AS1	669	47	16	42	29	109	0	538	0	9	6	114	17	0	63	37	48	6	30	11	5

## Sheet: GSE32863
The transcriptional raw data of the GSE32863 database
ID	GSM813411	GSM813412	GSM813413	GSM813414	GSM813415	GSM813416	GSM813417	GSM813418	GSM813419	GSM813420	GSM813421	GSM813422	GSM813423	GSM813424	GSM813425	GSM813426	GSM813427	GSM813428	GSM813429	GSM813430	GSM813431	GSM813432	GSM813433	GSM813434	GSM813435	GSM813436	GSM813437	GSM813438	GSM813439	GSM813440	GSM813441	GSM813442	GSM813443	GSM813444	GSM813445	GSM813446	GSM813447	GSM813448	GSM813449	GSM813450	GSM813451	GSM813452	GSM813453	GSM813454	GSM813455	GSM813456	GSM813457	GSM813458	GSM813459
ILMN_1343291	15.1109	15.394	15.6614	15.8887	15.1348	14.6345	15.6373	15.2039	15.0751	14.8663	15.462	14.7874	15.4588	15.4411	15.3961	15.0657	14.7108	15.0572	15.813	15.5866	15.3243	15.3762	15.3692	15.18	15.3827	15.5553	15.246	15.3289	15.3243	15.2446	15.0837	14.9719	15.2415	15.1173	15.4412	15.0757	14.4676	14.9913	15.0764	15.5423	15.2582	15.4942	15.492	15.379	15.0545	14.8325	14.9159	14.3657	15.1875
ILMN_1343295	11.555	12.5795	12.4985	13.5764	12.1688	13.4871	11.7548	12.6632	12.2695	13.3795	12.232	11.8198	12.4106	13.2573	12.261	13.8359	12.826	12.8639	12.4078	14.0418	11.8532	12.0134	12.5851	14.005	12.3148	13.136	12.2336	12.7838	12.2909	11.5434	12.4917	11.9616	12.2314	13.339	12.3637	12.7955	12.0391	13.2992	11.9439	14.2707	12.0176	12.883	12.1848	13.6302	12.3172	13.8116	12.2316	12.316	11.8817
ILMN_1651199	6.89462	6.78756	6.84281	6.87085	6.83077	6.88015	6.94115	6.80666	6.9666	6.81159	6.81398	6.78529	6.80067	6.84539	6.79037	6.8621	6.79359	6.7139	6.95967	6.75307	6.83594	6.88534	6.95661	6.89284	6.8197	6.61082	6.82958	6.77322	6.77108	6.90603	6.89284	6.85657	6.72936	6.9338	6.90248	6.9122	6.77239	6.81147	6.87552	7.03519	6.91713	6.7159	6.80859	6.91558	6.84243	6.65944	6.83955	6.83165	6.78829
ILMN_1651209	7.01898	7.10135	6.81428	6.82243	7.16736	7.89396	7.05693	6.90836	6.94323	7.22636	6.95557	7.42163	6.9505	6.90039	6.85668	7.0567	6.9343	6.89133	6.97185	7.12916	7.01968	7.38527	7.03125	7.16728	7.16093	6.97242	7.03556	7.15754	7.16719	7.1336	7.00134	7.29154	7.07759	7.15052	7.18501	7.50037	6.94031	7.0132	7.05177	7.1692	7.00095	7.10561	7.07057	7.07074	7.0418	7.49249	6.92177	7.35798	7.04272
ILMN_1651210	6.97439	6.89376	6.93824	6.6862	6.93748	6.8747	6.7285	6.85628	6.88074	6.84902	6.8779	6.79914	6.91267	6.87541	6.81763	6.86247	6.72627	6.8051	6.79716	6.86394	6.80279	6.78863	6.89474	6.91216	6.7724	6.7362	6.80472	6.87467	6.91862	7.04706	6.81376	6.84149	6.82573	6.88942	6.88282	6.87955	6.79703	6.85032	6.74897	6.81756	6.79518	6.88627	6.91059	6.9148	6.84103	6.81242	6.7349	6.70773	6.83054
ILMN_1651221	6.89639	6.85394	6.94792	6.77068	6.84159	6.87218	6.90713	6.89093	6.75357	6.93421	6.86701	6.89878	7.03254	6.78388	6.86916	6.91376	6.86191	6.92184	6.92335	6.81441	6.86469	6.79691	6.75562	6.85886	6.88798	6.8959	6.85048	6.8911	6.82452	6.72964	7.00627	6.98103	6.86213	6.92382	6.78758	6.87342	6.85475	6.86896	6.89372	6.81295	6.80007	6.80431	7.00361	6.93348	6.8282	6.94396	6.97946	6.90341	6.87906
ILMN_1651228	13.1488	12.877	10.8509	10.8362	13.2013	13.2506	13.6812	14.2509	13.6263	12.4933	13.5842	13.7332	13.7179	13.652	13.7247	13.6316	14.2053	13.3872	10.8915	11.177	13.2638	13.0399	13.3407	13.4863	12.9731	12.4953	13.3726	13.2041	12.7935	13.0317	13.7856	13.9228	12.8614	12.4928	12.8438	13.008	11.771	12.6292	12.9627	13.2552	13.2627	13.8294	12.8446	12.6184	13.7606	13.4253	13.6634	14.1076	13.2864
ILMN_1651229	7.97487	8.84534	8.0823	9.47131	7.98593	9.65268	7.81578	8.44433	8.42811	9.39506	7.93502	9.43712	7.84175	8.92515	7.67988	8.95763	8.47685	9.20432	8.05643	8.2411	7.95975	8.67562	8.17634	8.65843	8.19927	8.88914	7.89651	8.52024	8.05685	9.06108	8.47292	8.89954	7.68327	8.60802	7.97833	9.39585	7.92966	9.63563	8.00372	9.05294	8.10688	8.39523	8.05294	9.23431	7.8351	8.90908	8.06821	8.55916	8.03026
ILMN_1651230	6.72354	6.79266	6.86549	6.75406	6.83817	6.88547	6.90223	6.89117	6.78956	6.75725	6.94198	6.76337	6.70548	6.80118	6.91041	6.85828	6.83499	6.92747	6.85532	6.78188	6.8432	6.73311	6.85029	7.09867	6.78954	6.86531	6.8715	6.86022	6.80824	6.72451	6.82115	6.8664	6.77829	6.88988	6.83737	6.76059	6.82651	6.9703	6.82744	6.74149	6.89646	6.72239	6.83914	6.82048	6.69918	6.85555	6.85055	6.86286	6.82617
ILMN_1651232	7.00513	7.01197	7.01269	7.29991	7.15957	7.28696	7.14622	7.12095	7.22335	7.11318	7.02964	7.03576	7.40521	6.97883	7.10587	7.06242	7.25523	6.94129	7.34285	7.04796	7.23664	7.18491	7.24181	6.90206	7.09768	7.12968	7.08115	7.01085	7.18967	6.96675	7.13772	7.01888	7.44843	7.04719	7.07756	6.97161	7.08281	7.12321	7.24295	6.99352	7.09983	6.98531	7.26953	7.19611	7.24398	7.15282	7.2675	7.11222	7.36004
ILMN_1651235	6.90953	6.88759	6.82581	6.85835	6.79948	6.87352	6.83359	6.7399	6.95429	6.81837	6.76698	6.83834	6.9269	6.73809	6.88006	6.84945	6.85015	6.82945	6.90989	6.97068	6.80662	6.85443	6.79003	6.93946	6.86028	6.82762	6.88079	6.77196	6.95167	6.91225	6.85941	6.99019	6.91187	6.95675	6.80581	6.83625	6.78122	6.89714	6.84385	6.81308	6.78126	6.79646	6.77317	6.76686	6.81116	6.91133	6.90495	6.85098	6.83328
ILMN_1651236	7.40759	7.2301	7.64352	7.46963	7.65769	6.98492	7.64053	7.13242	7.66646	6.82768	7.42348	7.19375	7.38661	7.12787	7.17128	7.16837	8.11779	7.22227	8.4087	7.1764	7.60489	7.34357	7.41649	7.01232	7.1302	7.06012	7.58208	7.11578	7.23571	7.04401	7.78671	7.4367	7.51397	7.20711	8.17447	7.17623	7.62993	7.14578	7.15361	7.16356	7.67516	7.15599	7.45563	7.06463	7.75629	6.97028	8.05061	7.70606	7.66996
ILMN_1651237	7.04994	8.76042	7.00869	7.29654	7.21701	9.45704	7.04758	8.22457	7.09949	9.40646	7.12388	7.65645	7.33331	7.54719	7.14368	8.75396	7.16141	8.114	7.16503	8.75143	7.08235	7.12345	7.3238	9.20964	7.06253	7.96695	7.21092	7.47775	7.25157	7.58165	7.04769	7.11114	7.02134	7.75745	7.52226	7.21082	7.1342	8.4715	6.98072	7.78813	7.07039	7.59183	7.07351	7.40979	7.06112	9.49927	7.14349	7.30179	6.83852
ILMN_1651238	6.92473	6.77773	6.69483	6.65916	6.87648	7.08686	6.842	6.86397	6.67604	6.91488	6.87848	6.94488	6.69387	6.86047	6.90629	6.75643	6.84613	6.75635	6.79413	6.98055	6.69093	6.71816	6.69348	6.86293	6.87611	6.775	6.87662	6.81802	6.801	6.80001	6.81454	6.74413	6.9208	6.95153	6.78109	7.38719	6.77412	6.79939	6.76029	6.72685	6.84975	6.85025	6.67248	6.79768	6.7541	6.91785	6.67478	7.01039	6.76184
ILMN_1651249	6.81753	6.85739	6.96621	6.97462	6.85167	6.90353	6.7688	6.78274	6.85308	6.76164	6.83516	6.87219	6.84281	6.88048	6.94015	6.89423	6.8303	6.90099	7.02561	6.8546	6.7786	6.77798	6.9274	6.86141	6.92954	6.86901	6.84604	6.94714	6.91291	6.8197	6.87196	6.86925	6.7974	6.80365	6.87264	6.80459	6.88047	6.86602	6.85402	6.74144	6.95436	6.93847	6.7336	6.80077	6.89994	6.86149	6.84388	6.95612	6.85746
ILMN_1651253	6.83462	7.13603	6.86357	6.92595	6.79631	6.93838	6.94959	6.69867	6.9907	7.45396	6.87605	6.88051	6.92744	7.40483	6.8943	6.91472	6.86896	6.94231	6.85281	6.88981	7.00851	6.85281	6.98857	7.02863	6.95238	7.1199	6.92274	6.75194	6.92176	6.91755	6.76533	6.75795	6.89973	7.81539	6.90456	6.94086	6.89013	6.87233	6.95437	6.97466	6.85412	6.91779	7.06956	7.155	6.82433	6.91245	6.66994	6.7489	6.78706
ILMN_1651254	11.725	10.4169	11.6914	11.9121	10.8229	11.2963	11.0762	11.2534	10.3812	10.0415	11.5658	12.042	10.787	11.1444	11.4568	10.8644	8.52932	11.4619	10.357	11.5766	11.6136	11.6484	10.4344	10.5609	11.3519	12.1392	11.4653	11.5571	11.3386	11.557	10.3493	11.7263	11.07	11.507	10.6806	11.1775	10.9245	11.5412	10.7984	11.0621	11.1611	11.4314	11.1991	11.7607	9.68564	11.718	10.8665	11.7925	11.4481
ILMN_1651259	7.11546	7.00119	6.99908	7.02696	7.20995	6.95002	7.09086	6.96374	7.23785	7.04918	7.07966	6.92379	7.06261	6.94099	6.99121	6.94727	7.24521	7.1246	7.21588	6.86646	7.32331	7.11036	7.09117	6.89858	7.12143	6.95587	7.04323	6.86088	7.35051	6.88427	7.08156	6.90024	7.19685	7.19216	7.05151	6.94763	7.02896	7.10611	7.00329	7.03843	7.03629	7.07111	6.97299	7.04051	6.92374	7.03875	7.11876	6.97037	7.13904
ILMN_1651260	6.83889	6.78439	6.83118	6.79741	6.82645	6.71534	6.70985	6.84551	6.82315	6.69036	6.83718	6.83244	6.78369	6.83647	6.80255	6.73275	6.83589	6.77554	6.77781	6.8213	6.84266	6.69586	6.64984	6.74413	6.88428	6.83846	6.83894	6.61958	6.75451	6.85185	6.8439	6.78534	6.80116	6.8823	6.81403	6.74029	6.83779	6.79785	6.79115	6.76366	6.70722	6.86315	6.85456	6.84702	6.84798	6.87297	6.8655	6.74078	6.73354
ILMN_1651262	11.9273	12.8571	12.2609	13.185	12.0071	11.4029	11.7203	12.8897	11.7179	12.3147	12.0084	11.6042	11.9362	12.3995	11.9689	12.6748	11.3812	12.147	12.3987	12.6274	12.0811	11.7876	12.0077	12.6431	12.0857	12.8038	11.6645	12.0973	11.8627	11.8992	11.4347	11.7404	11.8012	12.1884	11.946	11.4477	12.3583	12.4715	11.9958	12.5697	11.9534	12.1073	11.648	12.4262	11.915	11.7296	12.0714	12.6831	11.9645
ILMN_1651268	7.06951	7.04662	7.31609	7.30093	7.03507	7.24831	7.38861	7.31595	7.10788	7.06689	7.39734	7.46848	7.21727	7.4967	7.40826	7.4861	7.68101	7.42759	7.28422	7.13188	7.1156	7.03035	7.05352	7.19743	7.22793	7.298	7.21836	7.42921	7.05067	7.09159	7.46778	7.28061	7.00407	7.13411	7.12939	6.97636	7.27153	7.73105	7.11622	7.49743	7.22981	7.28511	6.92981	7.02386	7.17289	7.26266	7.33991	7.4911	7.37683
ILMN_1651278	8.35237	8.58983	7.98767	8.6761	8.25996	8.56997	8.73477	8.07945	8.50833	9.2092	8.53741	8.1571	8.53936	8.27436	8.59931	8.29123	8.33422	8.70209	8.55033	8.15411	8.6138	8.63348	8.79283	8.77419	8.69272	8.51211	8.61614	8.38766	8.64806	8.73801	8.28823	8.41896	9.05818	8.45649	8.50282	8.52593	8.25487	8.53837	8.38948	8.39741	8.21381	8.09884	8.95317	8.91961	8.42875	8.47151	8.20994	8.53146	8.52138
ILMN_1651279	6.85963	7.58524	7.01726	7.37027	6.94529	7.18705	7.05781	7.16632	6.9515	6.98813	6.92145	7.07585	6.92446	7.04891	7.00769	7.03842	6.86407	6.95553	6.96287	6.99272	7.03776	7.15148	7.19519	7.0805	6.94999	7.03131	6.88752	6.97389	6.87006	7.19199	6.92717	7.42348	6.87429	6.93615	7.03857	6.96843	6.99452	7.10206	6.85508	6.96189	6.94848	7.00835	6.92881	7.02847	6.89586	7.10866	6.9825	6.98508	6.85231
ILMN_1651281	6.80666	6.80203	6.89574	6.72404	6.80974	6.88052	6.82076	6.76409	6.76236	6.8965	6.6197	6.83816	6.63591	6.67481	6.80675	6.91136	6.72203	6.67153	6.70466	6.63654	6.89284	6.82303	6.91054	6.88727	6.80053	6.85816	6.72888	6.64364	6.79273	6.73627	6.69386	6.81636	6.92406	6.85027	6.75303	6.81614	6.69775	6.73005	6.71448	6.73751	6.69849	6.64465	6.80897	6.79521	6.87553	6.83625	6.76831	6.75261	6.82129
ILMN_1651282	7.15914	7.92795	7.01295	9.66412	7.16891	7.16107	7.39838	7.36263	7.51015	7.59375	7.64558	7.79237	8.02836	12.542	8.27359	11.1947	7.07836	9.93595	7.07339	8.80537	7.54674	7.49451	7.72891	12.7443	9.72342	8.46096	8.04481	13.3564	7.28117	9.2684	7.54346	7.69612	7.37029	8.01957	7.56561	8.70333	7.12391	8.82691	7.47874	7.87836	7.24411	7.50691	7.43449	8.88666	7.06144	9.74582	7.67724	9.2249	7.43325
ILMN_1651285	7.80512	7.14599	7.74164	7.2787	8.15	7.26608	8.36241	8.40105	7.9552	7.86249	8.27423	7.43245	8.14732	7.48165	7.89005	7.28082	8.56776	7.1859	8.52352	7.23965	8.3818	7.61897	7.90191	7.1416	7.8755	7.23774	8.4559	7.36725	8.02001	7.64288	8.48008	7.4445	8.16946	7.46811	7.78816	7.59537	7.70121	7.37644	7.99838	7.72842	7.84099	7.89792	8.67296	7.30887	7.22552	7.21413	7.63438	7.51927	8.46228
ILMN_1651286	6.99694	6.81765	7.3287	6.99566	6.705	7.10169	7.01012	7.09513	6.77735	6.75918	6.97178	6.92756	6.99289	6.96323	6.94642	7.0685	7.27778	6.91575	6.89395	7.20968	6.78812	6.84182	6.88364	6.86289	6.97367	7.04126	7.02061	7.08526	6.80027	6.81013	7.17292	6.90016	6.89386	6.7887	6.8832	6.85722	7.01643	6.99314	6.96816	7.17278	7.03954	7.02719	6.83469	6.89616	6.88418	6.93171	7.04121	7.13385	7.06584
ILMN_1651288	7.01525	7.0135	6.91538	7.0184	6.99204	7.00925	6.88031	7.02883	7.27715	7.15553	6.99695	6.9899	6.95555	7.03469	7.16401	7.03225	6.8784	7.02478	7.03131	6.96596	7.07621	7.03076	7.04298	7.07631	6.95179	6.8817	6.98947	7.01643	7.059	7.15474	6.9414	7.00989	7.14381	7.12091	6.99423	7.2608	6.99147	7.18732	6.91884	7.00125	7.00021	7.00277	7.02097	7.00589	7.15614	7.15894	7.08311	6.80268	6.91853
ILMN_1651292	6.90516	6.93262	6.9347	6.70729	6.9268	7.15251	6.8476	7.03717	7.01858	6.79817	6.82103	6.78075	6.95401	6.79777	6.84374	6.93956	6.93799	6.89145	6.80146	6.92557	6.95191	6.83556	6.95078	7.01522	7.02055	6.85672	7.00555	6.92254	6.93492	6.94365	6.87109	6.82868	6.85695	6.87018	6.88675	7.01462	6.87524	7.01963	6.84637	6.99442	6.92134	6.99426	6.94202	6.94641	6.94017	6.8949	6.94996	6.87254	6.8518
ILMN_1651296	7.70507	7.76038	8.20534	8.23114	8.20239	7.61171	7.95913	8.12496	8.03235	7.62018	7.66241	7.77589	7.82872	7.41215	7.63887	7.86841	8.75897	7.80634	8.18776	7.63806	7.99441	7.61235	7.85831	7.91738	7.61234	8.26575	7.86159	7.66432	7.9739	7.58869	8.14473	8.31976	8.03689	7.81903	7.60637	7.7472	7.76627	8.24026	7.85817	7.96291	8.00528	8.2868	7.9531	7.69652	7.90494	7.36635	7.75974	8.1657	7.90395
ILMN_1651303	7.81799	7.82503	7.23325	8.14628	7.73788	7.1901	7.58596	6.79626	7.74572	7.00801	7.64576	8.10072	7.29492	7.13308	7.20668	7.74671	7.338	7.85443	7.02416	6.89033	7.21767	8.61419	7.54373	6.96081	7.21977	7.39181	7.50883	7.20351	7.34067	7.92828	7.66264	7.91388	7.21106	7.00259	7.59498	7.08915	7.19859	7.92248	7.2971	6.98422	7.52809	7.57903	7.54528	7.82953	7.52505	7.49295	7.50312	9.09393	7.67622
ILMN_1651309	6.78295	6.83758	6.86907	6.6889	6.87959	6.7795	6.71194	6.75956	6.83769	6.79669	6.81012	6.8013	6.86383	6.85294	6.77753	6.85397	6.7493	6.74194	6.85581	6.89915	6.90939	6.90191	6.8656	6.80521	6.77172	6.71014	6.84169	6.87399	6.9134	6.7801	6.7585	6.8167	6.83216	6.8864	6.79739	6.83756	6.86783	6.85746	6.87142	6.88728	6.87788	6.81847	6.82867	6.89028	6.96843	6.94803	6.88119	6.86827	6.70893
ILMN_1651310	6.823	6.76592	6.73251	6.9521	6.86618	6.81437	6.70466	6.82108	7.09115	6.93865	6.75062	6.84356	6.79113	6.80617	6.80462	6.89419	6.75123	6.84605	6.82691	6.82014	6.7946	6.95399	6.77182	6.92237	6.90648	6.86426	6.88274	6.7335	6.76309	6.92028	6.7991	6.82216	6.88716	6.87403	6.80212	6.89928	6.87123	6.77335	6.79767	6.74384	6.84716	6.88491	6.94596	6.70822	6.88585	6.84873	6.86791	6.84022	6.78129
ILMN_1651315	10.5815	11.2724	10.9797	11.0036	10.8553	11.9969	10.8025	11.1642	10.4867	11.3284	10.7872	11.8663	10.9793	11.0847	10.5837	10.8098	11.0249	11.2891	10.9756	10.9033	10.6797	10.9284	10.9599	11.0556	10.6868	10.4278	10.9362	10.736	10.9429	11.4196	11.0586	11.3493	10.4827	10.9995	11.1252	11.4589	10.4819	11.4322	10.4655	11.0038	10.7704	11.4676	10.9899	10.7402	10.8354	10.9342	10.678	10.7768	10.53
ILMN_1651316	7.84081	7.06558	7.07186	7.10313	8.07607	6.85061	8.03088	6.99494	8.27664	7.04133	8.32703	8.05702	7.35489	6.94655	7.98943	7.34653	7.2802	7.35425	7.45319	7.26131	7.44929	7.29896	7.91536	7.52174	8.17087	7.13386	7.70912	7.2831	7.90223	7.25073	7.26923	7.22179	9.51088	7.1134	7.64028	7.03156	7.27153	7.02088	8.3175	6.88742	8.01356	7.07529	8.45074	7.14689	8.00373	6.84477	7.77961	7.25498	9.03402
ILMN_1651325	6.82277	6.78149	6.89753	6.92122	6.74533	6.73737	6.69425	6.75677	6.67568	6.73799	6.76324	6.89928	6.76379	6.97054	6.79347	6.84306	6.83856	6.84128	6.79322	6.9119	6.79063	6.91081	6.90225	6.88953	6.78866	7.01764	6.80583	6.74977	6.79289	6.75451	6.763	6.92178	6.77582	6.87858	6.81522	6.87782	6.82611	6.96587	6.72697	6.78176	6.89224	6.73762	6.89815	6.88347	6.71992	6.88533	6.87478	6.73142	6.85066
ILMN_1651328	7.06968	7.23744	6.99316	8.24408	7.0577	9.71278	7.01112	7.48054	7.38169	7.85186	7.27237	9.02563	6.96412	7.44536	6.91222	7.4901	6.91984	7.47547	7.00002	7.67723	6.98549	7.64383	7.00995	7.44934	7.41878	7.55568	7.02419	7.29974	6.93427	7.7675	6.94659	8.19475	6.99788	7.63176	6.84971	8.22992	6.88561	9.15943	7.1075	7.93335	7.03614	7.37905	7.06048	7.77284	6.89566	9.01785	6.89712	7.78723	7.08135
ILMN_1651329	6.96235	7.05836	6.91038	7.0331	7.0372	7.04009	6.90859	6.9352	6.98225	7.09669	6.95753	6.98166	6.93689	6.93137	6.95921	6.98005	6.90948	6.79901	6.87791	6.91035	6.96533	7.00287	6.9682	7.01643	6.9273	7.13601	6.92881	6.93792	6.93635	7.05449	6.97531	7.04936	6.91683	6.98673	7.01122	6.9091	6.87633	7.1226	6.91013	6.89279	6.93941	6.88906	7.04843	6.84643	6.91942	6.96694	6.90056	6.8013	6.92839
ILMN_1651330	6.87124	6.83082	6.78428	6.74557	6.77286	6.77901	6.79247	6.89036	6.84423	6.92086	6.83334	6.84141	6.8202	6.99114	6.81524	6.8179	6.827	6.74878	6.81667	6.83556	6.78772	6.89211	6.83047	6.78152	6.71949	6.77321	6.86131	6.93949	6.71236	6.75009	6.86383	6.75441	6.86935	6.72073	6.85866	6.88898	6.80623	6.88022	6.7417	6.75937	6.70201	6.7717	6.74	6.76243	6.79128	6.8534	6.83359	6.79474	6.75681
ILMN_1651336	7.93243	8.15121	8.00646	7.93435	8.17642	7.18719	8.15569	7.6183	7.83828	7.38815	7.82361	7.65522	7.96271	7.41541	8.06829	7.45399	8.19234	7.10269	8.06199	8.03238	7.83291	7.58461	8.18408	7.75903	7.91732	7.25643	7.9704	7.39415	7.9344	7.97396	8.36789	7.79747	8.25561	7.87487	8.0414	8.10278	8.04604	7.48786	7.82537	7.78823	8.08078	7.42957	7.97733	7.88018	8.21536	7.46133	7.99177	7.63278	7.96662
ILMN_1651339	7.05881	6.94387	7.05442	7.00721	6.93291	6.89466	7.10483	6.80293	6.91096	7.09002	6.95128	6.88924	6.97486	6.91554	6.99183	7.11193	7.10764	7.0314	6.98422	6.92077	7.02159	6.92043	6.86623	6.82165	6.95056	7.06612	6.92213	7.11411	6.89362	7.00638	7.05777	6.98406	6.93433	6.85235	6.91088	6.88229	7.01985	6.90483	6.88394	6.9163	6.99589	6.8369	6.92622	6.94221	6.91338	7.2085	6.91987	6.96015	6.95342
ILMN_1651341	7.08577	7.38259	7.19075	7.70353	7.18456	7.85002	7.1084	8.11184	7.19095	7.55743	7.19431	7.68019	7.17951	7.28503	6.95714	7.46474	7.51418	7.30596	7.37352	7.4027	7.25237	7.59052	7.15664	7.3701	7.19826	7.2686	7.04503	7.37009	7.20836	7.55063	7.30652	7.41342	7.16338	7.25222	7.12663	7.87233	7.03977	7.68173	7.02114	7.63272	7.16939	7.423	7.27378	7.75244	7.3428	7.54748	7.32441	7.42918	7.17368
ILMN_1651343	7.01634	7.8978	7.51255	8.00279	6.92968	7.78813	6.9774	7.69957	7.04157	7.75123	7.16149	7.98087	7.07061	7.27528	7.14373	7.36888	7.04152	7.36767	7.23695	8.15853	7.31651	7.30812	6.81125	7.01238	7.11299	8.1842	6.96954	7.80831	7.20958	7.73434	7.03682	8.32665	6.96275	9.29111	7.1065	8.2368	7.02804	8.72699	7.20004	9.66814	7.17291	8.51418	7.13626	9.2886	6.92472	9.02564	7.06641	7.21494	7.07353
ILMN_1651346	8.71639	7.79513	8.41171	8.31808	8.59109	7.95136	8.84646	8.50793	9.2498	8.25741	8.67103	8.44553	8.42997	8.89153	8.54716	9.56427	7.86662	8.73704	8.56931	9.24353	8.33013	8.12318	8.26854	8.66371	8.82294	8.83817	8.56333	8.98087	8.32742	8.59484	8.91079	8.81406	8.65216	8.96311	8.36353	8.25969	8.29919	9.32066	8.49584	9.22206	8.6394	8.98188	8.99594	9.12859	8.33253	8.09529	8.40574	8.57599	9.0124
ILMN_1651347	11.0088	10.6371	10.1565	10.1287	10.4829	10.184	10.3013	11.1462	9.76185	11.0707	10.3977	9.8084	10.3964	10.0655	10.6014	10.3525	8.21118	10.2693	10.5867	12.157	10.7193	9.96507	9.93992	12.0557	10.9022	9.56308	10.4441	10.0677	10.7227	10.7162	9.67719	10.5211	10.5458	10.5319	10.5506	9.60192	10.845	10.4193	10.4344	10.4179	10.6429	10.8267	10.5687	10.4514	10.2589	10.9671	10.3722	10.2498	10.6995
ILMN_1651351	6.79693	6.74292	6.77827	6.82199	6.85061	6.97171	6.88777	6.92253	6.91216	6.76845	6.89886	6.89708	6.86704	6.85501	6.84247	6.84481	6.96225	6.70333	6.94114	6.83562	6.66465	6.73404	6.78452	6.84032	6.74866	6.88454	6.89578	6.82913	6.92551	6.92174	6.88531	6.80407	6.77857	6.86059	6.92996	6.98456	6.79668	6.76038	6.83764	6.85884	6.92831	6.86621	6.71792	6.88466	6.896	6.98997	7.03588	6.83173	6.8312
ILMN_1651354	7.80046	11.0375	7.16514	10.7265	7.68405	11.2293	7.16246	10.0953	9.63089	9.42946	7.93985	11.3514	7.85285	14.6156	8.63206	11.8333	7.6913	13.496	8.1991	11.5546	8.46413	7.26303	7.86504	8.84977	8.99844	14.238	8.30126	10.1282	8.47138	11.2884	7.52478	10.4357	8.54262	11.6037	7.38213	12.1457	7.86121	12.1805	7.25601	11.5703	7.36255	11.2972	7.9469	13.1214	8.96362	11.8826	9.0267	10.4821	7.62481
ILMN_1651358	6.94812	6.74937	6.81039	6.85197	6.98437	6.87357	6.85459	6.79947	7.39185	6.71687	6.83427	6.80526	6.82682	6.79841	6.8625	6.75296	6.87352	6.78903	6.80529	6.73303	6.85071	6.9584	6.78437	6.72402	6.85845	6.8346	6.8941	6.88249	6.87536	6.73245	6.87398	6.76867	6.8272	6.80962	6.91389	6.7952	6.85535	6.89036	6.72787	6.87143	6.84251	6.82639	6.9257	6.83426	6.84039	6.83313	6.8301	6.87338	6.96186
ILMN_1651364	7.70313	7.43771	7.53158	8.10494	7.585	7.13375	7.64887	7.83963	7.66767	7.33374	7.49864	7.45531	7.601	7.36568	7.61469	7.11513	7.00227	7.05154	7.5679	7.43742	7.61977	7.90724	7.50865	8.11914	7.65153	7.39477	7.73009	7.63358	7.70285	7.64702	7.44899	7.52203	7.515	7.31839	7.67677	7.57597	7.83632	7.51398	7.65616	6.92275	7.58202	7.19905	7.62542	7.674	7.59595	7.06593	7.56005	7.59197	7.39931
ILMN_1651365	8.4508	6.93335	8.03725	7.15706	9.18592	7.85364	8.64842	6.91866	8.1989	6.72715	8.93112	7.02799	9.45787	7.15445	8.5341	7.53138	8.91166	7.1405	8.88874	8.08893	8.40702	6.90891	9.6009	7.56897	8.34451	7.06332	8.51726	8.65513	7.87168	7.24157	9.14605	6.77893	8.77519	7.06154	10.464	6.74784	8.74084	7.81325	9.46905	6.85307	10.3884	7.53834	7.91739	7.33231	8.04897	6.99472	8.16025	6.87236	9.46387
ILMN_1651369	6.78707	6.8974	6.86802	7.00379	6.93374	6.82448	6.9592	6.87781	6.97563	7.01068	6.85431	6.85798	6.8736	6.93311	6.94193	6.89485	6.91165	6.93989	6.88649	7.00918	6.84487	6.86113	6.91471	6.86668	6.90874	6.88933	6.94094	6.92721	6.92427	6.83623	6.89792	6.99427	6.85924	6.87787	7.07993	6.93797	6.93455	7.06588	6.91166	6.94893	6.92248	6.79874	7.0082	7.00116	6.88557	6.76758	6.92994	6.8462	6.91393
ILMN_1651370	6.9939	6.88078	6.85157	6.82586	6.97226	6.76549	6.81491	6.8522	6.75852	6.85584	6.87441	6.71933	6.94745	6.73412	6.88721	6.83855	6.87088	6.70626	6.67034	6.82206	6.94824	6.9051	7.0838	6.96359	6.8756	6.74555	6.92261	6.71182	6.89588	6.90677	6.78133	6.82022	7.03911	6.77699	7.00508	6.86452	7.05262	6.8164	7.01513	6.7145	7.00976	6.7405	6.84462	6.8373	7.03653	6.79045	6.96851	6.93387	6.88555
ILMN_1651373	6.80509	6.68976	6.88369	6.78878	6.91284	6.70133	6.8751	6.90781	6.82196	6.90327	6.83893	6.74227	6.83737	6.75772	6.82263	6.95728	6.85675	6.85121	6.8332	6.76997	6.79464	6.83064	6.73913	6.74967	6.82746	6.70284	6.82856	6.79642	6.82294	6.89734	6.84773	6.77874	6.76337	6.91382	6.88087	6.71376	6.82171	6.58955	6.75947	6.78379	6.78931	6.86807	6.7904	6.83836	7.13828	6.83727	6.88193	6.91441	6.91175
ILMN_1651378	8.80933	9.80247	8.77998	9.09445	8.98408	10.3073	8.94585	10.1051	9.65214	9.16875	9.0684	10.0137	8.94417	9.41441	8.77844	9.82019	10.6632	9.82132	8.84744	8.4497	8.98674	9.27049	9.17275	9.05197	9.04854	9.65636	9.02392	9.36912	8.87018	9.3783	9.6309	9.85198	8.96674	9.85297	9.06993	9.47523	9.16929	10.2734	9.25993	10.3285	9.10521	9.77387	8.57686	9.33292	9.50658	9.59731	9.51364	9.82316	9.10782
ILMN_1651380	6.90278	6.89939	6.88485	6.88503	6.96397	6.84347	6.8324	6.8855	7.05621	6.93098	6.91792	6.91932	6.83469	6.92893	6.81968	6.89612	6.83089	6.88943	6.91504	6.78846	6.82986	6.95605	6.75518	6.96113	6.91258	6.78712	6.8465	6.84138	6.80386	6.8725	6.97472	6.8571	6.92665	6.76875	6.85157	6.85618	6.88534	6.89422	6.792	6.87892	6.95228	6.93715	6.7197	6.7745	6.94704	6.90162	6.93483	6.74798	6.8821
ILMN_1651385	9.63899	10.0376	9.99695	10.6614	9.4058	10.7967	9.4245	8.85625	9.52868	9.7802	9.39901	11.0232	9.21574	9.42057	9.17367	9.954	9.28134	9.87829	9.74408	10.2781	9.67936	10.0854	9.20086	9.63435	9.38446	9.70417	9.43646	9.32041	9.48464	10.5254	9.54437	9.76922	9.22718	9.06612	9.06831	10.4117	9.6776	9.95298	9.19842	9.35422	9.46687	9.12035	9.44623	9.85706	8.97705	10.0343	9.07251	9.53903	9.35563
ILMN_1651388	6.66397	6.72764	6.91416	6.79975	6.7232	6.90154	6.84951	6.89964	6.90407	6.60826	6.78327	6.78061	6.75879	6.79609	6.70686	6.80293	6.86918	6.88855	6.88334	6.89631	6.82397	6.85668	6.88038	6.9542	6.77656	6.93039	6.94099	6.92875	6.80911	6.86787	6.87768	6.96983	6.92017	6.78703	7.01441	6.79469	6.8926	6.85992	6.92499	6.8413	6.75917	7.0477	6.88531	6.82769	6.77489	6.90568	6.73416	6.87201	7.02152
ILMN_1651395	6.92325	6.93682	6.87863	6.8669	6.87943	7.15086	6.81523	6.93482	6.947	6.99556	6.86799	7.39199	6.86747	6.82513	6.86582	6.9118	6.78861	7.49321	6.89336	6.86407	6.82712	6.80112	6.90238	6.9565	6.8531	6.96288	6.81886	6.9038	6.76907	6.95194	6.89517	6.75483	6.78576	6.88981	6.89741	6.84701	6.92528	7.08078	7.00256	7.11188	6.77998	6.84855	6.84309	6.89923	6.88996	6.89838	6.81536	7.25018	6.92031
ILMN_1651396	6.81944	6.92274	6.87139	6.76475	6.93255	6.83592	6.87248	6.8247	6.83008	7.01369	6.73041	6.82478	6.76454	6.87437	6.85137	6.8701	6.8596	6.80196	6.9533	6.78918	6.86975	7.04934	6.80324	6.84236	6.93853	6.90969	6.79523	6.65198	6.75643	6.87467	6.86051	6.85685	6.87991	6.80188	6.79517	7.13117	6.74449	6.75376	6.66409	6.70188	6.72239	6.86967	6.73895	6.88121	6.6842	6.88173	6.68974	6.82219	6.85308
ILMN_1651403	7.0183	6.99609	7.32641	7.15182	7.28771	6.88564	7.0033	6.95188	6.97859	6.95015	7.31229	7.06866	7.04503	7.0306	7.03303	7.07663	7.29563	6.98199	7.09887	7.15965	7.02299	7.11651	6.96428	7.28905	7.01316	6.93626	7.1329	7.05862	7.02599	6.97979	6.99404	6.84864	6.99827	6.83945	7.09566	7.05039	7.06797	6.88886	7.08239	7.00869	7.07994	6.96988	7.19002	7.01979	7.09864	7.20228	7.21827	6.87583	7.07707
ILMN_1651404	6.91727	6.93396	6.99207	6.82032	6.89734	6.84738	6.78563	6.86481	6.97426	6.84003	6.85021	6.86982	6.84065	6.84608	6.77446	6.84672	6.86999	6.78	6.82065	6.98612	6.90382	6.77526	6.83372	6.88153	6.80297	6.75507	6.89109	6.76409	6.8602	6.85817	6.83269	6.70257	6.88285	6.90332	6.94293	6.86	6.90476	6.97369	6.91612	6.90722	6.8424	6.8756	6.73714	6.79255	6.90762	6.71406	6.81136	6.85797	6.89346
ILMN_1651405	10.5408	11.5836	10.6876	11.2689	10.4715	11.4279	10.1648	11.4484	10.4576	12.1555	10.3599	12.0287	10.488	10.6397	10.3255	11.4185	10.709	11.1794	10.5088	11.7182	10.3132	11.4061	10.5892	11.1794	10.5775	10.2534	10.3113	10.8971	10.3748	11.7144	10.6482	10.8429	10.3605	10.9717	10.52	11.0969	10.6312	11.8551	10.288	11.4986	10.429	10.9509	10.3255	11.69	10.4072	12.1569	10.0861	10.4138	10.2504
ILMN_1651408	6.9043	7.02481	7.01321	6.924	7.06234	7.05884	6.888	6.91857	7.05617	6.99844	6.85615	7.10139	6.8927	6.98109	6.9416	7.00358	6.99535	6.91056	6.90308	6.93681	6.97955	7.10661	6.7985	6.93174	6.85732	6.97259	6.99564	6.95506	6.94317	7.05874	6.95171	7.0164	6.94409	7.09795	7.0301	7.31029	6.9221	7.01468	6.87941	6.85779	6.88039	7.02037	6.76487	7.05175	6.88302	6.9268	6.93539	6.97832	6.89356
ILMN_1651415	6.97562	7.48659	6.94809	7.66383	6.87522	7.93018	7.0289	7.44186	7.11768	7.06476	7.09299	8.15952	7.1344	7.2026	7.25103	7.32558	7.24019	7.7298	6.84681	6.95395	7.08745	6.89406	7.07817	7.16754	7.29998	7.59552	7.08428	7.34461	7.13912	7.77114	7.09967	9.11581	6.9346	7.38971	7.17482	8.73386	7.0657	8.05086	7.10508	7.6299	6.99188	7.90553	6.84949	7.76564	7.27815	7.54949	7.10224	7.27488	6.91404
ILMN_1651428	6.85792	6.92038	6.80453	6.98694	6.70574	7.25614	6.75079	6.84726	6.83006	7.01529	6.83983	6.84689	6.87164	6.91214	6.92671	7.00344	6.84016	7.52044	6.81974	7.37832	6.87448	6.98109	6.81991	6.86309	6.97679	7.10537	6.79766	7.13079	6.80676	6.92983	6.90042	6.90395	6.86138	6.86889	6.91928	6.86381	6.87001	7.07622	6.87021	6.99852	6.79706	6.93463	6.78085	7.03201	6.79654	6.87972	6.85044	7.007	6.83964
ILMN_1651429	10.5903	10.2483	10.8995	11.7313	10.8317	11.4478	11.4432	11.7209	11.7248	9.23947	11.2598	11.6819	11.2727	10.2412	11.5225	10.6683	13.0364	9.89182	11.4367	10.5095	10.4692	10.5349	11.5599	8.93339	11.2461	11.2954	11.4007	10.7873	11.242	10.8956	11.6101	11.2324	11.0397	10.6722	10.9764	11.7315	10.9297	10.5437	11.1685	10.6626	11.2331	11.3077	10.8671	10.3614	10.9466	11.5332	10.9652	10.9051	11.4377
ILMN_1651430	6.95373	6.90556	6.78819	6.8407	6.91089	6.94138	6.66204	6.85971	6.81308	6.6134	6.75925	6.82948	6.82133	6.74774	6.89407	6.79077	6.87019	6.83635	6.70468	6.8619	6.94897	6.79733	6.83542	6.78002	6.85759	6.81626	6.83136	6.77266	6.87504	6.82204	6.78124	6.73388	6.81998	6.87046	6.88334	6.90976	6.87254	6.87624	6.76396	6.98998	6.71973	6.94315	6.92478	6.89529	6.85317	6.78853	6.70527	6.88739	6.81899
ILMN_1651433	8.62464	7.80219	8.48933	7.84932	8.62853	7.57953	9.04308	7.76121	8.60564	9.06455	8.59806	7.28852	8.25887	7.83989	8.8906	7.83502	7.72651	7.90031	8.92292	8.77524	8.75131	8.05387	8.52187	8.78843	8.62257	8.39375	8.68183	7.5181	8.55139	7.6725	8.34893	7.39598	9.00085	8.2851	8.86497	7.05129	8.95194	7.41875	8.62815	7.52803	8.6277	7.80243	8.60487	7.74167	9.15718	7.35057	8.57306	7.52795	8.56848
ILMN_1651435	6.8577	6.83698	6.87298	6.59671	6.82013	6.87186	6.87845	6.8636	6.8057	6.76538	6.96747	6.74509	6.88826	6.82312	6.87155	6.84865	6.96259	6.91263	6.81968	6.83982	6.97258	6.93961	6.81149	6.80454	6.92609	6.89641	6.81407	6.75593	6.74472	6.84825	6.93292	6.60786	6.80137	6.90772	7.04257	6.7664	6.93977	6.88956	6.96575	6.92813	6.74387	6.91757	6.74672	6.72707	6.8201	6.78995	6.86168	7.03906	6.79238
ILMN_1651437	6.92768	7.12263	6.87579	6.96623	6.95643	7.08497	7.00994	6.96045	6.97725	6.92165	6.91727	7.10346	6.96562	7.02044	6.86235	6.95797	6.93652	7.02258	6.93782	7.09381	6.98468	7.03968	7.07684	6.96257	6.9624	7.01529	6.97596	7.05471	7.02006	6.96706	7.05701	7.05023	6.90287	7.01008	7.04696	7.30373	6.90665	7.1754	6.89598	7.0035	6.97717	6.95153	6.95859	7.00502	7.10197	6.80684	6.94374	6.90065	6.9866
ILMN_1651438	8.43411	8.73692	9.06418	8.59971	9.08018	8.73759	8.54634	9.26084	8.67638	8.97382	8.5766	9.43736	8.85799	9.53179	8.4957	9.12619	9.24302	8.29737	8.99748	8.56463	8.39471	8.38556	8.77867	8.65774	8.39624	8.46968	8.71089	10.3738	8.82948	8.91425	8.78619	9.93323	8.67071	8.33014	8.88882	9.44695	9.22998	8.41041	9.11332	9.45159	9.0256	9.13054	8.84844	8.1986	8.74262	8.51612	8.70215	9.01547	8.34688
ILMN_1651447	6.78772	6.6921	6.82187	6.66215	6.79115	6.89119	6.84581	6.80244	6.79063	6.66709	6.88986	6.93187	6.94407	7.00936	6.89468	6.96892	6.94736	6.85395	6.94775	6.77754	6.88795	6.84514	6.80875	6.66937	6.93424	6.75057	6.79802	6.65766	6.86454	6.90205	6.82601	6.66779	6.75765	6.89464	6.87127	6.94513	6.87074	6.8285	6.83845	6.65736	6.82997	6.77274	6.78867	6.69026	7.00133	6.93573	6.82916	7.04558	6.81588
ILMN_1651453	6.8646	6.83709	6.82273	6.91791	6.81516	6.90237	6.85315	6.79885	6.91459	6.96605	6.8623	6.8679	6.99807	6.87375	6.83212	6.87598	6.77053	6.94362	6.91574	6.71768	6.88949	6.81897	6.93059	6.78775	6.97161	6.92914	6.81674	6.80473	6.89832	6.86981	6.94125	6.90996	6.89229	6.97075	6.9108	6.85188	6.95837	6.85143	6.86395	6.83152	6.88026	6.80612	6.85114	6.8977	6.94156	6.89758	6.81704	6.82453	6.80772
ILMN_1651456	6.9568	7.04748	6.94217	6.72279	6.9264	6.79795	6.87376	6.78691	6.83653	6.85252	6.91793	6.95574	6.76993	6.826	6.96315	7.04434	6.87106	6.64074	6.95792	6.73863	6.7534	6.94324	6.97796	6.83694	6.83741	6.98004	6.85959	6.7464	6.93092	6.70088	6.8191	6.99256	6.8265	6.75253	6.88722	6.85307	6.87881	6.97651	6.97215	6.82515	6.93117	6.87256	6.96945	6.86433	6.73582	6.97546	6.87009	6.82227	6.93038
ILMN_1651457	6.8837	6.83271	6.87126	6.74223	6.76001	6.9161	6.85803	6.7271	6.83159	6.70426	6.94037	6.80641	6.80569	6.79458	6.67546	6.82848	6.85542	6.81617	6.82328	6.81206	6.91318	6.85608	6.67556	6.74527	6.82217	6.74636	6.80262	6.85652	6.82793	6.88141	6.77345	6.81839	6.80104	6.82171	6.93797	6.80855	6.74285	6.85776	6.87748	6.61493	6.81498	6.70958	6.81006	6.87934	6.71114	6.74748	6.82942	6.83926	6.85617
ILMN_1651464	6.98507	6.96927	6.95237	6.88501	7.1526	6.92785	6.88463	7.02453	7.11822	6.79343	7.10079	6.91209	7.05253	6.884	6.90545	6.8719	7.19372	7.18326	6.92646	7.24032	6.81789	6.94686	7.09631	7.01934	6.98764	6.97229	6.98738	7.0705	7.10192	6.93217	6.92569	6.87554	6.96395	7.05886	6.87733	7.22638	6.90426	6.93514	7.04963	7.14895	6.93295	6.97563	6.95045	7.02528	7.10094	6.9243	6.96599	7.03651	7.01181
ILMN_1651466	6.60011	6.77702	6.92503	6.82748	6.88637	7.02236	6.71829	6.87512	6.86414	6.9246	6.81892	6.83889	6.79385	6.97352	6.78477	6.87507	6.72294	6.59287	6.78801	6.82357	6.78296	6.97109	6.78878	6.82227	6.77269	6.79574	6.77165	6.85114	6.87909	6.7862	6.75355	6.81615	6.67479	6.75904	6.64379	6.85821	6.76057	6.75319	6.87452	6.76394	6.79636	6.67641	6.62657	6.82106	7.01691	6.83534	6.77128	6.86287	6.86625
ILMN_1651470	6.92915	6.93774	6.79883	6.90715	6.89196	6.75688	6.87775	6.83368	7.19159	6.89352	6.81665	6.90685	6.94617	6.94148	6.93047	6.87889	6.85152	6.7577	6.92395	6.81476	7.0079	7.08087	6.85884	6.90784	6.81804	6.85958	6.83532	6.77683	6.96737	6.97822	6.88104	6.63161	6.94705	6.83434	6.93958	6.87057	6.83548	6.97018	6.91557	6.82841	6.90131	6.86427	6.98545	6.99294	6.85202	6.95233	6.90121	6.87831	6.98866
ILMN_1651477	6.84781	7.03239	6.81555	6.76637	6.87889	6.72241	6.87579	6.83473	6.80363	6.78356	6.70093	6.77811	6.79268	6.86485	6.85109	6.91572	6.69846	6.77993	6.90806	6.73896	6.80615	6.72775	6.95218	6.75154	6.78719	6.79945	6.76446	6.8671	6.72954	6.79691	6.92023	6.7696	6.97548	6.86285	6.70744	6.80972	6.87237	6.8008	6.80801	6.63565	6.89018	6.75591	6.82944	6.86305	6.85966	6.79852	6.71124	6.85623	6.77662
ILMN_1651486	7.05166	7.16475	7.01497	7.08902	7.19087	7.08683	7.16292	7.10632	7.14445	7.3282	6.97134	6.86436	7.09179	6.97692	6.99809	7.13435	6.87597	6.81112	7.10487	6.91174	7.06374	6.95766	7.12059	7.00771	6.95585	7.0254	7.05782	6.91735	7.26686	6.9125	6.98478	6.92264	7.08091	7.04623	7.15917	7.14074	6.96248	6.85192	7.02137	7.09013	7.04296	7.04488	7.11184	6.89498	7.57651	7.10816	7.17143	7.10193	6.97378
ILMN_1651488	6.96385	7.00077	7.12606	6.95654	6.84936	7.1031	6.97413	6.93377	6.97177	7.00328	7.04081	6.9768	7.01856	7.04519	6.94744	6.96622	6.87297	7.00513	7.10103	7.03402	6.90762	7.03923	6.99994	6.95079	6.96588	7.00597	6.90235	6.94852	6.95896	6.95875	6.95325	6.98515	6.84869	7.10564	6.93195	7.10407	7.11146	7.04456	6.95886	7.03442	6.89401	6.8346	7.00335	6.8484	6.88256	6.89941	6.96697	6.83779	6.89797
ILMN_1651490	6.86049	6.96193	6.94003	7.03803	6.9785	7.06558	7.00999	6.88049	7.07101	7.01916	7.08982	6.94665	6.89186	7.02181	7.11331	6.99656	6.99818	7.06029	7.2378	7.09091	6.95436	7.00199	6.86383	7.09857	6.9946	7.02228	6.95115	6.87275	7.17556	6.75317	6.86818	6.85504	7.20386	7.01032	6.99937	6.83896	6.91469	6.89628	6.91848	6.99314	6.94841	6.90997	7.03165	7.03992	7.02155	6.84535	6.98561	6.85524	7.03687
ILMN_1651492	7.218	7.46315	7.57312	7.10537	7.62649	7.87724	7.54114	7.4458	7.46298	7.73277	7.53823	7.34885	7.58802	7.32311	7.64353	7.34261	7.72241	7.45324	7.30972	7.33674	7.52549	7.65669	7.52403	7.4683	7.43206	7.44112	7.52914	7.27487	7.48368	7.36381	7.69777	7.28875	7.49129	7.55142	7.48558	7.56559	7.39489	7.24907	7.40414	7.34921	7.47345	7.26621	7.38796	7.37688	7.63956	7.82234	7.48249	7.40543	7.45029
ILMN_1651495	6.81971	6.79654	6.89823	6.71319	6.74229	6.90922	6.7653	6.81863	6.87378	6.97374	6.81844	6.98604	6.83621	6.82739	6.80863	6.91011	7.0257	6.80961	6.83028	6.80664	6.89298	6.92244	6.82966	7.00831	6.80444	6.74113	6.84637	6.7712	6.91128	6.91635	6.80233	6.82253	6.91611	6.57101	6.85156	6.741	6.8425	6.85504	6.86735	6.89952	6.94611	6.95033	6.87437	6.8709	6.89445	6.82399	6.74599	6.86864	6.80882
ILMN_1651496	8.50023	10.586	8.28953	8.95797	8.29375	8.19661	9.10311	11.7669	8.50219	10.5507	8.63662	8.59444	9.29878	8.81455	8.72403	8.6792	8.87653	9.35667	8.76082	8.06837	8.92794	9.36874	9.36943	10.2394	9.1741	10.3785	8.87903	11.0305	9.1103	9.84728	8.52401	11.3924	8.45778	8.73897	8.34478	9.07276	9.09967	11.1477	9.37566	9.16765	9.3293	11.0459	9.16117	10.917	8.65661	11.4145	9.78576	12.2901	8.31708
ILMN_1651498	8.16758	9.67565	9.0784	10.2034	8.8333	9.8597	8.28466	11.4567	8.87532	11.8265	8.83752	10.7779	8.76645	8.92925	9.66895	10.9588	10.686	9.83102	9.67683	8.82905	9.12686	9.79183	8.9909	9.62065	8.98719	9.53533	9.12519	8.58079	8.39256	9.85606	8.99495	10.5685	8.92654	9.92129	9.03295	9.8393	9.29351	9.09114	9.31985	10.4591	9.26439	9.13893	7.96447	8.67259	9.58125	10.3105	11.0262	8.39692	8.81114
ILMN_1651499	7.42561	7.43812	6.91965	7.52156	7.10967	10.2015	6.97859	7.69109	7.83255	7.9822	7.30464	9.95054	6.94973	7.99024	7.15054	8.40969	7.00414	9.0266	6.84569	7.52031	7.22632	8.75186	7.0856	7.90881	7.40947	7.52136	6.98986	8.38482	7.12801	8.97327	7.09997	8.73093	7.14437	8.0699	6.92085	8.90333	6.92448	9.36763	7.1439	8.18549	7.1373	7.6997	7.17472	7.86277	6.76689	9.21877	7.07144	8.63731	7.03509
ILMN_1651501	7.11117	7.22513	7.20527	6.92318	7.29393	6.85966	7.05966	7.03161	6.9664	7.02183	7.03229	7.09303	7.04668	7.00031	7.17897	7.47361	6.9449	6.87907	7.20668	6.86394	7.1152	7.23511	7.41129	7.19775	6.9614	6.98014	7.08623	6.94829	7.26792	7.09464	7.17115	6.99624	7.22951	7.15296	7.05556	6.96627	7.36211	6.86915	7.06322	6.93133	6.95631	6.85024	7.09656	7.02279	7.30211	7.37017	7.01104	7.12395	6.96248
ILMN_1651504	8.25493	9.25643	9.03137	8.95755	8.49923	8.90706	8.1797	8.90514	7.93703	9.29593	8.38141	9.39226	8.25192	8.39448	8.16291	8.87141	8.16384	8.2663	8.35149	8.62063	8.41318	9.32454	8.2586	9.15941	8.57315	8.75631	8.33707	8.48632	8.45251	8.68343	8.21753	9.07166	8.25945	8.77742	8.08717	8.95655	8.33521	8.90429	8.07551	9.1061	8.34764	8.48198	8.60841	8.06542	7.88631	9.29239	8.3209	8.95377	8.38783
ILMN_1651506	7.32699	8.31872	7.70139	7.93616	7.77161	7.84006	7.7078	8.33353	7.4089	8.07329	7.81866	7.67662	7.84086	7.4055	7.86397	7.65374	7.7218	7.37028	7.96316	7.8249	8.00257	7.78352	8.07378	7.96979	7.60733	7.61726	7.70871	7.49103	7.87533	7.38636	7.67048	7.62034	7.75798	8.09214	8.00234	7.5275	7.50731	7.4934	7.50435	7.92587	7.56383	7.59033	7.8957	7.85396	7.75941	7.84492	7.73068	7.26766	7.77434
ILMN_1651507	7.11072	7.01159	7.08578	7.2351	7.34148	7.09206	7.14788	6.93218	6.96653	6.96327	6.95537	6.87791	7.00138	7.47976	6.96647	6.92501	6.87785	7.11055	7.31102	7.39596	7.11959	6.98502	7.03823	6.94362	6.99268	7.09884	6.98246	6.80007	6.88782	6.80621	6.93613	6.82404	7.25905	7.43756	7.25182	7.2117	7.13004	7.22587	7.05579	6.86453	7.01648	7.02233	7.05416	7.14531	7.1317	7.19709	7.06725	7.03551	6.99604
ILMN_1651508	6.9446	6.91195	6.93167	6.88532	6.93965	6.87452	7.00453	6.92665	6.8196	6.92757	6.96688	7.01339	6.90491	7.09109	6.91963	6.95893	7.22061	6.97904	6.97835	6.93264	6.98086	7.05435	6.86997	6.80291	6.98252	7.05517	6.89836	6.95972	6.89443	7.01194	6.89309	6.93496	6.92531	6.97202	6.9829	6.94205	7.01798	6.93191	6.98286	7.09589	6.9321	6.95732	6.95102	7.12348	7.04737	6.86469	6.99162	7.09295	6.87763
ILMN_1651513	9.24427	9.15268	8.54016	8.71226	8.58327	8.60408	8.89768	9.849	8.33559	9.33745	8.99015	8.1652	8.48609	9.02883	9.19069	9.34977	7.50956	9.229	8.4233	9.7408	9.28748	9.30584	8.53071	9.51088	9.20502	9.15099	8.71068	8.8247	8.88349	8.55549	8.36764	8.69959	8.79803	8.82086	8.7164	7.91899	8.71213	8.70297	8.88749	9.19819	9.07392	9.22425	8.80382	9.58106	8.43773	9.09357	9.02135	9.80837	9.12149
ILMN_1651520	6.73966	6.84966	6.93692	6.86306	6.69619	6.89079	7.0016	6.7697	6.72569	6.91027	6.8179	6.83809	6.88974	6.8853	6.82479	6.86135	6.88224	6.86703	6.89487	6.75679	6.80345	6.783	6.85934	6.91687	6.94623	6.78151	6.87132	6.89586	6.83092	6.96478	6.81608	7.0676	6.89214	6.75789	6.83178	6.81902	6.84944	6.79932	6.85717	7.04055	6.87914	6.80968	6.79649	6.79146	6.94576	6.9159	6.75197	6.88224	6.85231
ILMN_1651532	6.99872	6.94991	6.74482	6.92372	6.82864	6.8649	6.8632	6.89542	6.76611	6.8532	6.8003	6.76203	6.8418	6.79806	6.58944	6.77092	6.83077	6.82084	6.77851	6.77936	6.86358	6.7854	6.7888	6.75285	6.79433	6.80379	6.86706	6.99879	6.90179	6.72417	6.89057	6.58777	6.78783	6.86703	6.81715	6.85587	6.87857	6.81712	6.87515	6.89956	6.75187	6.89433	6.83326	6.7742	6.78684	6.68642	6.8073	6.9094	6.93909
ILMN_1651535	6.93677	6.7851	6.88917	6.96352	6.8282	6.86938	6.80291	7.00567	6.85519	6.99498	6.92786	6.77709	6.9478	6.69976	6.96538	6.98885	6.86951	6.59551	6.99115	7.06488	6.98617	7.11911	6.99906	7.00854	6.78611	6.96509	6.92114	6.81297	6.78922	6.88443	6.86291	6.86161	6.87877	6.86438	6.89551	6.85875	6.88737	6.83933	6.91111	6.93916	6.88193	7.008	6.92795	6.93464	7.00524	6.98743	6.94656	6.9336	6.81368
ILMN_1651536	6.81418	6.76495	6.90661	6.79768	6.83847	6.7639	6.73031	6.8716	6.87804	6.64924	6.77256	6.88415	6.87884	6.91332	6.73221	6.8376	6.87172	6.79661	6.78836	6.89277	6.76726	6.80681	6.85352	6.70346	6.96834	7.00181	6.85166	7.00507	6.88944	7.00791	6.87595	6.78165	6.86085	6.87091	6.74697	6.85726	6.90596	6.91409	6.8526	6.8077	6.86091	6.98185	6.87091	6.97498	6.82367	6.91029	6.91977	7.03736	6.86206
ILMN_1651538	7.03339	7.05572	7.1306	7.08452	6.99307	7.16591	7.05704	6.99574	7.20766	7.37042	7.03642	7.08547	7.05209	7.14994	7.00178	6.92817	6.95723	7.08893	6.97492	6.8958	7.09722	7.0776	7.16044	6.9016	6.97242	6.9333	7.03682	6.93052	7.12997	6.94124	7.12737	7.22461	7.19135	7.09249	6.92577	6.87522	6.93464	7.0237	7.05262	7.15907	7.03097	7.18843	7.06305	7.10804	7.07225	6.97117	7.07652	7.11493	7.09431
ILMN_1651543	6.92616	6.8387	6.76892	6.91613	6.91974	6.81742	6.77501	6.87745	6.80465	6.98372	6.78608	6.72177	6.74615	6.799	6.82653	6.84003	6.87251	6.92203	6.69131	6.88504	6.87115	6.72886	6.89089	6.89068	6.84841	6.89632	6.75337	6.75607	6.94549	6.90145	6.90436	7.02395	6.83554	6.72171	6.92735	6.88402	6.83244	6.8849	6.78247	6.87353	6.81288	6.80761	6.83398	6.93054	6.81694	6.98555	6.79628	6.78399	6.86489
ILMN_1651544	7.39452	7.62812	7.4571	7.72608	7.55638	7.15265	7.41567	7.83723	7.53096	7.84652	7.58007	7.82324	7.50215	7.52187	7.60026	7.94059	7.42465	7.83992	7.75161	8.01774	7.54973	8.46373	7.56368	7.57721	7.53416	7.72091	7.61513	7.4646	7.40037	8.1598	7.36153	7.6552	7.42354	7.92173	7.61153	7.71087	7.31206	7.87605	7.41971	7.82211	7.5139	7.8429	7.47496	8.25193	7.33055	7.68281	7.87598	7.88698	7.47109
ILMN_1651547	7.41852	6.79472	7.65541	6.91423	7.41637	7.24468	7.17905	6.94778	7.44402	7.15033	7.28436	6.88701	7.15113	6.85086	6.96382	7.29518	6.87211	6.87198	8.13209	6.83991	7.65626	7.46238	7.56147	6.93724	6.95099	7.22395	7.21414	6.98884	7.4265	6.99891	7.22732	6.76485	7.36075	7.23871	7.22498	6.96785	7.86011	6.80377	7.12761	6.90185	7.27674	6.7996	7.91674	6.96975	7.1321	6.81797	7.00728	6.80932	7.96665
ILMN_1651554	8.7176	7.3027	9.66679	8.17919	8.52691	7.00942	9.78362	7.54053	8.15734	7.65967	10.0535	8.31741	8.85523	7.9288	9.92231	7.26559	7.63934	7.58131	9.47105	7.07597	10.0312	7.75755	8.30204	7.23754	8.92248	7.78621	9.3728	8.17214	9.9776	8.0341	9.24294	8.02717	8.55251	8.40719	8.24191	7.34909	8.94703	7.38285	8.51739	8.0305	8.44841	8.35275	10.5295	8.25421	7.31541	7.29555	8.1163	7.58902	9.43681
ILMN_1651557	9.07004	9.29589	9.0728	8.54841	8.8638	9.03293	9.39093	9.10291	8.49557	9.41546	9.49079	8.39213	9.11679	9.05921	9.38965	8.87885	7.47768	10.2352	8.83157	9.33674	9.48989	9.04432	8.54895	9.08062	9.42633	9.87199	9.07723	9.17925	9.09968	8.69249	8.94616	9.00507	9.2117	8.81802	8.74838	7.79058	8.90282	8.74599	9.21418	9.48018	9.26157	9.21426	9.25374	9.03991	8.01727	8.74282	8.55264	8.82071	9.33336
ILMN_1651563	6.87459	6.95583	6.9056	6.84568	7.11689	6.96274	6.87293	6.95977	6.94898	6.90245	6.93077	6.79817	6.88844	6.95292	6.85346	6.89384	7.03653	6.91586	6.84533	6.88627	6.90088	6.90824	6.99448	6.93777	6.88033	6.98041	6.87169	6.96102	6.92619	6.88608	7.0687	7.11182	6.92844	6.8772	6.91307	7.01238	6.9138	6.93021	6.82646	6.88738	6.91821	6.91933	6.88477	6.9491	6.86074	6.9349	6.88245	6.80619	6.86084
ILMN_1651565	6.99443	6.82896	7.01978	6.8787	6.87861	6.82107	6.96708	6.84371	7.00379	6.90786	6.92653	6.96933	7.01738	6.88942	6.86035	6.93857	6.85548	6.76047	6.86515	6.85201	6.82747	6.70475	6.81882	6.93359	6.76663	6.76294	6.88806	6.97782	6.72454	6.94767	6.94989	6.89959	7.05071	6.90407	6.81503	6.88337	6.87184	6.88478	6.93252	6.78559	6.91678	6.82534	6.76259	6.95667	6.82165	6.8999	6.88899	7.02343	6.86223
ILMN_1651567	6.98507	7.07271	7.17098	7.08214	7.07332	7.0631	6.77304	6.89773	7.04523	6.96626	6.87509	7.13385	6.9398	7.02844	6.98467	7.00213	6.89352	6.69996	6.94257	6.79537	6.96051	6.97989	6.98473	6.92827	6.98788	7.07151	6.98507	7.00878	7.04471	7.06378	7.00256	6.93345	7.02455	7.0082	6.9333	6.87319	7.02532	7.2573	6.95147	6.97424	7.11972	6.8846	6.90517	6.90227	7.06986	6.97454	6.9172	6.87669	7.08699
ILMN_1651568	6.86676	6.9858	6.96549	6.94687	6.7923	6.93056	6.83637	7.44251	6.99022	6.90835	6.91988	10.2271	6.91925	11.7957	6.97401	6.85564	6.87607	7.52401	6.87055	7.59778	6.74731	7.06013	6.81153	6.92286	6.93377	7.91332	6.9561	12.3094	6.90851	6.91532	7.1579	6.72792	6.82296	7.07229	6.96721	6.87226	6.95891	6.87853	6.9751	9.54729	6.9582	6.97122	6.96847	7.04444	6.79871	7.09717	6.8219	6.86428	6.89742
ILMN_1651569	7.07543	7.13877	7.17636	7.20094	6.9869	7.1394	7.12634	7.22215	7.07072	7.06661	7.12027	7.01475	7.12354	7.06001	7.10115	7.18296	7.15727	7.14377	7.21453	7.0836	7.19941	7.16191	7.03144	7.03629	7.04597	7.27243	7.17253	7.0856	6.93864	6.99705	7.02293	7.10098	7.01213	7.06582	6.9695	7.15664	7.07851	7.15751	7.06037	7.17906	6.98331	7.34882	7.04498	7.05566	6.83144	7.08296	6.98505	7.13314	7.09547
ILMN_1651574	7.22014	7.42899	7.12555	7.41745	7.42914	6.96113	7.30932	7.01919	7.32447	7.066	7.45217	7.9531	7.4129	7.03815	7.30323	7.60342	7.69616	6.97964	7.14138	7.05489	7.30732	7.46227	7.4513	7.05512	7.55207	7.07924	7.23924	6.86631	7.36138	8.51184	7.54526	8.01659	7.23114	7.98731	7.7754	8.00694	7.48006	7.70536	7.43644	8.20031	7.71174	8.80842	7.08101	7.16203	8.48385	7.70017	8.65875	7.46194	7.15738
ILMN_1651576	6.91199	6.96046	6.98172	6.88471	6.70007	6.84299	6.78743	6.77507	6.79706	6.80094	6.69527	6.77083	6.74873	6.83296	6.84949	6.84022	6.87216	6.74969	6.77576	6.97591	6.77022	6.92519	6.86706	6.94826	6.89109	6.95059	6.7338	6.81138	6.94467	6.75067	6.78571	6.82613	6.80931	6.92129	6.90587	6.88383	6.83573	6.86451	6.86393	6.85051	6.79944	6.7978	6.87174	6.80929	6.87146	6.99925	6.82618	6.83259	6.76588
ILMN_1651582	6.91086	6.86848	7.01231	6.91153	6.91177	6.96728	6.91679	6.86235	6.992	6.85831	6.8871	6.87988	6.88063	6.87449	6.88365	6.86363	6.89057	6.98008	6.97492	6.87502	6.88196	6.82407	6.86507	6.77654	6.91667	6.804	6.95327	6.99022	6.80256	6.99303	6.87681	6.92262	6.6896	6.74916	6.76046	6.87039	6.9184	6.87249	6.95577	6.75321	6.86338	6.97725	6.8554	6.80414	6.92457	6.94756	6.8832	6.88221	6.89995
ILMN_1651584	6.92679	6.78164	6.86014	6.91311	6.74055	6.78631	6.8731	6.78367	7.07271	6.80953	6.79127	6.7632	6.8112	6.83907	6.85555	6.79482	6.87087	6.82905	6.80437	6.86707	6.92881	6.85829	6.79789	6.78672	6.75292	6.83059	6.77535	6.85977	6.82092	6.8724	6.81195	6.77246	6.84864	6.86655	6.89688	6.83477	6.81278	6.80779	6.78635	6.83879	6.8528	6.95016	6.80705	6.77095	6.86212	6.98973	6.80799	6.85157	6.7672
ILMN_1651597	6.83461	6.75519	6.66998	6.89283	6.83646	6.73577	6.83253	6.73337	6.75974	6.82611	6.69957	6.70987	6.89832	6.71069	6.86439	6.75957	6.80827	6.76719	6.65639	6.74224	6.78834	6.60638	6.8194	6.71728	6.84049	6.76188	6.83921	6.76064	6.80105	6.85616	6.87614	6.80142	6.94083	6.87899	6.71235	6.68012	6.85135	6.73909	6.81058	6.69639	6.79616	6.63157	6.72794	6.8327	6.76131	6.75037	6.91206	6.78816	6.66425
ILMN_1651599	6.875	7.06923	6.82404	6.95208	6.86465	6.84443	6.74761	6.97729	6.67196	6.69329	6.93403	6.82592	6.85781	7.03347	6.86655	6.78533	6.94275	6.88602	6.7246	6.88342	6.76238	6.84517	6.87102	6.85511	6.91831	6.91844	6.90827	6.76672	6.74521	6.95765	6.85015	6.75958	6.85795	6.92448	7.01997	6.76648	6.81661	6.83616	6.91041	6.69671	6.82984	6.8846	6.8001	6.83534	6.77791	6.7789	6.92179	6.93751	6.99158
ILMN_1651604	6.87762	7.14699	6.93257	6.91622	6.89494	6.84896	6.97273	6.92166	7.04943	6.83611	6.91859	6.83843	6.82293	7.02642	6.92532	6.92518	6.98465	6.91237	6.90794	7.13747	6.94733	6.96851	7.04503	6.86473	6.95328	7.01389	6.93561	6.91764	7.02906	6.83104	6.91554	6.79952	6.94565	6.90512	7.11027	7.00159	6.90314	6.88241	6.94538	6.89803	6.9492	7.05458	6.96751	6.92586	6.8749	6.99234	7.01601	6.92576	7.01638
ILMN_1651606	6.90312	6.97513	7.06031	7.00116	7.02351	6.90834	6.82753	6.97694	7.05654	6.94115	6.95505	6.96057	6.9914	6.90998	7.08987	6.98673	6.93424	6.96878	7.01305	6.9371	7.06403	6.97259	6.95587	6.98396	7.03597	6.88181	6.88772	7.06062	7.09683	7.02892	6.9434	7.07218	6.97985	7.02924	7.0475	6.93518	6.83823	6.92923	6.90643	6.98712	6.93555	6.91167	6.95465	6.83426	6.90911	6.89055	7.02279	6.87455	7.0447
ILMN_1651608	6.92037	6.88736	6.7055	6.89083	6.80957	6.74999	6.76728	6.81826	6.74752	6.87348	6.72141	6.73811	6.91028	6.76564	6.75108	6.79524	6.8194	6.8358	6.7855	6.82845	6.75263	6.76309	6.88854	6.76093	6.83844	6.85359	6.67416	6.86599	6.75005	6.82835	6.80689	6.86772	6.78646	6.70005	6.87601	6.80093	6.75454	6.82649	6.75669	6.73133	6.82251	6.71554	6.89708	6.76551	6.89773	6.78839	6.72885	6.75659	6.72578
ILMN_1651609	6.91558	6.90313	7.00721	6.95164	6.93421	6.8289	6.88656	7.05611	6.86526	6.93781	7.0639	6.93866	6.73693	6.96358	6.85801	6.99291	6.87074	6.92368	6.8886	6.9998	7.03411	6.89796	6.84608	6.96125	7.05478	7.09667	6.97408	6.94562	6.9292	7.00891	7.04946	6.91094	6.99272	7.02019	7.01727	7.43937	6.91097	6.85509	6.89305	6.91223	6.8767	6.88729	6.97666	7.00715	6.86298	7.02206	6.94497	6.9234	7.05916
ILMN_1651610	10.7026	10.8871	9.74044	9.74999	10.5243	11.193	10.293	8.20474	10.8471	9.83492	11.2069	10.8069	10.5011	9.65317	10.5842	9.65643	9.96721	9.69716	9.51279	10.5489	10.9772	11.5217	10.1263	9.36629	10.883	8.78998	10.305	10.5472	11.241	11.2866	10.5361	10.5734	10.4467	10.8074	9.54231	11.7602	10.4646	9.54579	10.6135	10.2699	10.9276	9.90171	11.7929	9.61518	9.04115	10.4405	10.6439	10.9854	11.3178
ILMN_1651617	6.95768	7.04378	6.84335	6.86543	7.02961	7.02071	7.0379	6.95866	6.95549	7.07752	7.1729	6.96155	7.19345	6.89741	6.99632	7.01177	6.87022	6.88479	6.66439	6.79454	6.96421	7.01637	6.80675	7.11331	6.89776	6.82036	6.91777	7.01491	6.91582	7.01868	6.90832	6.85534	6.92562	7.08091	6.92418	7.13073	6.64668	6.88538	6.90095	6.8591	6.76928	6.67048	6.90372	7.02561	7.03732	7.12669	6.8918	7.03944	6.97712
ILMN_1651624	6.9439	6.81549	6.91666	6.82392	6.73386	6.69779	6.81122	6.75407	6.79098	6.77383	6.85122	6.86814	6.93179	6.77112	6.97424	6.83148	6.82963	6.83758	6.74435	6.96023	6.85133	6.88881	6.93305	6.82377	6.77105	6.96988	6.85933	6.88813	6.82304	6.88501	6.80748	6.85266	6.83231	6.8598	6.95302	6.86598	6.92703	6.6507	7.02628	6.8072	6.97731	6.86311	6.84887	6.82446	6.81567	6.89212	6.86587	6.78272	6.9038
ILMN_1651628	8.29545	8.18918	8.72	8.74981	8.49748	7.6394	8.81764	9.93003	9.14383	8.47636	9.08607	8.00827	8.57033	8.76861	8.83484	8.59331	8.39104	8.75331	9.05335	8.73268	8.88705	8.6765	8.27598	8.29942	8.72381	8.16538	8.6043	8.82037	9.01151	8.33452	8.38591	8.11647	8.46866	8.67513	8.47906	8.05521	8.74002	8.51122	8.56522	8.62346	8.41201	8.73012	8.89501	8.35019	8.44256	7.92678	8.35275	8.26829	8.72957
ILMN_1651636	7.07616	6.9137	6.85623	6.98585	6.99488	6.91287	6.99373	7.0384	7.12358	7.06653	6.96045	6.93656	6.98214	6.96059	6.93094	6.90537	6.95863	7.10642	7.08712	6.81654	6.94085	7.0144	7.13715	6.96374	7.09658	7.01768	6.99776	6.94759	7.00384	6.99224	7.01838	6.96513	6.92063	6.97911	6.92265	7.17884	6.99224	6.93262	6.96517	6.97449	7.08706	6.94656	6.96659	6.95036	7.05924	6.93889	6.93338	6.91554	6.93371
ILMN_1651637	6.97248	7.00925	7.03458	6.89916	7.00741	7.22639	7.00954	7.08091	7.0302	7.06571	6.82247	7.14339	6.93791	7.0963	7.05952	7.02522	7.02715	6.95294	6.87359	7.03678	6.91748	7.067	7.05657	7.05246	6.92873	6.9293	6.91232	6.9638	6.81715	7.12987	6.93454	7.0931	6.89616	6.96901	6.89258	7.02693	6.88502	7.07712	6.91158	7.00482	6.86498	6.97474	6.94772	6.99623	6.99224	7.19826	6.98043	6.95167	6.90353
ILMN_1651641	6.75683	6.88124	6.83454	7.00648	6.71346	6.88519	6.90901	6.82447	6.75807	6.84627	6.9842	6.88547	6.87026	6.76838	6.89189	6.84738	6.86787	6.95354	6.86902	6.8582	6.83559	7.05063	6.89372	6.99454	6.88904	6.83666	6.85435	6.90467	6.83784	6.82163	6.79332	6.90139	6.87652	6.86567	6.87638	6.83631	6.82522	6.87229	6.76824	6.77806	6.77925	6.89743	6.87182	6.82595	6.8368	6.82822	6.85435	6.73952	6.81003
ILMN_1651642	6.99296	7.08113	7.04782	7.40274	7.01517	7.69531	7.17224	7.19902	7.07734	8.58052	6.96829	7.25592	7.09861	7.16113	7.00291	7.13149	7.06969	7.277	7.06246	7.0836	6.89546	6.9776	7.03485	7.12716	7.10403	7.17775	7.10745	7.13835	6.94218	7.10706	7.05562	7.14968	6.94405	7.19054	6.95942	6.99506	6.95961	7.8951	7.01854	7.34393	7.04813	7.29865	6.96029	7.19777	6.80221	7.09598	7.05739	7.29342	7.2179
ILMN_1651643	7.03024	6.79704	6.82606	6.89066	6.87799	6.93116	6.87245	6.9431	6.9173	6.81582	6.98439	6.92747	6.93761	6.89544	6.98028	6.86152	7.4209	6.86916	6.87071	6.77564	7.04954	6.75318	6.99833	6.80622	6.88016	6.95874	6.92662	6.81202	6.94629	6.78826	6.99132	6.86899	6.95715	6.92644	7.01997	6.96701	6.87613	6.8806	6.81131	7.00327	6.922	6.93723	6.93364	7.07843	6.84407	6.83326	6.9567	6.92663	6.96622
ILMN_1651652	7.02387	6.75379	7.00909	6.94357	6.8792	7.11581	6.84928	7.03275	6.76287	7.1181	6.9442	6.85261	6.82115	7.03594	6.94437	6.88835	6.94405	6.87299	6.89044	7.20556	6.77868	7.08654	6.99851	6.9546	6.96505	6.90754	6.8552	6.85431	6.93689	6.91934	6.84718	7.03994	6.881	6.98219	6.95026	6.87214	6.95809	6.98202	6.93847	6.85766	6.87028	6.89078	6.97466	6.98107	6.94911	6.8603	6.87032	7.20709	6.91241
ILMN_1651656	6.91083	6.8687	6.80809	6.90062	6.8864	6.81628	6.83408	6.88974	6.80756	6.90215	6.96574	6.84009	6.81588	6.90436	6.83712	6.92919	6.73675	6.87737	6.94668	6.82412	6.90604	6.86844	6.79782	6.73385	6.86131	6.91518	6.89538	6.93583	6.80526	6.7253	6.97054	6.72073	6.87331	6.88572	6.78215	6.87383	6.88485	6.83479	6.88183	6.83593	6.93619	6.78182	6.86608	6.90284	6.64521	6.75987	6.79646	6.82978	6.70019
ILMN_1651657	7.05675	7.0378	6.99975	7.1186	7.07224	6.95432	7.02663	7.10994	6.88255	6.91968	7.00562	7.05088	7.01825	6.81398	6.99608	7.12147	6.95775	7.16449	7.18097	7.08798	7.05707	7.02859	6.84241	6.88791	6.99278	7.01981	6.93015	6.99733	7.07188	6.95968	6.95009	7.11774	6.94373	7.04967	6.79289	7.03313	6.91794	6.90664	7.01418	7.15009	7.04582	6.94884	6.96892	6.97865	6.9072	7.00072	7.05346	6.9847	6.9814
ILMN_1651660	6.85806	6.81485	6.76089	6.87659	6.82541	6.86195	6.73361	6.89279	6.69037	6.77045	6.90635	6.85889	6.90667	6.92723	6.84184	6.83981	6.84594	6.73219	6.83149	7.0075	6.79315	6.80955	6.78244	6.84175	6.89637	6.8365	6.8532	6.89761	6.91118	6.88741	6.82217	6.74651	6.79414	6.95057	6.94267	6.81104	6.8218	6.88114	6.84599	6.87824	6.79257	6.873	7.06587	6.7546	6.81932	6.77924	6.8574	6.86826	6.80304
ILMN_1651662	6.87213	6.81527	6.88902	6.95634	6.9132	6.73454	6.96693	6.85117	6.85881	6.96848	6.90471	6.99269	6.98497	6.96636	6.95098	6.85156	7.01344	6.84483	6.9023	6.75695	6.91408	7.04624	6.85471	6.89968	6.82111	6.8831	6.941	6.94375	6.88272	6.9074	6.81863	6.89738	6.83504	6.96525	6.83794	6.83693	6.78942	6.88258	6.9133	6.84304	6.95855	7.03087	6.92057	6.77395	6.76648	6.88941	6.96889	7.06013	6.89849
ILMN_1651664	6.84603	7.13756	6.94475	6.94835	6.86641	6.92213	6.86881	6.81523	6.97556	6.95601	7.03531	6.83646	6.95482	6.83999	6.82758	6.91287	6.99753	7.03803	7.0166	6.79995	7.05068	6.98337	7.01233	6.95808	6.97308	6.96186	6.83449	6.92915	6.90937	6.78597	6.94697	6.7996	6.93088	6.89267	6.85228	6.88309	6.88067	6.86239	6.87997	6.92632	6.96054	6.89679	6.8715	6.89454	6.92884	7.0158	7.07356	6.9231	6.96018
ILMN_1651672	6.89194	6.83561	6.92375	6.89734	6.8661	6.87283	6.83766	6.72683	7.06907	6.7939	6.88435	6.97354	6.88711	6.75067	6.87865	6.88045	6.80111	6.87963	6.90224	6.88014	6.96176	6.93419	7.00019	6.97943	6.85545	6.92191	6.90224	6.94489	6.90829	6.84403	6.77982	6.87766	6.92089	6.9155	6.89423	6.86562	6.87	6.8953	6.83064	7.0392	6.86242	6.90161	6.92896	6.81333	6.92472	6.83283	6.82878	6.84753	6.9614
ILMN_1651680	15.2845	15.0827	15.747	15.2505	15.2685	13.3976	15.4808	14.1281	15.12	13.9909	15.099	12.5271	15.2364	13.9115	15.3809	14.1681	14.2198	13.5334	15.4692	15.0541	15.3959	14.9844	15.0954	15.2493	15.3211	13.8586	15.3028	13.7107	14.9698	14.1987	14.9631	13.6955	15.3039	14.1598	15.4727	14.4078	15.1163	12.9051	15.3102	13.6732	15.2857	13.9339	15.2339	14.5276	15.0768	14.173	15.1112	14.6967	15.1875
ILMN_1651681	7.0074	6.72614	6.77164	6.76182	6.93825	6.82851	6.70902	6.8913	6.81078	6.70467	6.85062	6.79246	6.84494	6.8456	6.83083	6.82329	6.78226	6.75118	6.82234	6.74919	6.84711	6.81213	6.94119	6.85655	6.8471	6.94189	6.82356	6.93664	6.80388	6.91199	6.83602	6.90095	6.76223	6.80828	6.76546	6.89459	6.83984	6.72551	6.73305	6.74757	6.90195	6.89148	6.89433	6.88692	6.81641	6.8924	6.72517	6.75231	6.85498
ILMN_1651684	7.75393	7.6283	7.8421	8.07245	7.56396	7.61195	7.5699	8.18046	7.72091	7.96164	7.79862	7.48623	7.62877	7.75077	7.76134	7.80859	7.5657	8.03656	7.75398	7.69922	7.80078	8.00483	7.30984	7.52489	7.79783	8.17694	7.73079	7.72439	7.80393	7.92756	7.61327	7.81169	7.76648	8.24655	7.45499	7.61809	7.54484	7.47972	7.59445	7.72012	7.60512	8.01324	7.7686	8.07943	7.65012	8.37713	7.83982	7.96128	7.86406
ILMN_1651685	6.86832	6.89614	6.90785	7.20348	7.03703	6.88567	6.97844	6.85337	6.95592	6.87801	6.97546	6.94331	6.90383	6.91234	6.95274	6.97502	6.88288	6.95012	6.94135	6.95521	6.94003	6.87396	6.854	6.99934	6.93753	7.08748	6.97301	6.94438	6.85351	6.75973	6.96552	6.81832	6.85754	6.93094	6.98736	6.82087	7.00961	6.87911	6.90039	7.05342	6.96129	6.92139	6.88887	7.0555	6.81819	6.81671	6.97009	6.84335	6.97068
ILMN_1651690	7.05304	7.13749	6.96981	6.90455	6.97112	7.0899	7.11248	6.81866	7.10518	6.9377	6.89866	7.13214	6.96476	6.8703	6.97612	6.92359	6.8704	6.74668	6.88098	6.67022	7.0273	7.09483	6.97502	7.13979	6.88578	6.83218	6.94934	7.19618	6.90191	7.05821	6.9549	7.07712	7.04138	6.97585	7.07394	7.24051	6.99198	6.81298	7.03814	6.84593	7.0467	6.72084	6.98293	6.95698	6.91771	7.06087	6.91513	6.98615	6.88255
ILMN_1651692	8.19815	7.61137	8.7008	8.41382	8.34629	7.85831	8.0017	7.402	8.06586	7.51694	8.2205	8.32212	8.08114	8.64352	7.88973	7.91898	7.87714	7.59538	8.36227	8.07273	8.12287	7.70294	7.86325	8.24346	8.17204	7.60836	7.94562	8.26944	8.25935	8.16562	8.12399	7.65647	8.22163	7.58402	7.82857	8.61425	8.101	8.08448	7.58932	7.40004	7.94306	7.85734	8.44463	8.29339	8.11541	7.73847	8.16984	7.26106	8.2443
ILMN_1651693	6.97081	6.96231	6.93307	7.02276	6.94276	7.1041	7.00444	6.87528	6.99604	7.07537	6.93035	7.19296	6.92149	6.95153	6.95034	6.98779	6.89325	6.97427	6.89333	7.05937	7.02127	6.94878	6.96989	6.96218	6.97716	6.96966	7.00482	6.88304	6.98635	7.04821	6.92067	7.2385	6.95795	6.95125	6.8476	7.03532	6.88507	7.25978	6.89629	6.93908	6.97594	6.97628	6.90676	6.98554	6.93994	7.15371	7.0458	7.03711	6.95799
ILMN_1651699	8.26729	8.41915	7.33247	7.5572	7.96566	7.85032	8.24948	7.5587	8.13805	7.36621	8.854	8.22991	8.33952	9.87343	8.75846	8.46229	7.87739	8.82228	7.50019	7.91505	8.08364	9.09557	7.81753	8.01882	8.2602	8.26763	7.9041	9.25585	8.21316	8.75024	8.26759	9.09281	8.01677	9.73714	7.88545	7.74331	7.7556	7.84972	8.61168	8.94542	8.50382	8.79518	8.33737	8.0547	8.41589	7.88101	8.92994	10.7865	8.30453
ILMN_1651705	11.7859	10.1166	11.8794	9.80841	11.9683	8.55195	11.7699	9.10184	11.5121	8.62594	11.2934	8.88983	11.896	10.4899	11.2902	8.99486	10.8013	8.81386	11.7177	10.0444	11.7849	11.3161	11.722	9.59574	11.1295	9.40613	11.9509	9.35895	11.8277	9.62891	11.8408	10.17	11.7764	10.4464	12.2422	10.4078	12.2513	8.96998	11.8527	8.60837	12.0372	9.30254	11.4166	9.39729	12.3307	9.20897	11.497	10.0243	11.4157
ILMN_1651708	6.83162	6.95751	6.88362	6.6695	6.88138	6.78224	6.87727	6.79564	6.85506	6.83356	6.90153	6.80909	6.89778	6.91378	6.93059	6.90203	6.85718	6.74515	6.84399	6.82892	6.75751	6.93137	6.76554	6.81591	6.82982	6.80493	6.85423	6.8144	6.79843	6.87033	6.88141	6.85878	6.83946	6.74322	6.7489	6.84331	6.89079	6.85311	6.73469	6.80818	6.8629	6.88023	7.00654	6.72942	6.79038	6.88882	6.90838	6.88123	6.76933
ILMN_1651710	7.08502	6.99392	7.00787	7.16593	6.84166	6.87645	7.13217	7.05669	6.95783	7.81843	7.00121	6.90717	7.88815	6.86089	7.00415	7.1192	7.0222	6.91471	7.04268	7.1373	6.90817	7.15547	7.81453	6.86722	7.60298	7.57416	7.19439	7.09259	7.10432	7.05452	6.82746	6.88308	6.92587	7.2083	7.41694	7.33358	7.54195	7.64377	7.29805	7.06937	7.09184	7.49138	6.85007	7.11006	6.94544	7.25953	7.06274	7.26991	7.03528
ILMN_1651711	6.89334	6.83869	6.77479	6.92911	6.91429	7.00329	6.85006	6.86052	6.9489	7.00811	6.68174	6.7168	6.78341	6.72632	6.84967	6.831	6.81266	6.87949	6.75097	6.74142	6.89347	6.92451	6.76705	7.00439	6.93916	6.88415	6.846	6.88899	6.92437	6.85473	6.7433	6.85895	6.85104	7.03282	6.81898	6.92302	6.88703	6.80598	6.92898	6.84461	6.83644	6.73084	6.81232	6.94303	6.75107	6.86174	6.72525	6.76826	6.78782
ILMN_1651712	7.07871	7.0777	7.21717	7.31594	7.00765	6.86413	7.35657	7.04808	6.91963	6.87004	7.28919	6.98562	7.29777	7.34466	7.31451	7.59746	7.38253	7.12413	7.48745	7.04415	7.08579	6.95127	7.04268	6.97429	7.16693	7.17687	7.25362	7.15327	7.06681	6.9503	7.23413	7.11419	7.09682	6.90387	6.93292	6.80696	7.16026	7.20808	7.24866	7.11721	7.22946	7.11723	7.10837	7.17648	7.13694	6.9027	7.21023	7.21853	7.26888
ILMN_1651715	7.08389	7.06288	6.93332	6.99477	6.97517	6.81542	7.02712	6.96777	6.99356	6.98906	7.00317	7.07477	6.94842	6.95349	6.83695	6.94732	6.97246	6.88724	6.92754	6.96856	6.86726	6.87027	6.96212	7.00541	6.91196	6.9789	6.95784	6.96126	6.91315	6.94016	6.88906	6.8456	6.89172	7.02581	6.88916	6.8829	6.81327	6.89477	6.91043	7.24824	6.96588	6.99743	6.96701	6.95298	6.93765	7.07511	6.92248	6.93324	6.91364
ILMN_1651717	6.78774	6.80819	6.91817	6.71278	6.83916	6.88071	6.87784	6.77226	6.69176	6.65383	6.79581	6.80209	6.68831	6.90389	6.89045	6.85902	6.7678	6.67019	6.6896	6.81291	6.93155	6.85208	6.87594	6.88544	6.87324	6.88912	6.76057	6.80897	6.78256	6.98336	6.79031	6.48075	6.92132	6.84082	6.69283	6.89281	6.85324	6.8099	6.67901	6.72788	6.80441	6.82498	6.68702	6.82495	6.87155	6.8113	6.85048	6.8007	6.8463
ILMN_1651719	10.5751	11.1242	11.2212	10.7809	10.2903	9.67267	10.418	10.1387	10.1416	10.1793	10.5368	10.6306	10.4385	10.3676	10.3276	10.1627	9.56018	9.78214	10.7389	10.8456	10.5176	10.8517	10.3568	11.2117	10.5455	10.0335	10.3791	10.686	10.505	10.8274	10.5203	11.4079	10.0774	10.5971	10.4137	11.0158	10.4155	9.86727	10.0683	10.9255	10.3355	10.3218	10.6734	10.7796	10.1384	10.4536	10.3271	10.6138	10.3222
ILMN_1651727	6.8602	6.72343	6.70612	6.88475	6.79085	6.81672	6.74194	6.74822	6.76342	6.76602	6.80021	6.77749	6.85977	6.87674	6.87818	6.79873	6.84639	6.82277	6.53847	6.62241	6.80244	6.86059	6.82017	6.76844	6.69191	6.86173	6.74413	6.79605	6.75138	6.81882	6.91682	6.71775	6.78035	6.86274	6.76915	6.84906	6.90877	6.80693	6.64373	6.83123	6.8304	6.75075	6.75195	6.77018	6.8796	6.88523	6.79133	6.85364	6.76807
ILMN_1651735	11.5527	10.9506	11.3895	10.2319	11.6032	10.7982	11.3856	10.3608	10.6084	10.8857	11.1876	9.89797	11.5406	10.7656	11.4196	9.76195	9.73347	10.1265	11.246	12.4078	11.3998	10.7856	11.1163	10.402	11.1007	10.6225	11.4144	10.9775	11.3593	10.4993	11.2955	10.5773	11.4744	11.0522	11.7715	10.6022	11.5265	10.1864	11.2526	10.4761	11.4383	10.2062	11.2817	10.795	11.5067	10.7676	11.2078	10.1894	11.6842
ILMN_1651737	6.96796	6.83044	6.85337	6.89924	6.83901	6.98767	7.12662	6.76877	6.75527	6.74837	7.02412	6.79763	6.91986	6.87194	6.94998	6.83202	7.1346	6.92708	6.8551	6.79896	6.89198	6.85713	6.97739	6.7391	6.97297	7.01552	6.97749	6.93367	7.04487	6.96207	6.85137	6.79095	6.9927	6.88957	6.80588	6.76012	7.09745	7.12222	6.9014	6.86192	6.96413	7.04545	7.03496	7.18366	6.99434	7.16193	7.02033	6.87456	6.84744
ILMN_1651741	6.86142	6.88676	7.0054	7.06515	6.86989	6.94381	7.02908	6.96184	6.96976	6.98595	7.0655	7.03849	6.9958	7.01854	7.17429	6.98589	6.87308	7.04249	7.15672	7.01937	6.92402	6.96191	6.79271	6.80646	6.95617	7.02516	7.02116	6.98523	6.87021	6.90284	7.04752	7.00937	6.91819	6.98949	6.82498	6.86382	7.05497	7.27475	7.02081	7.07105	7.01573	6.9246	7.01786	7.03073	6.92593	6.93922	7.0737	7.13729	7.07345
ILMN_1651745	7.12177	7.3975	7.74353	8.16626	7.81108	8.55209	7.9071	8.43682	7.64485	8.17411	8.34657	8.36999	7.25085	6.9229	7.77589	8.03787	8.15255	7.70191	7.13177	7.13001	7.69533	8.33311	7.7638	7.26789	6.97588	7.17372	7.89592	7.40413	7.20324	7.19521	8.11143	7.96884	7.02414	7.12845	7.2433	6.94064	7.09642	6.96449	7.12722	7.15474	7.09979	7.28818	7.9059	7.89254	6.9689	7.11916	7.3269	7.38864	7.21127
ILMN_1651752	7.08548	6.95461	6.87316	6.87073	6.97847	7.11994	7.02886	7.06543	7.1471	7.02745	7.0196	7.2626	6.97152	6.97293	6.96515	6.98944	7.45254	7.11479	6.7013	7.00832	6.9763	7.00479	6.98072	7.04795	7.06595	7.04327	7.03654	7.05993	7.02495	7.05288	7.17037	6.90715	7.17396	6.95125	6.97163	7.25007	6.94771	6.99751	6.97157	7.11066	6.99145	7.00663	7.16502	6.9129	7.02903	6.93575	7.10537	7.04835	7.05687
ILMN_1651758	6.95318	6.83386	6.83547	7.0612	6.76663	6.79501	6.9026	6.83375	6.80981	6.95082	6.92852	6.93546	6.7953	6.81648	6.92658	6.74434	6.61098	6.88467	6.86751	6.86096	6.72697	6.7786	6.94222	6.88076	6.84332	6.93515	6.90018	6.83798	6.84693	6.89081	6.76152	6.88651	6.9053	6.84525	6.95053	6.78673	6.84315	6.83074	6.78663	6.86183	6.75626	6.85635	6.89404	6.97089	6.89753	6.83635	6.87874	6.86318	6.79192
ILMN_1651760	6.93679	6.84779	6.84701	6.89807	6.91811	7.00693	6.93737	6.85329	6.84883	6.85321	6.92014	6.90948	6.88746	6.93811	6.91758	6.99393	7.03946	6.95091	6.93631	6.87866	6.79521	6.96892	6.84782	7.08317	6.96856	6.97492	6.97025	6.81584	6.8318	6.81894	6.90047	6.85087	6.9722	6.98705	6.83583	6.90847	6.89602	6.75784	6.9435	6.9369	7.00555	6.89225	6.98415	6.91336	6.82586	6.81776	6.84952	6.80561	6.88478
ILMN_1651763	6.79846	6.72856	6.80455	6.91546	6.72074	6.94096	6.86906	6.86804	6.75193	6.86699	6.81565	6.82829	6.69133	6.90625	6.80886	6.80704	6.83482	6.79567	6.85821	6.85003	6.83256	6.74675	6.80429	6.76471	6.81403	6.75655	6.79529	6.82568	6.82164	6.73617	6.84847	6.86898	6.80994	6.84844	6.72445	6.81357	6.83153	6.81545	6.69922	6.84511	6.72727	6.79863	6.82578	6.75407	6.85997	6.78295	6.76673	6.85135	6.82409
ILMN_1651767	8.09303	8.3798	8.8726	9.02135	8.36478	8.62315	8.2511	8.26781	8.18821	8.16926	8.24374	8.38273	8.18766	8.57967	7.93798	8.10552	8.32477	7.88015	8.47772	8.26367	8.50849	8.56546	8.08861	8.63042	8.14688	8.18421	8.14182	8.45073	8.27177	8.22144	8.11266	8.21284	8.21049	7.96932	8.41492	8.68965	8.22433	8.26811	8.18943	8.23434	8.43018	8.50102	8.56066	8.27764	8.18182	8.02438	8.17052	7.7607	8.18919
ILMN_1651769	7.70062	7.45677	7.80477	7.85575	7.5059	7.34479	7.8001	7.69914	7.81634	7.26688	8.11657	7.22564	7.51031	7.40539	7.67563	7.50825	6.87316	7.49491	7.95281	7.32182	7.72668	7.50617	7.51375	7.47987	7.69174	7.50267	7.65442	7.39622	7.53083	7.67957	7.25802	7.28347	7.64456	7.23216	7.30183	6.92421	7.92531	7.18342	7.64971	7.64142	7.58329	7.41677	7.86874	7.66994	7.69837	6.96341	7.45668	7.55181	7.87158
ILMN_1651771	6.87006	6.78813	6.9008	6.69198	6.80386	6.81259	6.86075	6.81838	6.83769	6.98497	6.72377	6.72812	6.87516	6.61471	6.80378	6.7827	6.8694	6.65133	6.8491	6.81033	6.85062	7.00219	6.67739	6.69411	6.797	6.88057	6.88804	6.88653	6.89237	6.81042	6.84403	6.66441	6.75296	6.92108	6.88401	6.8513	6.88688	6.82618	6.75477	6.74677	6.85912	6.75663	6.85083	6.80624	6.8879	6.7361	6.84309	6.77183	6.76739
ILMN_1651776	9.53103	9.24144	10.6796	10.6066	9.46183	10.0822	9.71548	10.4194	10.095	8.56776	9.48428	11.1124	9.63661	9.73044	9.12889	10.2448	10.007	9.63368	10.233	10.2753	9.48083	10.4371	9.84401	8.8068	9.74559	9.36882	9.79868	9.24184	9.75802	11.038	10.0881	11.884	9.83189	9.59542	9.25314	10.2776	9.4439	10.8582	9.39009	10.5721	9.25762	9.95047	10.0221	10.6656	9.04072	9.92789	9.13386	10.2727	9.84095
ILMN_1651787	7.17591	7.21069	7.27124	7.34815	7.0886	7.05216	7.24092	7.17443	7.083	7.24208	7.22482	7.22244	7.17262	7.23597	7.21538	7.33347	7.53032	7.20583	7.25484	7.39124	7.04522	7.02075	7.30516	7.26294	7.23102	7.2001	7.15375	7.10766	7.10891	7.11414	7.38497	7.43678	7.04879	7.1022	7.11698	7.4508	7.22234	7.58138	7.18546	7.46583	7.10225	7.20017	7.10033	7.1582	6.92375	7.24029	7.25555	7.20272	7.16091
ILMN_1651788	9.19002	8.98522	9.61846	9.55269	9.14869	11.3671	9.14336	9.67563	8.96317	8.97672	9.48792	10.218	8.98902	9.97094	8.85397	9.59388	9.38835	9.88292	9.66086	9.13757	8.98991	9.05948	9.14692	9.39388	9.40912	10.2022	9.18085	9.94635	9.28682	9.79713	9.63458	9.98117	8.74755	8.75593	8.88784	10.1331	8.79237	10.1586	8.88171	9.58885	9.12988	10.0444	9.55275	9.21943	8.71321	9.29865	9.06032	9.91519	9.21345
ILMN_1651789	6.8299	6.95812	6.74845	6.60386	6.77536	6.91194	6.85828	7.44734	6.7542	6.90573	6.80405	6.86105	6.766	6.83329	6.77144	6.75315	6.71296	6.69696	6.8798	6.79431	6.86161	6.85151	6.90981	6.86354	6.78221	6.76763	6.79634	6.89104	6.91117	7.22688	6.65846	6.72206	6.69071	6.82867	6.72252	6.73624	6.75895	6.76248	6.8302	6.91619	6.78713	6.83	6.88688	6.74775	7.00402	6.8951	6.8459	6.76463	6.61904
ILMN_1651792	6.88507	6.92554	6.78031	6.69339	6.73423	6.75976	6.89638	6.89345	6.81455	6.78875	6.82122	6.78056	6.9188	6.75203	6.86477	6.81655	6.86668	6.61671	6.76856	6.87495	6.91534	6.994	6.75162	6.68363	6.96237	6.77379	6.78145	6.85645	6.82477	6.71862	6.93359	6.81076	6.88825	6.97871	7.05187	6.85041	6.98172	6.82606	6.82086	6.70823	6.90883	6.80453	6.81031	6.8353	6.89936	6.86513	6.97663	6.77829	6.78247
ILMN_1651799	10.1476	10.2995	9.54111	9.18626	9.69939	9.43367	10.7302	10.1138	10.6309	10.0493	11.4324	11.2209	9.89013	10.788	11.2544	9.53147	9.87626	11.6884	9.41016	8.92952	10.3043	10.2638	10.2989	10.7544	10.73	10.1421	10.5337	11.4027	10.5782	10.9707	10.7995	10.9848	10.6063	9.86548	9.52719	9.5082	9.2813	9.71883	10.6963	12.0337	10.0061	10.5317	10.8597	10.2865	9.39454	8.90669	9.93844	10.4299	10.4384
ILMN_1651800	7.18866	7.10924	7.4025	7.28087	7.43979	7.09424	7.59049	7.48712	7.84583	7.1798	7.49587	7.72435	7.18491	7.28436	7.39519	7.33461	8.10408	7.3604	7.59318	7.50284	7.19213	7.02583	7.35691	7.08639	7.46421	7.50242	7.44632	7.27733	7.64962	7.31164	7.76842	7.59745	7.3834	7.55076	7.59719	7.49546	7.77829	7.42036	7.42022	7.42583	7.34588	7.2933	7.57109	7.4499	8.10445	7.80594	7.90253	7.50746	7.36842
ILMN_1651806	6.84775	6.86342	6.88971	6.98157	6.87349	6.88935	6.81568	6.78748	6.88941	6.69994	6.70925	6.88317	6.71333	6.8473	6.86994	6.83896	6.84435	6.89103	6.64008	6.83049	6.83993	6.94762	6.88071	6.88389	6.96983	6.95359	6.81648	6.83583	6.94739	6.80924	6.86776	6.87007	7.00489	6.82075	6.90885	6.85596	6.82621	6.80212	6.76217	6.85251	6.91685	6.77667	6.81871	6.80871	6.87465	6.89188	6.93142	6.78169	6.83994
ILMN_1651811	6.93335	6.93129	6.87401	6.6919	7.02315	6.88385	6.79695	6.88417	6.84167	6.85217	6.83229	6.83911	6.92123	6.90512	6.87774	6.85692	6.82073	6.80243	6.9403	7.06566	6.81686	7.08081	6.99006	7.10158	6.88755	6.90729	6.86865	6.83661	6.89918	6.82031	6.81686	6.81503	6.8856	6.93062	6.89399	6.99126	6.90344	6.98955	6.9196	6.81845	6.81651	6.95375	6.7615	6.90474	7.2323	7.03621	6.88583	6.9596	6.92118
ILMN_1651817	6.86631	6.69316	6.8501	6.84571	6.83339	6.82609	6.95686	6.71895	6.87563	8.08647	6.92815	6.94787	6.80675	6.79848	6.82398	6.86233	6.86203	6.85162	6.97493	7.04306	6.77334	6.91152	6.79516	6.80105	6.86518	6.79239	6.83886	6.8979	6.7549	6.8072	6.88746	6.83693	6.89743	6.77774	6.80651	6.86756	6.81316	6.93179	6.89516	6.86904	6.83561	6.99704	6.86051	6.8715	6.84982	6.8915	6.88915	6.94652	6.79629
ILMN_1651819	9.73277	9.95262	9.57634	9.94167	9.62737	10.0918	9.66104	10.3368	9.69658	9.55101	9.607	10.3187	9.52147	9.62704	9.82761	10.4011	8.70838	10.4704	9.24905	9.09223	9.90855	11.0001	9.3051	11.0221	9.90146	10.8995	9.82602	9.52426	9.7246	10.0365	9.63111	10.485	9.87164	9.7796	9.91538	10.2375	9.72224	9.32442	9.55363	10.3163	9.88296	10.2815	9.99249	10.4755	9.76576	10.6051	10.0551	10.1613	9.97444
ILMN_1651826	10.2402	9.6172	9.63298	10.4562	10.2745	9.38634	9.96241	9.2343	9.58739	14.5708	10.6256	12.2943	9.95507	11.0181	10.239	10.4159	9.43484	10.4168	10.1905	10.7938	10.3919	10.03	9.74476	11.2969	11.2525	10.0839	9.93781	10.3387	10.243	10.2031	9.52203	11.1105	11.0286	11.9332	9.48049	10.42	10.7911	10.5934	11.0837	10.5561	10.1346	11.5012	10.6504	10.3506	9.73906	11.0923	10.7683	9.52307	10.3315
ILMN_1651828	8.94438	10.1354	8.47692	8.80712	9.01073	10.1927	9.50115	10.9592	9.07095	10.024	9.46462	9.65414	9.75409	9.38656	9.37109	10.2979	9.72081	9.86101	8.33687	8.90259	9.05186	9.97808	9.38732	9.63984	9.36498	9.4426	9.09766	9.00583	9.31922	9.65515	9.42251	9.51664	8.71312	10.3274	9.12212	9.68685	8.55927	9.24653	8.89387	10.3484	8.94356	9.9895	8.7599	9.50841	9.66737	10.8912	9.68972	10.5022	9.151
ILMN_1651832	11.5405	11.3588	11.4547	11.0154	12.0399	12.5334	11.6101	9.50959	11.1903	10.9506	11.0948	10.9767	11.4984	10.6858	10.8569	10.6576	10.9507	10.6614	11.8913	11.5019	10.9178	10.7469	11.255	11.4688	11.0999	10.0402	11.5103	11.1373	11.3038	11.5781	11.47	10.1218	11.7628	10.5498	11.4375	11.2323	12.082	11.5793	11.1522	10.029	11.3851	10.2311	11.1391	10.7089	11.1286	11.4711	10.4354	9.83155	11.3266
ILMN_1651838	7.41521	7.05105	9.05745	9.93928	7.34733	7.06125	6.9961	7.64977	7.88356	6.91102	8.56616	8.25176	7.01998	7.71663	6.97409	7.03937	8.78111	7.18078	11.5396	7.39224	8.52839	6.92581	7.0412	7.34893	7.10981	7.0378	7.02058	7.601	9.10352	7.75411	6.86639	7.23958	7.76932	8.65353	7.15357	8.41172	7.2928	9.47925	7.09913	8.29069	6.98866	8.48658	7.515	7.78232	8.89569	6.89396	7.84344	7.02917	7.72946
[truncated: 48,626 more rows]
[truncated: 67 more columns]
